# Supplementary material for: Profiling genes encoding the adaptive immune receptor repertoire with gAIRR Suite
Source: Front Immunol. 2022 Sep 8;13:922513. doi: 10.3389/fimmu.2022.922513 (PMC9496171; doi:10.3389/fimmu.2022.922513)
Supplement: Supplementary file 2 [file Table_1.xlsx]

## Sheet: novel_TRV
allele_name/id	functioanlity	carrier_number	sequence	carrier_list
TRAV1-2*01/n01	F	14	ggacaaaacattgaccagcccactgagatgacagctacggaaggtgccattgtccagatcaactgcacgtaccagacatctgggttcaacgggctgttctggtaccagcaacatgctggcgaagcacctacatttctgtcttacaatgttctggatggtttggaggagaaaggtcgtttttcttcattccttagtcggtctaaagggtacagttacctccttttgaaggagctccagatgaaagactctgcctcttacctctgtgctgtgagaga	HG00171-v12-clr,HG01114-v12-clr,HG01596-v12-clr,HG02011-v12-clr,HG02492-v12-clr,HG03009-v12-clr,HG03065-v12-clr,HG03125-v12-ccs,HG03371-v12-clr,HG03486-v12-ccs,NA18534-v12-clr,NA19983-v12-clr,NA19238-consensus,HG002-consensus
TRAV10*01/n01	F	9	aaaaaccaagtggagcagagtcctcagtccctgatcatcctggagggaaagaactgcactcttcaatgcaattatacagtgagccccttcagcaacttaaggtggtataagcaagatacggggagaggtcctgtttccctgacaatcatgactttcagtgagaacacaaagtcgaacggaagatatacagcaactctggatgcagacacaaagcaaagctctctgcacatcacagcctcccagctcagcgattcagcctcctacatctgtgtggtgagcg	HG03732-v12-clr,NA18939-v12-clr,NA19238-consensus,HG00731-consensus,HG00733-consensus,NA19240-consensus,HG00514-consensus,NA19239-consensus,HG00513-consensus
TRAV10*01/n02	F	1	aaaaaccaagtggagcagagtcctcagtccctgatcatcctggagggaaagaactgcactcttcaatgcaattatacagtgagccccttcagcaacttaaggtggtataagcaagatactgggagaggtcctgtttccctgacaatcatgactttcagtgagaacacaaagtcgaacagaagatatacagcaactctggatgcagacacaaagcaaagctctctgcacatcacagcctcccagctcagcgattcagcctcctacatctgtgtggtgagcg	HG00512-consensus
TRAV10*01/n03	F	1	aaaaaccaagtggagcagagtcctcagtccctgatcatcctggagggaaagaactgcactcttcaatgcaattatacagtgagccccttcagcagcttaaggtggtataagcaagatactgggagaggtcctgtttccctgacaatcatgactttcagtgagaacacaaagtcgaacggaagatatacagcaactctggatgcagacacaaagcaaagctctctgcacatcacagcctcccagctcagcgattcagcctcctacatctgtgtggtgagcg	HG03125-v12-ccs
TRAV10*01/n04	F	1	aaaaaccaagtggagcagagtcctcagtccctgatcatcctggagggaaagaactgcactcttcaatgcaattatacagtgagccccttcagcaacttaaggtggtataaggaagatactgggagaggtcctgtttccctgacaatcatgactttcagtgagaacacaaagtcgaacggaagatatacagcaactctggatgcagacacaaagcaaagctctctgcacatcacagcctcccagctcagcgattcagcctcctacatctgtgtggtgagcg	HG02818-v12-ccs
TRAV10*01/n05	F	1	aaaaaccaagtggagcagagtcctcagtccctgatcatcctggagggaaagaactgcactcttcaatgcaattatacagtgagccccttcagcaacttaaggtggtataagcaagatactgggagaggtcctgtttccctgacaatcatgactttcagtgagaacacaaagtcgaacggaagatatacagcaactctggatgcagacacaaagcaaagctctctgcacatcacagcctcccagctcagtgattcagcctcctacatctgtgtggtgagcg	HG01596-v12-clr
TRAV11*01/n01	P	9	ctacatacactggagcagagtccttcattcctgaatattcaggagggaatgcatgccgttcttaattgtacttatcaggagagaacactcttcaatttccactggttccggcaggatccggggagaagacctgtgtctttgaccttaattcaatcaagccagaaggagcagggagacaaatattttaaagaactgcttggaaaagaaaaattttatagtgtttggaatatcgcagcctctcatctgggagattcagccacctacttctgtgctttgc	HG00864-v12-clr,HG01114-v12-clr,HG02492-v12-clr,HG02818-v12-ccs,HG03486-v12-ccs,NA18534-v12-clr,HG00512-consensus,HG00514-consensus,HG00513-consensus
TRAV12-1*01/n01	F	2	cggaaggaggtggagcaggatcctggacccttcaatgttccagagggagccactgtcgctttcaactgtacttacagcaacagtgcttctcagtctttcttctggtacagacaggattgcaggaaagaacctaagttgctgatgtccgtatactccagtggtaacgaagatggaaggtttacagcacagctcaatagagccagccagtatatttccctgctcatcagagactccaagctcagtgattcagccacctacctctgtgcggtgaaca	HG03009-v12-clr,HG03125-v12-ccs
TRAV12-1*01/n02	F	2	cggaaggaggtggagcaggatcctggacccttcaatgttccagagggagccactgtcgctttcaactgtacttacagcaacagtgcttctcagtctttcttctggtacagacaggattgcaggaaagaacctaagttgctgatgtcggtatactccagtggtaatgaagatggaaggtttacagcacagctcaatagagccagccagtatatttccctgctcatcagagactccaagctcagtgattcagccacctacctctgtgtggtgaaca	HG01114-v12-clr,HG01505-v12-clr
TRAV12-1*01/n03	F	1	cggaaggaggtggagcaggatcctggacccttcaatgttccagagggagccactgtcgctttcaactgtacttacagcaacagtgcttctcagtctttcttctggtacagacaggattgcaggaaagaacctaagttgctgatgtccgtatactccagtggtaatgaagatggaaggtttacagtacagctcaatagagccagccagtatatttccctgctcatcagagactccaagctcagtgattcagccacctacctctgtgtggtgaaca	NA18534-v12-clr
TRAV12-2*01/n01	F	1	cagaaggaggtggagcagaattctggacccctcagtgttccagagggagccattgcctctctcaactgcacttacagtgaccgaggttcccagtccttcttctggtacagacaatattctggaaaagccctgagttgataatgttcatatactccaatggtgacaaagaagatggaaggtttacagcacagctcaataaagccagccagtatgtttctctgctcatcagagactcccagcccagtgattcagccacctacctctgtgccgtgaaca	NA20509-v12-clr
TRAV13-1*02/n01	F	1	ggagagaatgtggagcagcatccttcaaccctgagtgtacaggagggagacagcgctgttatcaagtgtacttattcagacagtgcctcaaactacttcccttggtataagcaagaacttggaaaaagacctcagcttattatagacattcgttcaaatgtgggcgaaaagaaagaccaacgaattgctgttacattgaacaagacagccaaacatttctccctgcacatcacagagacccaacctgaagactcggctgtctacttctgtgcagcaagta	HG03009-v12-clr
TRAV13-2*01/n01	F	6	ggagagagtgtggggctgcatcttcctaccctgagtgtccaggagggtgacaactctattatcaactgtgcttattcaaacagcgcctcagactacttcatttggtacaagcaagaatctggaaaaggtcctcagttcattatagacattcgttcaaatatggacaaaaggcaaggccaaagagtcaccgttttattgaataagacagtgaaacatctctctctgcaaattgcagctactcaacctggagactcagctgtctacttttgtgcagagaata	HG02011-v12-clr,HG02492-v12-clr,HG02587-v12-clr,NA19983-v12-clr,HG00733-consensus,HG00732-consensus
TRAV13-2*01/n02	F	5	ggagagaatgtggggctgcatcttcctaccctgagtgtccaggagggtgacaactctattatcaactgtgcttattcaaacagcgcctcagactacttcatttggtacaagcaagaatctggaaaaggtcctcaattcattatagacattcgttcaaatatggacaaaaggcaaggccaaagagtcaccgttttattgaataagacagtgaaacatctctctctgcaaattgcagctactcaacctggagactcagctgtctacttttgtgcagagaata	HG01114-v12-clr,HG03125-v12-ccs,HG03486-v12-ccs,NA19240-consensus,NA19239-consensus
TRAV14/DV4*01/n01	F	3	gcccagaagataactcaaacccaaccaggaatgttcgtgcaggaaaaggaggctgtgactctggactgcacatatgacaccagtgatccaagttatggtctattctggtacaagcagcccagcagtggggaaatgatttttcttatttatcaggggtcttatgaccagcaaaatgcaacagaaggtcgctactcattgaatttccagaaggcaagaaaatccgccaaccttgtcatttccgcttcacaactgggggactcagcaatgtacttctgtgcaatgagagaggg	NA19650-v12-clr,HG00733-consensus,HG00731-consensus
TRAV14/DV4*02/n01	F	7	gcccagaagataactcaaacccaaccaggaatgttcgtgcaggaaaaggaggctgtgactctggactgcacatatgacaccagtgatcaaagttatggtctcttctggtacaagcagcccagcagtggggaaatgatttttcttatttatcaggggtcttatgacgagcaaaatgcaacagaaggtcgctactcattgaatttccagaaggcaagaaaatccgccaaccttgtcatctccgcttcacaactgggggactcagcaatgtatttctgtgcaatgagagaggg	HG00096-v12-clr,HG02011-v12-clr,HG02492-v12-clr,HG02587-v12-clr,NA19983-v12-clr,NA19238-consensus,NA19240-consensus
TRAV14/DV4*02/n02	F	1	gcccagaagataactcaaacccaaccaggaatgttcgtgcaggaaaaggaggctgtgactctggactgcacatatgacaccagtgatcaaagttatggtctattctggtacaagcagcccagcagtggggaaatgatttttcttatttatcaggggtcttatgacgagcaaaatgcaacagaaggtcgctactcattgaatttccagaaggcaagaaaatccgccaaccttgtcatctccgcttcacaactggggactcagcaatgtatttctgtgcaatgagagaggg	HG01114-v12-clr
TRAV14/DV4*03/n01	F	2	gcccagaagataactcaaacccaaccaggaatgttcgtgcaggaaaaggaggctgtgactctggactgcacatatgacaccagtgatccaagttatggtctattctggtacaagcagcccagcagtggggaaatgatttttcttatttatcaggggtcttatgaccagcaaaatgcaacaaaaggtcgctactcattgaatttccagaaggcaagaaaatccgccaaccttgtcatctccgcttcacaactgggggactcagcaatgtatttctgtgcaatg	NA19240-consensus,NA19239-consensus
TRAV14/DV4*03/n02	F	1	gcccagaagataactcaaacccaaccagtaatgttcgtgcaggaaaaggaggctgtgactctggactgcacatatgacaccagtgatccaagttatggtctattctggtacaagcagcccagcagtggggaaatgatttttcttatttatcaggggtcttatgaccagcaaaatgcaacagaaggtcgctactcattgaatttccagaaggcaagaaaatccgccaaccttgtcatctccgcttcacaactgggggactcagcaatgtatttctgtgcaatg	NA19238-consensus
TRAV15*01/n01	P	5	ctccatattctggagtagagtccttcattcattcctgagtatccgggagggaatgcacaacattcttaattgcacttatgaggagagaacgttctcttaacttctaccggttctggcagggtctggaaaaggacttgtgtctttgaccttaattcaatcaagccagatggaggagggagacaaacattttaaagaagcgcttggaaaagagaagttttatagtgttttgaatatgctggtctctcatcctggagattcaggcacctacttctgtgctttgagg	HG02587-v12-clr,HG03065-v12-clr,NA19983-v12-clr,NA19240-consensus,NA19239-consensus
TRAV15*01/n02	P	5	ctccatattctggagtagagtccttcattcattcctgagtatctgggagggaatgcacaacattcttaattgcacttatgaggagagaacgttctcttaacttctactggttctggcagggtctggaaaaggacttgtgtctttgaccttaattcaatcaagccagatggaggagggagacaaacattttaaagaagcgcttggaaaagagaagttttatagtgttttgaatatgctggtctctcatcctggagattcaggcacctacttctgtgctttgagg	HG01505-v12-clr,HG02492-v12-clr,HG02587-v12-clr,HG03065-v12-clr,HG03125-v12-ccs
TRAV15*01/n03	P	1	ctccatattctggagtagagtccttcattcattcctgagtatccgggagggaatgcacaacattcttaattgcacttatgaggagagaatgttctcttaacttctactggttctggcagggtctggaaaaggacttgtgtctttgaccttaattcaatcaagccagatggaggagggagacaaacattttaaagaagcgcttggaaaagagaagttttatagtgttttgaatatgctggtctctcatcctggagattcaggcacctacttctgtgctttgagg	HG03371-v12-clr
TRAV16*01/n01	F	1	gcccagagagtgactcagcccgagaagctcctctctgtctttaaaggggccccagtggagctgaagtgcaactattcctattctgggagtcctgaactcttctggtatgtccagtactccagacaacgcctccagttactcttgagacacatctctagagagagcatcaaaggcttcactgctgaccttaacaaaggcgagacatctttccacctgaagaaaccatttgctcaagaggaagactcagccatgtattaccgtgctctaagtgg	HG00096-v12-clr
TRAV17*01/n01	F	1	agtcaacagggagaagaggatcctcaggccttgagcatccaggagggtgaaaatgccaccatgaactgcagttacaaaactagtataaacaatttacagtggtatagacaaaattcaggtagaggccttgtccacctaattttaatacgttcaaatgaaagagagaaacacagtggaagattaagagtcacgcttgacacttcaagaaaagcagttccttgttgatcacggcttcccgggcagcagacactgcttcttacttctgtgctacggacg	HG01114-v12-clr
TRAV18*01/n01	F	1	ggagactcggttacccagacagaaggcacagttaccctccctgagagggcagctctgacattaaactgcacttatcagtccagctattcaacttttctattctggtatgtccagtatctaaacaaagagcctgagctcctcctgaaaagttcagaaaaccaggagacggacagcagaggttttcaggccagtcctatcaagagtgacagttccttccacctggagaagccctcggtgcagctgtcggactctgccgtgtactactgcgctctgagaga	HG02587-v12-clr
TRAV19*01/n01	F	9	catggctcagaaatttcagcgcagactgaaatttctgtggtggagaaggaggatgtgaccttggactgtgtgtatgaaacccgtgatactacttattacttattctggtacaagcaaccaccaagtggagaattggttttccttattcgtcggaactcttttgatgagcaaaatgaaataagtggtcggtattcttggaacttccagaaatccaccagttccttcaacttcaccatcacagcctcacaagtcgtggactcagcagtatacttctgtgctctgagtgaggc	HG00171-v12-clr,HG01596-v12-clr,HG02587-v12-clr,HG02818-v12-ccs,HG03732-v12-clr,NA19983-v12-clr,NA19238-consensus,HG001-consensus,HG002-consensus
TRAV19*01/n02	F	3	gctcagaaggtaactcaagcgcagactgaaatttctgtggtggagaaggaggatgtgaccttggactgtgtgtatgaaacccgtgatactacttattacttattctggtacaagcaaccaccaagtggagaattggttttccttattcgtcggaactcttttgatgagcaaaatgaaataagtggtcggtattcttggaacttccagaaatccaccagttccttcaacttcaccatcacagcctcacaagtcgtggactaagcagtatacttctgtgctctgagtgaggc	NA19650-v12-clr,HG00733-consensus,HG00731-consensus
TRAV19*01/n03	F	1	gctcagaaggtaactcaagtgcagactgaaatttctgtggtggagaaggaggatgtgaccttggactgtgtgtatgaaacccgtgatactacttattacttattctggtacaagcaaccaccaagtggagaattggttttccttattcgtcggaactcttttgatgagcaaaatgaaataagtggtcggtattcttggaacttccagaaatccaccagttccttcaacttcaccatcacagcctcacaagtcgtggactcagcagtatacttctgtgctctgagtgaggc	NA18939-v12-clr
TRAV2*01/n01	F	2	aaggaccaagtgtttcagccttccacagtggcatcttcagagggagctgtggtggaaatcttctgtaatcactctgtgtccaatgcttacaacttcttctggtaccttcacttcccgggatgtgcaccaagactccttgttaaaggctcaaagccttctcagcagggacgatacaacatgacctatgaacggttctcttcatcgctgctcatcctccaggtgtgggaggcagatgctgctgtttactactgtgctgtggagga	HG03065-v12-clr,NA19983-v12-clr
TRAV23/DV6*01/n01	F	10	cagcagcaggtgaaacaaagtcctcaatctttgatagtccagaaaggagggattccaattataaactgtgcttatgagaacactgcgtttgactactttccatggtaccaacaattccctgggaaaggccctgcattattgatagccatacgtccagatgtgagtgaaaagaaagaaggaagattcacaatctccttcaataaaagtgccaagcagttctcattgcatatcatggattcccagcctggagactcagccacctacttctgtgcagcaagca	HG00171-v12-clr,HG00864-v12-clr,HG02818-v12-ccs,HG03009-v12-clr,HG03486-v12-ccs,HG03683-v12-clr,NA12329-v12-clr,NA18534-v12-clr,HG001-consensus,HG00512-consensus
TRAV25*01/n01	F	11	ggacaacaggtaatgcaaattcctcagtaccagcatgtacaagaaggagaagacttcaccacgtactgcaattcctcaactactttaagcaatatacagtggtataagcaaaggcctggtggacatcccgtttttttgatacagttagtgaagagtggagaagtgaagaagcagaaaagactgacatttcagtttggagaagcaaaaaagaacagctccctgcacatcacagccacccagactacagatgtaggaacctacttctgtgcaggg	HG00096-v12-clr,HG01505-v12-clr,HG03683-v12-clr,HG03732-v12-clr,NA12329-v12-clr,NA20509-v12-clr,HG00732-consensus,HG00512-consensus,HG00731-consensus,HG00733-consensus,HG002-consensus
TRAV25*01/n02	F	3	ggacaacaggtaatgcaaattcctcagtaccagcatgtacaagaaggagaggacttcaccaggtactgcaattcctcaactactttaagcaatacacagtggtataagcaaaggcctggtggacatcccgtttttttgatacagttagtgaagagtggagaagtgaagaagcagaaaagactgacatttcagtttggagaagcaaaaaagaacagctccctgcacatcacagccacccagactacagatgtaggaacctacttctgtgcaggg	HG02587-v12-clr,HG03486-v12-ccs,NA19983-v12-clr
TRAV26-1*01/n01	F	20	gatgctaagaccacccagcccacctccatggattgcgctgaaggaagagctgcaaacctgccttgtaatcactctaccatcagtggaaatgagtatgtgtattggtatcgacagattcactcccaggggccacagtatatcattcatggtctaaaaaacaatgaaaccaatgaaatggcctctctgatcatcacagaagacagaaagtccagcaccttgatcctgccccacgctacgctgagagacactgctgtgtactattgcatcgtcagagtcg	HG00096-v12-clr,HG00171-v12-clr,HG00864-v12-clr,HG01114-v12-clr,HG01505-v12-clr,HG02492-v12-clr,HG02818-v12-ccs,HG03009-v12-clr,HG03125-v12-ccs,HG03371-v12-clr,HG03486-v12-ccs,HG03683-v12-clr,NA18534-v12-clr,NA18939-v12-clr,NA20509-v12-clr,NA20847-v12-clr,HG00732-consensus,HG001-consensus,HG002-consensus,CHM13-consensus
TRAV26-1*01/n02	F	1	gatgctaagaccacccagccccccctccatggattgcgctgaaggaagagctgcaaacctgccttgtaatcactctaccatcagtggaaatgagtatgtgtattggtatcgacagattcactcccaggggccacagtatatcattcatggtctaaaaaacaatgaaaccaatgaaatggcctctctgatcatcacagaagacagaaagtccagcaccttgatcctgccccacgctacgctgagagacactgctgtgtactattgcatcgtcagagtcg	HG01114-v12-clr
TRAV27*01/n01	F	21	acccagctgctggagcagagccctcagtttctaagcatccaagagggagaaaatctcactgtgtactgcaactcctcaagtgttttttccagcttacaatggtacagacaggagcctggggaaggtcctgtcctcctggtgacagtagttacgggtggagaagtgaagaagctgaagagactaacctttcagtttggtgatgcaagaaaggacagttctctccacatcactgcggcccagcctggtgatacaggcctctacctctgtgcaggag	HG00096-v12-clr,HG00864-v12-clr,HG01114-v12-clr,HG01596-v12-clr,HG02492-v12-clr,HG02818-v12-ccs,HG03009-v12-clr,HG03065-v12-clr,HG03125-v12-ccs,HG03371-v12-clr,HG03486-v12-ccs,HG03683-v12-clr,HG03732-v12-clr,NA18534-v12-clr,NA20509-v12-clr,NA20847-v12-clr,NA19238-consensus,NA19240-consensus,HG00512-consensus,HG002-consensus,HG00513-consensus
TRAV27*01/n02	F	1	acccagctgctggagcagagccctcagtttctaagcatccaagagggagaaaatctcactgtgtactgcaactcctcaagtgttttttccagcttacaatggtacagacaggagcctggggaaggtcctgtcctcctggtgacagtagttacgggtggagaagtgaagaagctgaagagactaacctttcagtttggtgatgcaagaaaggacagttctctccacatcactgtggcccagcctggtgatacaggcctctacctctgtgcaggag	NA18939-v12-clr
TRAV28*01/n01	P	26	caaatgaaagtggagcagagtcctcacgtcctgatcctccaagagggaagaaattcattcctggtgtgcagttgttctatttacatgatccgtgtgcagtggtttcatcaaaagcctggaggacccctcatgtccttatttaacattaattcaggaatacagcaaaaaagaagactaaaatccgcagtcaaagctgaggaactttatggccacctatacatcagattcccagcctgaggactcagctatttacttctgtgctgtgggga	HG00096-v12-clr,HG00864-v12-clr,HG01596-v12-clr,HG02492-v12-clr,HG02587-v12-clr,HG02818-v12-ccs,HG03009-v12-clr,HG03065-v12-clr,HG03125-v12-ccs,HG03371-v12-clr,HG03683-v12-clr,HG03732-v12-clr,NA18534-v12-clr,NA18939-v12-clr,NA19650-v12-clr,NA19983-v12-clr,NA20509-v12-clr,NA20847-v12-clr,NA19238-consensus,HG00732-consensus,HG00512-consensus,NA19240-consensus,HG001-consensus,HG002-consensus,HG00513…
TRAV29/DV5*01/n01	F	21	gaccagcaagttaagcaaaattcaccatccctgagcgtccaggaaggaagaatttctattctgaactgtgactatactaacagcatgtttgattatttcctatggtacaaaaaataccctgctgaaggtcctacattcctgatatctataagttccattaaggataaaaatgaagatggaagattcactgttttcttaaacaaaagtgccaagcacctctctctgcacattgtgccctcccagcctggagactctgcagtgtacttctgtgcagcaagcg	HG00096-v12-clr,HG00864-v12-clr,HG01596-v12-clr,HG02492-v12-clr,HG02818-v12-ccs,HG03009-v12-clr,HG03065-v12-clr,HG03371-v12-clr,HG03486-v12-ccs,HG03683-v12-clr,HG03732-v12-clr,NA18534-v12-clr,NA18939-v12-clr,NA19983-v12-clr,NA20509-v12-clr,NA19238-consensus,HG00732-consensus,HG00512-consensus,HG001-consensus,HG002-consensus,HG00513-consensus
TRAV30*01/n01	F	14	caacaaccagtgcagagtcctcaagccgtgatcctccgagaaggggaagatgctgtcatcaactgcagttcctccaaggctttatattctgtacactggtacaggcagaagcatggtgaagcacccgtcttcctgatgatattactgaagggtggagaacagaagggtcatgacaaaatatctgcttcatttaatgaaaaaaagcagcaaagctccctgtaccttacggcctcccagctcagttactcaggaacctacttctgtggcacagaga	HG00096-v12-clr,HG00864-v12-clr,HG01596-v12-clr,HG02492-v12-clr,HG03009-v12-clr,HG03371-v12-clr,HG03683-v12-clr,HG03732-v12-clr,NA18534-v12-clr,NA18939-v12-clr,NA20509-v12-clr,HG00512-consensus,HG002-consensus,HG00513-consensus
TRAV30*01/n02	F	6	caacaaccagtgcagagtcctcaagccgtgatcctccgagaaggggaagatgctgtcatcaactgcagttcctccaaggctttatattctgtacactggtacaggcagaagcatggtgaagcacccgtcttcctgatgatattactgaagggtggagaacagaagggtcatgacaaaatatctgcttcatttaatgaaaaaaagcagcaaagctccctgtaccttacggcctcccagctcagttactcaggaacctacttctgcggcacagaga	HG03486-v12-ccs,NA19983-v12-clr,NA19238-consensus,HG00732-consensus,HG001-consensus,HG002-consensus
TRAV30*01/n03	F	1	caacaaccagtgcagagtcctcaagccatgatcctccgagaaggggaagatgctgtcatcaactgcagttcctccaaggctttatattctgtacactggtacaggcagaagcatggtgaagcacccgtcttcctgatgatattactgaagggtggagaacagaagggtcatgacaaaatatctgcttcatttaatgaaaaaaagcagcaaagctccctgtaccttacggcctcccagctcagttactcaggaacctacttctgtggcacagaga	HG00864-v12-clr
TRAV30*04/n01	F	4	caacaaccagtgcagagtcctcaagccgtgatcctccgagaaggggaagatgctgtcatcaactgcagttcctccaaggctttatattctgtacactggtacaggcagaagcatggtgaagcacccgtcttcctgatgatattactgaagggtggagaacagatgcgtcatgaaaaaatatctgcttcatttaatgaaaaaaagcagcaaagctccctgtaccttacggc	HG02587-v12-clr,NA19650-v12-clr,NA19983-v12-clr,NA19239-consensus
TRAV31*01/n01	P	32	cagagggtcattcaatcccaaccagcaatatctacgcaggagggtgagaccgtgaaactggactgtgcatacaaaactaatattgtatattacatattgtattggtacaaaaggtctcccaatgggaagattattttcctcatttatcagcaaacagatgcagaaaccaatgcgacacagggtcaatattctgtgagcttccagaaagcaactaaaactattcagcttatcatatcatcatcacagccagaagacctgcaacatatttctgttgtctcaaagagcc	HG00096-v12-clr,HG00171-v12-clr,HG00864-v12-clr,HG01114-v12-clr,HG01505-v12-clr,HG01596-v12-clr,HG02492-v12-clr,HG02587-v12-clr,HG03009-v12-clr,HG03065-v12-clr,HG03125-v12-ccs,HG03371-v12-clr,HG03486-v12-ccs,HG03683-v12-clr,HG03732-v12-clr,NA12329-v12-clr,NA18534-v12-clr,NA18939-v12-clr,NA19650-v12-clr,NA19983-v12-clr,NA20509-v12-clr,NA20847-v12-clr,NA19238-consensus,CHM13-consensus,HG00512-conse…
TRAV31*01/n02	P	3	cagagggtcattcaatcccaaccagcaatatctacgcaggagggtgagaccgtgaaactggactgtgcatacaaaactaatattgtatattacatattgtattggtacaaaaggtctcccaatgggaagattattttcctcatttatcagcaaacagatgcagaaaccaatgcgacacagggtcaatattctgtgagcttccagaaagcaactaaaactattcagcttatcatatcatcatcacagccagaagacctgcaacatatttttgttgtctcaaagagcc	HG00732-consensus,HG001-consensus,HG002-consensus
TRAV31*01/n03	P	1	cagagggtcattcaatcccaaccagcaatatctacgcaggagggtgagaccgtgaaactggactgtgcatacaaaactaatattgtatattacatattgtattggtacaaaaggtctcccaatgggaagattattttcctcatttatcagcaaacagatgcagaaaccaatgcgacacagggtcaatattctgtgagcttccagaaaacaactaaaactattcagcttatcatatcatcatcacagccagaagacctgtaacatatttctgttgtctcaaagagcc	HG02011-v12-clr
TRAV31*01/n04	P	1	cagagggtcattcaatcccaaccagcaatatctacgcaggagggtgagaccgtgaaactggactgtgcatacaaaactaatattgtatattacatattgtattggtacaaaaggtctcccaatgggaagattattttcctcatttatcagcaaacagatgcagaaaccagtgcgacacagggtcaatattctgtgagcttccagaaagcaactaaaactattcagcttatcatatcatcatcacagccagaagacctgcaacatatttctgttgtctcaaagagcc	HG02818-v12-ccs
TRAV32*01/n01	P	5	aaggatgtgatacagagttattcaaatctaaatgtctaggagagagaaatggccgttattaatgacagttatacagatggggctttgaattatttctgttggtacaagaagaaaacggggaaggccctaatatcttaatggagattcattcaaatgtggatagaaaacaggacagaaggctcactgtactgttgaataaaaatgctaaacatgtctccctgcatattacagccacccaaccaggagactcattcctgtacttctgtgcagtgagaa	HG02587-v12-clr,HG03065-v12-clr,HG03371-v12-clr,NA19240-consensus,NA19239-consensus
TRAV32*01/n02	P	1	aaggatgtgatacagagttattcaaatctaaatgtctaggagagagaaatggccgttattaatgacagttatacagatggagctttgaattatttctgttggtacaagaagaaaacgggaaaggccctaatatcttaatggagattcattcaaatgtggatagaaaacaggacagaaggctcactgtactgttgaataaaaatgctaaacatgtctccctgcatattacagccacccaaccaggagactcattcctgtacttctgtgcagtgagaa	HG002-consensus
TRAV32*01/n03	P	2	aaggatgtgatacagagttattcaaatctaaatgtctaggagagagaaatggccgttattaatgacagttatacagatggagctttgaattatttctgttggtacaagaagaaaacggggaaggccctaatatcttaatggagattcattcaaatgtggatagaaaacaggacagaaggctcactgtactgttgaataaaaatgctaaacatgtctccctgcatattacagccacccaaccaggagactcattcctgtacttctgtgcagcgagaa	HG03009-v12-clr,NA19650-v12-clr
TRAV33*01/n01	P	1	gctcagaaagtaacccaagttcagaccacagtaactaggcagaaaggagtagctgtgaccttggacttcatgtttgaaaccagatagaattcgtacactttatactggtacaagcaacaagcaacctcccagtgaagagatggttttccttattcatcagggttattctaagtcaaatgcaaagcctgtgaactttgaaaaaaagaaaaagttcatcaacctcaccatcaattccttaaaactgactcagccaagtacttctgtgctctcaggaatcc	NA19650-v12-clr
TRAV33*01/n02	P	1	gctcagaaagtaacccaagttcagaccacagtaactaggcagaaaggagtagctgtgaccttggactgcatgtttgaaaccagatagaattcgtacactttatactggtacaagcaacaagcaacctcccagtgaagagatggttttccttattcatcagggttattctaagtcaaatgcaaagcctgtgaactttgaaaaaagaaaaagttcatcaacctcaccatcaattccttaaaactgactcagccaagtacttctgtgctctcaggaatcc	HG02587-v12-clr
TRAV34*01/n01	F	3	agccaagaactggagcagagtcctcagtccttgatcgtccaagagggaaagaatctcaccataaactgcacgtcatcaaagacgttatatggcttatactggtataagcaaaagtatggtgaaggtcttatcttcttgatgatgctacagaaaggtggggaagagaaaagtcatgaaaagataactgccaagttggatgagaaaaagcagcaaagttccctgcatatcacagcctcccagcccagccatgcaggcacctacctctgtggagcagaca	HG03125-v12-ccs,NA19238-consensus,NA19240-consensus
TRAV35*02/n01	F	3	ggtcaacagctgaatcagagtcctcaatctatgtttacccaggaaggagaagatgtctccatgaactgcacttcttcaagcatatttaacacctgactatggtacaagcaggaccctggggaaggtcctgtcctcttgatagccttatataaggctggtgaattgacctcaaatggaagactgactgctcagtttggtataaccagaaaggacagcttcctgaatatctcagcatccatacctagtgatgtaggcatctacttctgtgct	HG00732-consensus,HG001-consensus,HG002-consensus
TRAV35*02/n02	F	3	ggtcaacagctgaatcagagtcctcaatctatgtttatccaggaaggagaagatgtctccatgaactgcacttcttcaagcatatttaacacctggctatggtacaagcaggaccctggggaaggtcctgtcctcttgatagccttatataaggctggtgaattgacctcaaatggaagactgactgctcagtttggtacaaccagaaaggacagcttcctgaatatctcagcatccatacctagtgatgtaggcatctacttctgtgct	HG03125-v12-ccs,NA19238-consensus,NA19240-consensus
TRAV36/DV7*01/n01	F	20	gaagacaaggtggtacaaagccctctatctctggttgtccacgagggagacaccgtaactctcaattgcagttatgaagtgactaactttcgaagcctactatggtacaagcaggaaaagaaagctcccacatttctatttatgctaacttcaagtggaattgaaaagaagtcaggaagactaagtagcatattagataagaaagaacttttcagcatcctgaacatcacagccacccagaccggagactcggccatctacctctgtgctgtggagg	HG00096-v12-clr,HG00864-v12-clr,HG01596-v12-clr,HG02492-v12-clr,HG03009-v12-clr,HG03683-v12-clr,HG03732-v12-clr,NA18534-v12-clr,NA18939-v12-clr,NA19650-v12-clr,NA19983-v12-clr,NA20509-v12-clr,NA20847-v12-clr,NA19238-consensus,HG00732-consensus,HG00512-consensus,HG001-consensus,HG002-consensus,HG00513-consensus,NA19239-consensus
TRAV37*01/n01	P	14	caactgccagtggaacagaatgcttcttccctgaaagtcaaggaaggtgacagcgtcacactgaactgcagttacagagacagcccttcagatttcttcagtggttcaggcaggatcctgaggaaggcctcatttccctgatacaaatgctatcaactgtgagagagaagatcagtggaagattcacagccaggcttaaaaaaggagaccagcacatttccctgcacatacaggattcccagccccatgactcaaccacattcttctgtgcagcaagca	HG00864-v12-clr,HG02011-v12-clr,HG02492-v12-clr,HG02818-v12-ccs,HG03065-v12-clr,HG03371-v12-clr,HG03683-v12-clr,HG03732-v12-clr,NA18534-v12-clr,NA19983-v12-clr,NA19238-consensus,NA19240-consensus,HG00512-consensus,NA19239-consensus
TRAV37*01/n02	P	2	caactgccagtggaacagaatgctccttccctgaaagtcaaggaaggtgacagcgtcacactgaactgcagttacagagacagcccttcagatttcttcagtggttcaggcaggatcctgaggaaggcctcatttccctgatacaaatgctatcaactgtgagagagaagatcagtggaagattcacagccaggcttaaaaaaggagaccagcacatttccctgcacatacaggattcccagccccatgactcaaccacattcttctgtgcagcaagca	HG02587-v12-clr,HG03486-v12-ccs
TRAV37*01/n03	P	1	caactgccagtggaacagaatgctccttccctgaaagtcaaggaaggtgacagcgtcacactgaactgcagttacagagacagcccttcagatttcttcagtggttcaggcaggatcctgaggaaggcctcatttccctgatacaaatgctatcgactgtgagagagaagatcagtggaagattcacagccaggcttaaaaaaggagaccagcacatttccctgcacatacaggattcccagctccatgactcaaccacattcttctgcgcagcaagca	HG03009-v12-clr
TRAV38-1*03/n01	F	1	gcccagacagtcactcagtctcaaccagagatgtctgtgcaggaggcagagactgtgaccctgagttgcacatatgacaccagtgagagtaattattatttgttctggtacaaacagcctcccagcaggcagatgattctcgttattcgcgaagaagcttataagcaacagaatgcaacggagaatcgtttctctgtgaacttccagaaagcagccaaatccttcagtctcaagatctcagactcacagctgggggacactgcgatgtatttctgtgctttca	HG02011-v12-clr
TRAV39*01/n01	F	1	gagctgaaagtggaacaaaaccctctgttcctgagcatgcaggagggaaaaaactataccatctactgcaattattcaaccacttcagacagactgtattggtacaggcaggatcctgggaaaagtctggaatctctgtttgtgttgctatcaaatggagcagtgaagcaggagggacgattaatggcctcacttgataccaaagcccgtctcagcaccctccacatcacagctgccgtgcatgacctctctgccacctacttctgtgccgtggacg	HG03371-v12-clr
TRAV41*01/n01	F	2	aaaaatgaagtggagcagagtcctcagaacctgactgcccaggaaggagaatttatcacaatcaactgcagttactcggtaggaataagtgccttacactggctgcaacagcatccaggaggaggcattgtttccttgtttatgctgagctcagggaagaagaagcatggaagattaattgccacaataaacatacagaaaagcacagctccctgcacatcacagcctcccatcccagagactctgccgtctacatctgtgctgtcaga	HG03371-v12-clr,NA19983-v12-clr
TRAV5*01/n01	F	1	ggagaggatgtagagcagagtcttttcctgagtgtccgagagggagacagctccgttataaactgcacttacacagacagctcctccacctacttatactggtataagcaagaacctggagcaggtctccagttgctgacgtatattttttcaaatatggacatgaaacaagaccaaagactcactgttctattgaataaaaaggataaacatctgtctctgcgcattgcagacacccagactggggactcagctatctacttctgtgcagagagta	HG02587-v12-clr
TRAV5*01/n02	F	1	ggagaggatgtagagcagagtcttttcctgagtgtcccagagggagacagctccgttataaactgcacttacacagacagctcctccacctacttatactggtataagcaagaacctggagcaggtctccagttgctgacgtatattttttcaaatatggacatgaaacaagaccaaagactcactgttctattgaataaaaaggataaacatctgtctctgcgcattgcagacacccagactggggactcagctatctacttctgtgcagagagta	HG03371-v12-clr
TRAV6*02/n01	F	13	agccaaaagatagaacagaattccgaggctctgaacattcaggagggtaaaacggccaccctgacctgcaactatacaaactattctccagcatacttacagtggtaccgacaagatccaggaagaggccctgttttcttgctactcatacgtgaaaatgagaaagaaaaaaggaaagaaagactgaaggtcacctttgataccacccttaaacagagtttgtttcatatcacagcctcccagcctgcagactcagctacctacctctgtgct	HG00096-v12-clr,HG00171-v12-clr,HG03009-v12-clr,HG03065-v12-clr,HG03486-v12-ccs,NA18534-v12-clr,NA18939-v12-clr,HG00732-consensus,HG00733-consensus,NA19240-consensus,HG00514-consensus,NA19239-consensus,HG00513-consensus
TRAV6*02/n02	F	1	agccaaaagatagaacagaattccgtggccctgaacattcaggagggtaaaacggccaccctgacctgcaactatacaaactattctccagcatacttacagtggtaccgacaagatccaggaagaggccctgttttcttgctactcatacgtgaaaatgagaaagaaaaaaggaaagaaagactgaaggtcacctttgataccacccttaaacagagtttgtttcatatcacagcctcccagcctgcagactcagctacctacctctgtgct	HG02818-v12-ccs
TRAV7*01/n01	F	1	gaaaaccaggtggagcacagccctcattttctgggaccccagcagggagacgttgcctccatgagctgcacgtactctgtcagtcgttttaacaatttgcagtggtacaggcaaaatacagggatgggtcccaaacacctattatccatgtattcagctggatatgagaagcagaaaggaagactaaatgctacattactgaagaatggaagcagcttgtacattacagccatgcagcctgaagattcagccacctatttctgtgctgtagatg	NA12329-v12-clr
TRAV8-1*01/n01	F	1	gcccagtctgtgagccagcataaccaccatgtaattctctctgaagcagcctcactggagttgggatgcaactattcctatggtggaactgttaatctcttctggtatgtccagtaccctggtcaacaccttcagcttctcctcaagtacttttcaggggatccactggttaaaggcatcaagggctttgaggctgaatttataaagagtaaattctcctttaatctgaggaaaccctctgtgcagtggagtgacacagctgagtacttctgtgccgtgaatgc	HG002-consensus
TRAV8-1*01/n02	F	1	gcccagtctgtgagccagcataaccaccacataattctctctgaagcagcctcactggagttgggatgcaactattcctatggtggaactgttaatctcttctggtatgtccagtaccctggtcaacaccttcagcttctcctcaagtacttttcaggggatccactggttaaaggcatcaagggctttgaggctgaatttataaagagtaaattctcctttaatctgaggaaaccctctgtgcagtggagtgacacagctgagtacttctgtgccgtgaatgc	HG02818-v12-ccs
TRAV8-2*01/n01	F	9	gcccagtcggtgacccagcttgacagccacgtctctgtctctgaaggaaccccggtgctgctgaggtgcaactactcatcttcttattcaccgtctctcttctggtatgtgcaacaccccaacaaaggactccagcttctcctgaagtacacatcagcggccaccctggttaaaggcatcaacggttttgaggctgaatttaagaagagtgaaacctccttccacctgacgaaaccctcagcccatatgagcgacgcggctgagtacttctgtgttgtgagtga	HG03009-v12-clr,HG03125-v12-ccs,HG03732-v12-clr,NA18939-v12-clr,NA19238-consensus,NA19240-consensus,HG00733-consensus,NA19239-consensus,HG00731-consensus
TRAV8-2*01/n02	F	11	gcccagtcggtgacccagcttgacagccacgtctctgtctctgaaggaaccccggtgctgctgaggtgcaactactcatcttcttattcaccgtctctcttctggtatgtgcaacaccccaacaaaggactccagcttctcctgaagtacacatcagcggccaccctggttaaaggtatcaacggttttgaggctgaatttaagaagagtgaaacctccttccacctgacgaaaccctcagcccatatgagcgacgcggctgagtacttctgtgttgtgagtga	HG00864-v12-clr,HG01114-v12-clr,HG02011-v12-clr,HG02492-v12-clr,HG02818-v12-ccs,HG03486-v12-ccs,NA18534-v12-clr,HG00512-consensus,HG00514-consensus,NA19239-consensus,HG00513-consensus
TRAV8-3*01/n01	F	27	gcccagtcagtgacccagcctgacatccacatcactgtctctgaaggagcctcactggagttgagatgtaactattcctatggggcaacaccttatctcttctggtatgtccagtcccccggccaaggcctccagctgctcctgaagtacttttcaggagacactctggttcaaggcattaaaggctttgaggctgaatttaagaggagtcaatcttccttcaacctgaggaaaccctctgtgcattggagtgatgctgctgagtacttctgtgctgtgggtgc	HG00096-v12-clr,HG00864-v12-clr,HG01114-v12-clr,HG01505-v12-clr,HG01596-v12-clr,HG02011-v12-clr,HG02492-v12-clr,HG02587-v12-clr,HG02818-v12-ccs,HG03065-v12-clr,HG03371-v12-clr,HG03486-v12-ccs,HG03683-v12-clr,HG03732-v12-clr,NA18534-v12-clr,NA19650-v12-clr,NA19983-v12-clr,NA20847-v12-clr,NA19238-consensus,HG00732-consensus,HG00512-consensus,HG00733-consensus,NA19240-consensus,HG001-consensus,HG002…
TRAV8-4*01/n01	F	14	gcccagtcggtgacccagcttggcagccacgtctctgtctctgagggagccctggttctgctgaggtgcaactactcatcgtctgttccaccatatctcttctggtatgtgcaataccccaaccaaggactccagcttctcctgaagtacacatcagcggccaccctggttaaaggcatcaacggttttgaggctgaatttaagaagagtgaaacctccttccacctgacgaaaccctcagcccatatgagcgacgcggctgagtacttctgtgctgtgagtga	HG01596-v12-clr,HG02011-v12-clr,HG02587-v12-clr,HG02818-v12-ccs,HG03125-v12-ccs,HG03371-v12-clr,HG03486-v12-ccs,HG03732-v12-clr,NA18534-v12-clr,NA19983-v12-clr,NA19238-consensus,NA19240-consensus,HG00512-consensus,HG00514-consensus
TRAV8-4*01/n02	F	2	gcccagtcggtgacccagcttggcagccacgtctctgtctctgaaggagccctggttctgctgaggtgcaactactcatcgtctgttccaccatatctcttctggtatgtgcaataccccaaccaaggactccagcttctcctgaagtacacatcagcggccaccctggttaaaggcatcaacggttttgaggctgaatttaagaagagtgaaacctccttccacctgacgaaaccctcagcccatatgagggacgcggctgagtacttctgtgctgtgagtga	HG00171-v12-clr,NA18534-v12-clr
TRAV8-4*03/n01	F	1	gcccagtcggtgacccagcttggcagccacctctctgtctctgagggagccctggttctgctgaggtgcaactactcatcgtctgttccaccatatctcttctggtatgtgcaataccccaaccaaggactccagcttctcctgaagtacacaacaggggccaccctggttaaaggcatcaacggttttgaggctgaatttaagaagagtgaaacctccttccacctgacgaaaccctcagcccatatgagcgacgcggctgagtacttctgtgct	HG03125-v12-ccs
TRAV8-5*01/n01	P	18	gcccagtcagtgacccagcctgacatccacatcactgtctctgaaggagcctcactggagttgagatgtaactattcctatggggcgatgttgtgggaagtcagggaccccaaacggagggaccggctgaagccatggcagaagaatgtggattgtgaagatttcatggacatttattagttccccaaattaatacttttataatttcttatgcctgtctttactgcaatctctaaacataaattgtaaagatttcatggacacttatcacttccccaatcaatacccctgtgatttcctatgcctgtctttactttaatctcttaatcctgtcagctgaggaggatgtatgtcacctcaggaccctgtgataattgtgttaactgcacaaattataga…	HG00096-v12-clr,HG00171-v12-clr,HG01505-v12-clr,HG02492-v12-clr,HG02818-v12-ccs,HG03009-v12-clr,HG03683-v12-clr,NA12329-v12-clr,NA18939-v12-clr,NA20509-v12-clr,NA20847-v12-clr,NA19238-consensus,CHM13-consensus,HG00731-consensus,HG001-consensus,HG00514-consensus,NA19239-consensus,HG00513-consensus
TRAV8-5*01/n02	P	15	gcccagtcagtgacccagcctgacatccgcatcactgtctctgaaggagcctcactggagttgagatgtaactattcctatggggcgatgttgtgggaagtcagggaccccaaacggagggaccggctgaagccatggcagaagaatgtggattgtgaagatttcatggacatttattagttccccaaattaatacttttataatttcttatgcctctctttactgcaatctctaaacataaattgtaaagatttcatggacacttatcacttccccaatcaatacccctgtgatttcctatgcctgtctttactttaatctcttaatcctgtcagctgaggaggatgtatgtcacctcaggaccctgtgataattgtgttaactgcacaaattataga…	HG00096-v12-clr,HG00171-v12-clr,HG01114-v12-clr,HG01505-v12-clr,HG01596-v12-clr,HG03009-v12-clr,HG03065-v12-clr,HG03732-v12-clr,NA12329-v12-clr,NA18534-v12-clr,NA19650-v12-clr,NA20847-v12-clr,HG00732-consensus,HG001-consensus,HG002-consensus
TRAV8-5*01/n03	P	12	gcccagtcagtgacccagcctgacatccacatcactgtctctgaaggagcctcactggagttgagatgtaactattcctatggggcgatgttgtgggaagtcagggaccccaaacggagggaccggctgaagccatggcagaagaatgtggattgtgaagatttcatggacatttattagttccccaaattaatacttttataatttcttatgcctgtctttactgcaatctctaaacataaattgtaaagatttcatggacacttatcacttccccaatcaatacccctgtgatttcctatgcctgtctttactttaatctcttaatcctgtcagctgaggaggatgtatgtcacctcaggaccctgtgataattgtgttaactgcacaaattataga…	HG01596-v12-clr,HG02587-v12-clr,HG02818-v12-ccs,HG03125-v12-ccs,HG03371-v12-clr,HG03486-v12-ccs,HG03732-v12-clr,NA18534-v12-clr,NA19238-consensus,NA19240-consensus,HG00512-consensus,HG00514-consensus
TRAV8-5*01/n04	P	4	gcccagtcagtgacccagcctgacatccacatcactgtctctgaaggagcctcactggagttgagatgtaactattcctatggggcgatgttgtgggaagtcagggaccccaaacggagggaccggctgaagccatggcagaagaatgtggattgtgaagatttcatggacatttattagttccccaaattaatacttttataatttcttatgcctgtctttactgcaatctctaaacataaattgtaaagatttcatggacacttatcacttccccaatcaatacccctgtgatttcctatgcctgtctttactttaatctcttaatcctgtcagctgaggaggatgtatgtcacctcaggaccctgtgataattgtgttaactgcacaaattataga…	HG01114-v12-clr,HG02492-v12-clr,HG03125-v12-ccs,HG00513-consensus
TRAV8-5*01/n05	P	1	gcccagtcagtgacccagcctgacatccacatcactgtctctgaaggagcctcactggagttgagatgtaactattcctatggggtgatgttgtgggaagtcagggaccccaaacggagggaccggctgaagccatggcagaagaatgtggattgtgaagatttcatggacatttattagttccccaaattaatacttttataatttcttatgcctgtctttactgcaatctctaaacataaattgtaaagatttcatggacacttatcacttccccaatcaatacccctgtgatttcctatgcctgtctttactttaatctcttaatcctgtcagctgaggaggatgtatgtcacctcaggaccctgtgataattgtgttaactgcacaaattataga…	HG00512-consensus
TRAV8-5*01/n06	P	1	gcccagtcagtgacccagcctgacatccgcatcactgtctctgaaggagcctcactggagttgagatgtaactattcctatggggcgatgttgtgggaagtcagggaccccaaacggagggaccggctgaagccatggcagaagaatgtggattgtgaagatttcatggacatttattagttccccaaattaatacttttataatttcttatgcctctctttactgcaatctctaaacataaattgtaaagatttcatggacacttatcacttccccaatcaatacccctgtgatttcctatgcctgtctttactttaatctcttaatcctgtcagctgaggaggatgtatgtcacctcaggaccctgtgataattgtgttaactgcacaaattataga…	HG02011-v12-clr
TRAV8-5*01/n07	P	1	gcccagtcagtgacccagcctgacatccacatcactgtctctgaaggagcctcactggagttgagatgtaactattcctatggggcgatgttgtgggaagtcagggaccccaaacggagggaccggctgaagccatggcagaagaatgtggattgtgaagatttcatggacatttattagttccccaaattaatacttttataatttcttatgcctgtctttactgcaatctctaaacataaattgtaaagatttcatggacacttatcacttccccaatcaatacccctgtgatttcctatgcctgtctttactttaatctcttaatcctgtcagctgaggaggatgtatgtcacctcaggaccctgtgataattgtgttaactgcacaaattataga…	HG02587-v12-clr
TRAV8-5*01/n08	P	1	gcccagtcagtgacccagcctgacatccacatcactgtctctgaaggagcctcactggagttgagatgtaactattcctatggggcgatgttgtgggaagtcagggaccccaaacggagggaccggctgaagccatggcagaagaatgtggattgtgaagatttcatggacatttattagttccccaaattaatacttttataatttcttatgcctgtctttactgcaatctctaaacataaattgtaaagatttcatggacacttatcacttccccaatcaatacccctgtgatttcctatgcctgtctttactttaatttcttaatcctgtcagctgaggaggatgtatgtcacctcaggaccctgtgataattgtgttaactgcacaaattataga…	NA19983-v12-clr
TRAV8-6*01/n01	F	4	gcccagtctgtgacccagcttgacagccaagtccctgtctttgaagaagcccctgtggagctgaggtgcaactactcatcgtctgtttcagtgtatctcttctggtatgtgcaataccccaaccaaggactccagcttctcctgaagtatttatcaggatccaccctggttaaaagcatcaacggttttgaggctgaatttaacaagagtcaaacttccttccacttgaggaaaccctcagtccatataagcgacacggctgagtacttctgtgctgtgagtga	HG02011-v12-clr,NA19238-consensus,NA19240-consensus,NA19239-consensus
TRAV8-7*01/n01	P	27	acccagtcggtgacccagcttgatggccacatcactgtctctgaagaagcccctctggaactgaagtgcaactattcctatagtggagttccttctctcttctggtatgtccaatactctagccaaagcctccagcttctcctcaaagacctaacaaaggccacccaggttaaaggcatcagaggttttgaggctgaatttaagaagagcgaaacctccttctacctgaggaaaccatcaacccatgtgagtgatgctgctgagtacttctgtgctgtgggtga	HG00096-v12-clr,HG00171-v12-clr,HG00864-v12-clr,HG01114-v12-clr,HG01505-v12-clr,HG02011-v12-clr,HG02492-v12-clr,HG02587-v12-clr,HG02818-v12-ccs,HG03009-v12-clr,HG03065-v12-clr,HG03371-v12-clr,HG03683-v12-clr,NA12329-v12-clr,NA18939-v12-clr,NA19983-v12-clr,NA20509-v12-clr,NA19238-consensus,HG00732-consensus,HG00512-consensus,HG00731-consensus,HG00733-consensus,NA19240-consensus,HG001-consensus,HG0…
TRAV9-1*01/n01	F	5	ggagattcagtggtccagacagaaggccaagtgctcccctctgaaggggattccctgattgtgaactgctcctatgaaaccacacagtacccttcccttttttggtttgtccaatatcctggagaaggtccacagctccacctgaaagccatgaaggccaatgacaagggaaggaacaaaggttttgaagccatgtaccgtaaagaaaccacttctttccacttggagaaagactcagttcaagagtcagactccgctgtgtacttctgtgctctgagtga	HG03065-v12-clr,HG03125-v12-ccs,NA19983-v12-clr,NA19238-consensus,NA19240-consensus
TRAV9-1*01/n02	F	2	agagattcagtggtccagacagaaggccaagtgctcccctctgaaggggattccctgattgtgaactgctcctatgaaaccacacagtacccttcccttttttggtatgtccaatatcctggagaaggtccacagctccacctgaaagccatgaaggccaatgacaagggaaggaacaaaggttttgaagccatgtaccataaagaaaccacttctttccacttggagaaagactcagttcaagagtcagactccgctgtgtacttctgtgctctgagtga	HG02011-v12-clr,HG02818-v12-ccs
TRAV9-2*02/n01	F	1	ggagattcagttacccagatggaagggccagtgactctctcagaagaggccttcctgactataaactgcacgtacacagccacaggatacccttcccttttctggtatgtccaatatcctggagaaggtctacagctcctcctgaaagccacgaaggctgatgacaagggaagcaacaaaggttttgaagccacataccgtaaagaaaccacttctttccacttggagaaaggctcagttcaagtgtcagactcagcggtgtacttctgtgct	HG02587-v12-clr
TRBV1*01/n01	P	1	gatactggaattacccagacaccaaaatacctggtcacagcaatggggagtaaaaggacaatgaaacgtgagcatctgggacatgattctatgtattggtacagacagaaagctaagaaatcctggagttcatgttttactacaactgtaaggaattcattgaaaacaagactgtgccaaatcacttcacacctgaatgccctgacagctctcgcttataccttcatgtggtcgcactgcagcaagaagactcagctgcgtatctctgcaccagcagccaaga	HG02587-v12-clr
TRBV10-3*01/n01	F	1	gatgctggaatcacccagagcccaagacacaaggtcacagagacaggaacaccagtgactctgagatgtcaccagactgagaaccaccgctatatgtactggtatcgacaagacccgggcatgggctgaggctgatccattactcatatggtgttaaagatactgacaaaggagaagtctcagatggctatagtgtctctagatcaaagacagaggatttcctcctcactctggagtccgctaccagctcccagacatctgtgtacttctgtgccatcagtgagtc	NA20509-v12-clr
TRBV11-1*01/n01	F	6	gaagctgaagttgcccagtcccccagatataagattacagagaaaagccaggctgtggctttttggtgtgatcctatttctggccgtgctaccctttattggtaccggcagatcctgggacagggcccggagcttctggttcgatttcaggatgagagtgtagtagatgattcacagttgcctaaggatcgattttctgcagagaggctcaaaggagtagactccactctcaagatccagcctgcagagcttggggactcggccatgtatctctgtgccagcagcttagc	HG01114-v12-clr,HG02818-v12-ccs,HG03065-v12-clr,NA19238-consensus,NA19240-consensus,NA19239-consensus
TRBV11-1*01/n02	F	1	gaagctgaagttgcccagtcccccagatataagattacagagaaaagccaggctgtggctttttggtgtgatcctatttctggccatgctaccctttactggtaccggcagatcctgggacagggcccggagcttctggttcaatttcaggatgagagtgtagtagatgattcacagttgcctaaggattgattttctgcagagaggctcaaaggagtagactccactctcaagatccagcctgcagagcttggggactcggccatgtatctctgtgccagcagcttagc	HG02011-v12-clr
TRBV11-2*01/n01	F	2	gaagctggagttgcccagtctcccggatataagattatagagaaaaggcagagtgtggctttttggtgcaatcctatatctggccatgctaccctttactggtaccagcagatcctgggacagggcccaaagcttctgattcagtttcagaataacggtgtagtggatgattcacagttgcctaaggatcgattttctgcagagaggctcaaaggagtagactccactctcaagatccagcctgcaaagcttgaggactcggccgtgtatctctgtgccagcagcttaga	HG03065-v12-clr,HG03371-v12-clr
TRBV11-2*01/n02	F	1	gaagctggagttgcccagtctcccagatacaagattatagagaaaaggcagagtgtggctttttggtgcaatcctatatctggccatgctaccctttactggtaccagcagatcctgggacagggcccaaagcttctgattcagtttcagaataacggtgtagtggatgattcacagttgcctaaggatcgattttctgcagagaggctcaaaggagtagactccactctcaagatccagcctgcaaagcttgaggactcggccgtgtatctctgtgccagcagcttaga	NA20509-v12-clr
TRBV11-3*01/n01	F	1	gaagctgagtggttcagtctcccagatataagattatagagaaaaaacagcctgtggctttttggtgcaatcctatttctggccacaataccctttactggtacctgcagaacttgggacagggcccggagcttctgattcgatatgagaatgaggaagcagtagacgattcacagttgcctaaggatcgattttctgcagagaggctcaaaggagtagactccactctcaagatccagcctgcagagcttggggactcggccgtgtatctctgtgccagcagcttaga	HG03732-v12-clr
TRBV11-3*01/n02	F	1	gaagctggagtggttcagtctcccagatataagattatagagaaaaaacagcctgtggctttttggtgcaatcctatttctggccacaataccctttactggtacctgcagaacttgggacagggcccggagcttctgattcgacatgagaatgaggaagcagtagacgattcacagttgcctaaggatcgattttctgcagagaggctcaaaggagtagactccactctcaagatccagcctgcagagcttggggactcggccgtgtatctctgtgccagcagcttaga	NA19650-v12-clr
TRBV12-1*01/n01	P	10	gatgctggtgttatccagtcacccaggcacaaagtgacagagatgggacaatcagtaactctgagatgcgaaccaatttcaggccacaatgatcttctctggtacagacagacctttgtgcagggactggaattgctgaattaattctgcagctggaccctcgtagatgactcaggagtgtccaaggattgattctcagcacagatgcctgatgtatcattctccactctgaggatccagcccatggaacccagggacttgggcctatatttctgtgccagcagctttgc	HG00171-v12-clr,HG01114-v12-clr,HG01596-v12-clr,HG03125-v12-ccs,NA12329-v12-clr,NA18534-v12-clr,NA19650-v12-clr,NA19983-v12-clr,HG001-consensus,HG002-consensus
TRBV12-2*01/n01	P	12	gatgctggcattatccagtcacccaagcatgaggtgacagaaatgggacaaacagtgactctgagatgtgagccaatttttggccacaatttccttttctggtacagagataccttcgtgcagggactggaattgctgagttacttccggagccgatctattatagataatgcaggtatgcccacagagcgattctcagctgagaggcctgatggatcattctctactctgaagatccagcctgcagagcagggggactcggccgtgtatgtctgtgcaagtcgcttagc	HG00171-v12-clr,HG01114-v12-clr,HG01505-v12-clr,HG03065-v12-clr,HG03125-v12-ccs,HG03371-v12-clr,NA18534-v12-clr,NA19650-v12-clr,NA19983-v12-clr,NA20509-v12-clr,HG001-consensus,HG002-consensus
TRBV12-2*01/n02	P	3	gatgctggcattatccagtcacccaagcatgaggtgacagaaatgggacaaacagtgactctgagatgtgagccaatttttggccacaatttccttttctggtacagagataccttcgtgcagggactggaattgctgagttacttccggagctgatctattatagataatgcaggtatgcccacagagcgattctcagctgagaggcctgatggatcattctctactctgaagatccagcctgcagagcagggggactcggccatgtatgtctgtgcaagtcgcttagc	NA12329-v12-clr,HG00733-consensus,HG00731-consensus
TRBV12-2*01/n03	P	1	gatgctggcattatccagtcacccaagcatgaggtgacagaaatgggaaaaacagtgactctgagatgtgagccaatttttggccacaatttccttttctggtacagagataccttcgtgcagggactggaattgctgagttacttccggagccgatctattatagataatgcaggtatgcccacagagcgattctcagctgagaggcctgatggatcattctctactctgaagatccagcctgcagagcagggggactcggccgtgtatgtctgtgcaagtcgcttagc	HG03125-v12-ccs
TRBV12-3*01/n01	F	4	gatgctggagttatccagtcaccccgccatgaggtgacagagatgggacaagaagtgactctgagatgtaaactaatttcaggccacaactcccttttctggtacagacagaccatgatgcggggactggagttgctcatttactttaacaacaacgttccgatagatgattcagggatgcccgaggatcgattctcagctaagatgcctaatgcatcattctccactctgaagatccagccctcagaacccagggactcagctgtgtacttctgtgccagcagtttagc	HG02818-v12-ccs,HG03125-v12-ccs,HG03371-v12-clr,NA19238-consensus
TRBV12-4*01/n01	F	9	gatgctggagttatccagtcaccccggcacgaggtgacagagatgggacaagaagtgactctgagatgtaaaccaatttcaggacatgactaccttttctggtacagacagaccatgatgcggggactggagttgctcatttactttaacaacaacgttccgatagatgattcagggatgcccgaggatcgattctcagctaagatgcctaatgcatcattctccactctgaagatccagccctcagaacccagggactcagctgtgtacttctgtgccagcagtttagc	HG00864-v12-clr,HG01114-v12-clr,NA18534-v12-clr,HG00732-consensus,HG00733-consensus,HG001-consensus,HG00514-consensus,NA19239-consensus,HG00513-consensus
TRBV12-4*01/n02	F	1	gatgctggagttatccagtcaccccggcacgaggtgacagagatgggacaagaagtgactctgagatgtaaaccaatttcaggacacgactaccttttctggtacagacagaccatgatgcggggactggagttgctcatttactttaacaacaacgttccgatagatgattcagggatgcccgaggatcgattctcagctaagatgcctaatgcatcattctccaatctgaagatccagccctcagaacccagggactcagctgtgtacttctgtgccagcagtttagc	HG00731-consensus
TRBV12-4*01/n03	F	1	gatgctggagttatccagtcaccccggcacgaggtgacagagatgggacaagaagtgactctgagatgtaaaccaatttcaggacacgactaccttttctggtacagacagaccatgatgcagggactggagttgctggtttactttaacaacaaggctgtgatggatgattcagggatgcccaaggatcgattctcagctaagatgcctaatgcatcattctccactctgaagatccagccctcagaacccagggactcagctgtgtacttctgtgccagcagtttagc	HG03065-v12-clr
TRBV12-5*01/n01	F	18	gatgctagagtcacccagacaccaagggacaaggtgacagagatgggacaagaagtaacaatgagatgtcagccaattttaggccacaatactgttttctggtacagacagaccatgatgcaaggactggagttgctggcttacttccgcaaccgggctcctctagatgattcggggatgccgaaggatcgattctcagcagagatgcctgatgcaactttagccactctgaagatccagccctcagaacccagggactcagctgtgtatttttgtgctagtggtttggt	HG00171-v12-clr,HG00864-v12-clr,HG01505-v12-clr,HG01596-v12-clr,HG02011-v12-clr,HG02492-v12-clr,HG03009-v12-clr,HG03732-v12-clr,NA12329-v12-clr,NA18939-v12-clr,NA20509-v12-clr,HG00732-consensus,HG00512-consensus,CHM13-consensus,HG001-consensus,HG002-consensus,HG00514-consensus,HG00513-consensus
TRBV13*01/n01	F	1	gctgctggagtcatccagtccccaagacatctgatcaaagaaaagagggaaacagccactctgaaatgctatcctatccctagacacgacactgtctactggtaccagcagggtccaggtcaggacccccagttcctcatttcgttttatgaaaagatgcagagcgataaaggaagcatcctgatcgattctcagctcaacagttcagtgactatcattctgaactgaacatgagctccttggagctgggggactcagccctgtacttctgtgccagcagcttagg	HG03371-v12-clr
TRBV13*01/n02	F	1	gctgctggagtcatccagtccccaagacatctgatcaaagaaaagagggaaacagccactctgaaatgctatcctatccctagacacgacactgtctactggtaccaaaagcagggtccaggtcaggacccccagttcctcatttcgttttatgaaaagatgcagagcgataaaggaagcatccctgatcgattctcagctcaacagttcagtgactatcattctgaactgaacatgagctccttggagctgggggactcagccctgtacttctgtgccagcagcttagg	HG01596-v12-clr
TRBV14*01/n01	F	1	gaagctggagttactcagttccccagccacagcgtaatagagaagggcccagactgtgactctgagatgtgacccaatttctggacatgataatctttattggtatcgacgtgttatgggaaaagaaataaaatttctgttacattttgtgaaagagtctaaacaggatgagtccggtatgcccaacaatcgattcttagctgaaaggactggagggacgtattctactctgaaggtgcagcctgcagaactggaggattctggagtttatttctgtgccagcagccaaga	HG01596-v12-clr
TRBV15*02/n01	F	1	gatgccatggtcatccagaacccaagataccaggttacccagtttggaaagccagtgaccctgagttgttctcagactttgaaccataacgtcatgtactggtaccagcagaagtcaagtcaggccccaaagctgctgttccactactatgacaaagattttaacaatgaagcagacacccctgataacttccaatccaggaggccgaacacttctttctgctttcttgacatccgctcaccaggcctggggacgcagccatgtacctgtgtgccaccagcagaga	NA20847-v12-clr
TRBV17*01/n01	ORF	1	gagcctggagtcagccagacccccagacacaaggtcaccaacatgggacaggaggtgattctgaggtgcaatccatcttctggtcacatgtttgttcactggtaccgacagaatctgaggcaagaaatgaagttgctgatttccttccagtaccaaaacattgcagttgattcagggatgcccaaggaacgattcacagctgaaagacctaacggaacgtcttccacgctgaagatccatcccgcagagccgagggactcagccgtgtatctctacagtagcggtgg	HG00864-v12-clr
TRBV17*02/n01	ORF	1	gagcctggagtcagccagacccccagacacaaggtcaccaacatgggacaggaggtgattctgaggtgcgatccatcttctggtcacatgtttgttcactggtaccgacagaatctgaggcaagaaatgaagttgctgatttccttccagtaccaaaacattgcagttgattcagggatgcccaaggaacgattcacagctgaaagacctaacggaacatcttccacactgaagatccatcccgcagagccgagggactcagccgtgtatctctacagtagcggtgg	HG03732-v12-clr
TRBV18*01/n01	F	9	aatgccggcgtcatgcagaacccaagacacctggtcaggaggaggggacaggaggcaagactgagatgcagcccagtgaaaggacacagtcatgtttactggtatcggcagctcccagaggaaggtctgaaattcatggtttatctccagaaagaaaatatcatagatgagtcaggaatgccaaaggaacgattttctgctgaatttcccaaagagggccccagcatcctgaggatccagcaggtagtgcgaggagattcggcagcttatttctgtgccagctcaccacc	HG02011-v12-clr,HG02587-v12-clr,HG03065-v12-clr,HG03125-v12-ccs,HG03486-v12-ccs,NA19650-v12-clr,NA19983-v12-clr,NA19238-consensus,NA19239-consensus
TRBV18*01/n02	F	1	aatgccgacgtcatgcagaacccaagacacctggtcaggaggaggggacaggaggcaagactgagatgcagcccaatgaaaggacacagtcatgtttactggtatcggcagctcccagaggaaggtctgaaattcatggtttatctccagaaagaaaatatcatagatgagtcaggaatgccaaaggaacgattttctgctgaatttcccaaagagggccccagcatcctgaggatccagcaggtagtgcgaggagattcggcagcttatttctgtgccagctcaccacc	HG03371-v12-clr
TRBV19*01/n01	F	6	gatggtggaatcactcagtccccgaagtacctgttcagaaaggaaggacagaatgtgaccctgagttgtgaacagaatttgaaccacgatgccatgtactggtaccgacaggacccagggcaagggctgagattgatctactactcacagatagtaaatgactttcagaaaggagatatagctgaagggtacagcgtctctcgggagaagaaggaatcctttcctctcactgtgacatcggcccaaaagaacccgacagctttctatctctgtgccagtagtataga	HG00864-v12-clr,NA18534-v12-clr,HG00733-consensus,HG00732-consensus,HG00512-consensus,HG00514-consensus
TRBV19*01/n02	F	1	gatggtggaatcactcagtccccaaagtacctgttcagaaaggaaggacagaatgtgaccctgagttgtgaacagaatttgaaccacgatgcatgtactggtaccgacaggacccagggcaagggctgagattgatctactactcacagatagtaaatgactttcagaaaggagatatagctgaagggtacagcgtctctcgggagaagaaggaatcctttcctctcactgtgacatcggcccaaaagaacccgacagctttctatctctgtgccagtagtataga	HG02587-v12-clr
TRBV19*01/n03	F	1	gatggtggaatcactcagtccccaaagtacctgttcagaaaggaaggacagaatgtgaccctgagttgtgaacagaatttgaaccacgatgccatgtactggtaccggacaggacccagggcaagggctgagattgatctactactcacagatagtaaatgactttcagaaaggagatatagctgaagggtacagcgtctctcgggagaagaaggaatcctttcctctcactgtgacatcggcccaaaagaacccgacagctttctatctctgtgccagtagtataga	HG01114-v12-clr
TRBV20/OR9-2*01/n01	ORF	1	agtgctgtcgtctctcaacatccgagcagggttatctgtaagagtggaacctctgtgaacatcggagtgccgttcctggactttcaggccacaactatgttttggtatcgtcagcctccggaaacagagcctcatgctgatggcaatcttccaatgagggctcgaggtcacatacgagcaaggcgtcaagaaggacaagtttcccatcaaccatccaaacctgaccttctccgctctgacagtgacctgtgcccatcctgaagacagcagcttctacatctgcaatgctagaga	HG01596-v12-clr
TRBV20/OR9-2*01/n02	ORF	1	agtgctgtcgtctctcaacatccgagcagggttatctgtaagagtggaacctctgtgaacatcgagtgccgttccctggactttcaggccacaactatgttttggtatcgtcagctccggaaacagagcctcatgctgatggcaacttccaatgagggctccgaggtcacatacgagcaaggcgtcgagaaggacaagtttctcatcaaccatccaaacctgaccttctccgctctgacagtgaccagtgcccatcctgaagacagcagcttctacatctgcagtgctagaga	HG01596-v12-clr
TRBV20/OR9-2*02/n01	ORF	19	agtgctgtcgtctctcaacatccgagcagggttatctgtaagagtggaacctctgtgaacatcgagtgccgttccctggactttcaggccacaactatgttttggtatcgtcagctccggaaacagagcctcatgctgatggcagcttccaatgagggctccgaggtcacatacgagcaaggcgtcaagaaggacaagtttcccatcaaccatccaaacctgaccttctccgctctgacagtgacctgtgcccatcctgaagacagcagcttctacatctgcaatgct	HG00171-v12-clr,HG00864-v12-clr,HG01114-v12-clr,HG02011-v12-clr,HG03009-v12-clr,HG03065-v12-clr,HG03683-v12-clr,NA12329-v12-clr,NA18939-v12-clr,NA19650-v12-clr,NA20509-v12-clr,NA20847-v12-clr,HG00732-consensus,HG00512-consensus,HG00731-consensus,HG00733-consensus,HG001-consensus,HG002-consensus,CHM13-consensus
TRBV20/OR9-2*02/n02	ORF	1	agtgctgtcgtctctcaacatccgagcagggttatctgtaagagtggaacctctgtgaacatcgagtgccgttccctggactttcaggccacaactatgttttggtatcgtcagctccggaaacagcctcatgctgatggcagcttccaatgagggctccgaggtcacatacgagcaaggcgtcaagaaggacaagtttcccatcaaccatccaaacctgaccttctccgctctgacagtgacctgtgcccatcctgaagacagcagcttctacatctgcaatgct	HG00096-v12-clr
TRBV20/OR9-2*02/n03	ORF	1	agtgctgtcgtctctcaacatccgagcagggttatctgtaagagtggaacctctgtgaacatcgagtgccgttccctggactttcaggccacaactatgttttggtatcgtcagctccggaaaacagagcctcatgctgatggcatgcttccaatgagggctccgaggtcacatacgagcaaggcgtcaagaaggacaagtttcccatcaaccatccaaacctgaccttctccgctctgacagtgacctgtgcccatcctgaagacagcagcttctacatctgcaatgct	HG01596-v12-clr
TRBV21-1*01/n01	P	3	gacaccaaggtcacccagagacctagacttctggtcaaagcaagtgaacagaaagcaaagatggattgtgttcctataaaagcacatagttatgtttactggtatcgtaagaagctggaagaagagctcaagtttttggtttactttcagaatgaagaacttattcagaaagcagaaataatcaatgagcgatttttagcccaatgctccaaaaactcatcctgtaccttggagatccagtccacggagtcaggggacacagcactgtatctctgtgccagcagcaaagc	HG03125-v12-ccs,NA19238-consensus,NA19239-consensus
TRBV21-1*01/n02	P	3	gacaccaaggtcacccagagacctagacttctggtcaaagcaagtgaacagaaagcaaagatggattgtgttcctataaaagcacatagttatgtttactggtatcgtaagaagctggaagaagagctcaagtttttggtttactttcagaatgaagaacttatttagaaagcagaaataatcaatgagcgatttttagcccaatgctccaaaaactcatcctgtaccttggagatccagtccacggagtcaggggacacagcactgtatttctgtgccagcagcaaagc	HG02011-v12-clr,HG02587-v12-clr,HG03065-v12-clr
TRBV21-1*01/n03	P	1	gacaccaaggtcacccagagacctagacttctggtcaaagcaagtgaacagaaagcaaagatggattgtgttcctataaaagcacatagttatgtttactggtatcgtaagaagctggaagaagagctcaagtttttggtttactttcagaatgaagaacttattcagaaagcagaaataatcaatgagcgatttttagcccaatgctccaaaaactcatcctgtaccttggagatccaggtccacggagtcaggggacacagcactgtatttctgtgccagcagcaaagc	HG00864-v12-clr
TRBV21-1*01/n04	P	1	gacaccaaggtcacccagagacctagacttctggccaaagcaagtgaacagaaagcaaagatggattgtgttcctataaaagcacatagttatgtttactggtatcgtaagaagctggaagaagagctcaagtttttggtttactttcagaatgaagaacttattcagaaagcagaaataatcaatgagcgatttttagcccaatgctccaaaaactcatcctgtaccttggagatccagtccacggagtcaggggacacagcactgtatttctgtgccagcagcaaagc	HG03371-v12-clr
TRBV21-1*02/n01	P	1	gacaccaaggtcacccagagacctagacttctggccaaagcaagtgaacagaaagcaaagatggattgtgttcctataaaagcacatagttatgtttactggtatcgtaagaagctggaagaagagctcaagttttggtttactttcagaacgaagaacttattcagaaagcagaaataatcaatgagcgatttttagcccaatgctccaaaaactcatcctgtaccttggagatccagtccacggagtcaggggacacagcactgtatttctgtgccagcagcaaagc	HG01505-v12-clr
TRBV21-1*02/n02	P	1	gacaccaaggtcacccagagacctagacttctggccaaagcaagtgaacagaaagcaaagatggattgtgttcctataaaagcacatagttatgtttactggtatcgtaagaagctggaagaagagctcaagtttttggtttactttcagaacgaagaacttattcagaaagcagaaataatcaatgagcgattttttagcccaatgctccaaaaactcatcctgtaccttggagatccagtccacggagtcaggggacacagcactgtatttctgtgccagcagcaaagc	HG02492-v12-clr
TRBV21/OR9-2*01/n01	P	1	gacaccaaggtcacccagagacctagatttctggtcaaagcaaatgaacagaaagcaaagatggactgtgttcctataaaaaagacatagttatgtttactggtatcataagacgctgaagaagagctcaagttttttatttactttcagaatgaagaaattattcagaaagcagaaataatcaatgagcgattttcagcccaatgcccccaaaactcaccctgtaccttggagatccagtccacggagtcaggagacacagcacggtatttctgtgccaacagcaaagc	NA20847-v12-clr
TRBV21/OR9-2*01/n02	P	1	gacaccaaggtcacccagagacctagatttctggtcaaagcaaatgaacagaaagcaaagatggactgtgttcctataaaaagacatagttatgtttactggtatcataagacgctggaagaagagctcaagtttttatttactttcagaatgaagaaattattcagaaagcagaaataatcaatgagcgattttcagcccaatgcccccaaaactcaccctgtaccttggagatccagtccacggagtcaggagacacagcacggtatttctgttgccaacagcaaagc	HG00096-v12-clr
TRBV21/OR9-2*01/n03	P	1	gacaccaaggtcacccagagacctagatttctggtcaaagcaaatgaacagaaagcaaagatgggactgtgttcctataaaaagacatagttatgtttactggtatcataagacgctggaagaagagctcaagttttttatttactttcagaatgaagaaattattcagaaagcagaaataatcaatgagcgattttcagcccaatgcccccaaaactcaccctgtaccttggagatccagtccacggagtcaggagacacagcacggtatttctgtgccaacagcaaagc	NA20847-v12-clr
TRBV21/OR9-2*01/n04	P	1	gacaccaaggtcacccagagacctagacttctggtcaaagcaaagtgaacagaaagcaaagatggactgtgttcctataaaaagacatagttatgtttactggtatcataagacgctggaagaagagctcaagttttttatttactttcagaatgaagaaattattcagaaagcagaaataatcaatgagcgattttcagcccaatgccccaaaaactcaccctgtaccttggagatccagtccacggagtcaggagacacagcacggtatttctgtgccaacagcaaagc	HG01114-v12-clr
TRBV21/OR9-2*01/n05	P	1	gacaccaaggtcacccagagacctagacttctggtcaaagcaagtgaacagaaagcaaagatggactgtgttcctataaaaagacatagttatgtttactggtatcataagacgctggaagaagagctcaagttttttatttactttcagaatgaagaaattattcagaaagcagaaataatcaatgagcgattttcagcccaatgcccccaaaactcaccctgtaccttggagatccagtccacggagtcaggagacacagcacggtatttctgtgccaacagcaaagc	HG01596-v12-clr
TRBV21/OR9-2*01/n06	P	1	gacaccaaggtcacccagagacctagatttctggtcaaaagcaaatgaacagaaagcaaagatggactgtgttcctataaaaagacatagttatgtttactggtatcataagacgctggaagaagagctcaagttttttatttactttcagaatgaagaaattattcagaaagcagaaataatcaatgagcgattttcagcccaatgcccccaaaactcaccctgtaccttggagatccagtccacggagtcaggagacacagcacggtatttctgtgccaacagcaaagc	HG01596-v12-clr
TRBV22-1*01/n01	P	1	gatgctgacatctatcagatgccattccagctcactggggctggatgggatgtgactctggagtgaaacggaatttgagacacaatgacatgtactgctactggtactggcaggacccaaagcaaaatctgagactgatctattactcaagggttgaaaaggatattcagagaggagatctaactgaaggctacgtgtctgccaagaggagaaggggctatttcttctcagggtgaagttggcccacaccagccaaacagctttgtacttctgtcctgggagcgcac	HG01505-v12-clr
TRBV22-1*01/n02	P	1	gatgctgacatctatcagatgccattccagctcactggggctggatgggatgtgactctggagtggaaacggaatttgagacacaatgacatgtactgctactggtactggcaggacccaaagcaaaatctgagactgatctattactcaagggttgaaaaggatattcagagaggagatctaactgaaggctacgtgtctgcaagaggagaaggggctatttcttctcagggtgaagttggcccacaccagccaaacagctttgtacttctgtcctgggagcgcac	NA20847-v12-clr
TRBV22-1*01/n03	P	1	gatgctgacatctatcagatgccattccagctcactggggctggatgggatgtgactctggagtggaaacggaatttgagacacaatgacatgtactgctactggtactggcaggacccaaagcaaaatctgagactgatctattactcaagggttgaaaaggatattcagagaggagatctaactgaaggctacgtgtctgccaagaggagaagggctatttcttctcagggtgaagttggcccacaccagccaaacagctttgtacttctgtcctgggagcgcac	NA19650-v12-clr
TRBV22-1*01/n04	P	1	gatgctgacatctatcagatgccattccagctcactggggctggatgggatgtgactctggagtggaaacgaatttgagacacaatgacatgtactgctactggtactggcaggacccaaagcaaaatctgagactgatctattactcaagggttgaaaaggatattcagagaggagatctaactgaaggctacgtgtctgccaagaggagaaggggctatttcttctcagggtgaagttggcccacaccagccaaacagctttgtacttctgtcctgggagcgcac	HG01114-v12-clr
TRBV22/OR9-2*01/n01	P	1	gatgctgacatctatcagacgccattccagctcactggggctggatgggatgtgaccctggagtagaaacaatttgagacacaatgacatgtactggtactggtactggcaggaccccaaagcaaaatctgagactgatctattactcaagggttgaaaaggatattcagagagagaccctaactgaaggctacggtgtctcccgagaggagaaggggctgtttcttctcatggtgaagctggcccacaccagccaaacagctctgtacttctgtcctgggagtgcac	HG00096-v12-clr
TRBV22/OR9-2*01/n02	P	1	gatgctgacatctatcagacgccattccagctcactggggctggatgggatgtgaccctggagtagaaacaatttgagacacaatgacatgtactggtactggtactggcaggacccaaagcaaaatctgagactgaatctattactcaagggttgaaaaggatattcagagaggagacctaactgaaggctacggtgtctcccgagaggagaaggggctgtttcttctcatggtgaagctggcccacacccagccaaacagctctgtacttctgtcctgggagtgcac	NA20847-v12-clr
TRBV22/OR9-2*01/n03	P	1	gatgctgacatctatcagacgccattccagctcactggggctggatgggatgtgaccctggagtagaaacaatttgagacacaatgacatgtactggtactggtactggccaggacccaaagcaaaatctgacgactgatctattactcaagggttgaaaaaggatattcagagaggagacctaactgaaggctacggtgtctcccgagaggagaaggggctgtttcttctcatggtgaagctggcccacaccagccaaacagctctgtacttctgtcctgggagtgcac	HG01114-v12-clr
TRBV22/OR9-2*01/n04	P	1	gatgctgacatctatcagacgccattccagctcactggggctggatgggatgtgaccctggagtagaaacaatttgagacacaatgacatgtactggtactggtactggcaggacccaaagcaaaatctgagactgatctattactcaagggttgaaaaggataatcagagaggagacctaactgaaggctacggtgtctcccgagaggagaaggggctgtttcttctccatggtgaagctggcccacaccagccaaacagctctgtacttctgtcctgggagtgcac	HG01505-v12-clr
TRBV22/OR9-2*01/n05	P	1	gatgctgacatctatcagacgccattccagctcactggggctggatgggatgtgaccctggagtagaaacaatttgagacacaatgacatgtacttggtactggtacttggcaggacccaaagcaaaatctgagactgatctattactcaagggttgaaaaggatattcagagaggagacctaactgaaggctacggtgtctcccgcagaggagaaggggctgtttctttctcatggtgaagctggcccacaccagccaaacagctctgtacttctgtcctgggagttgcac	NA20847-v12-clr
TRBV22/OR9-2*01/n06	P	1	gatgctgacatctatcagacgccattccagctcactggggctggatgggatgtgaccctggagtagaaacaatttgagacacaatgacatgtactggtactggtactggcaggacccaaagcaaaatctgagactgatctattactcaagggttgaaaaggatattcagagaggagacctaactgaaggctacggtgtctcccgagaggagaaggggctgtttcttctcatggtgaagctggcccacaccaaccaaacagctctgtacttctgtcctgggagtgcac	HG02011-v12-clr
TRBV23-1*01/n01	ORF	1	catgccaaagtcacacagactccaggacatttggtcaaaggaaaaggacagaaaacaaagatggattgtacccccgaaaaaggacatacttttgtttattgtatcaacagaatcagaataaagagtttatgcttttgatttcctttcagaatgaacaagttcttcaagaaacggagatgcacaagaagcgattctcatctcaatgccccaagaacgcaccctgcagcctggcaatcctgtcctcagaaccgggagacacggcactgtatctctgcgccagcagtcatcc	NA20847-v12-clr
TRBV23-1*01/n02	ORF	1	catgccaaagtcacacagactccaggacatttggtcaaaggaaaaggacagaaaacaaagatggattgtacccccgaaaaaggacatacttttgtttattggtatcaacagaatcagaataaagagtttatgcttttgatttcctttcagaatgaacaagttcttcaagaaacggagatgcacaagaagcgattctcatctcaatgccccaagaacgcaccctgcagcctggcaatcctgtcctcagaacagggagacacggcactgtatctctgcgcagcagtcaatc	NA19650-v12-clr
TRBV23-1*01/n03	ORF	1	catgccaaagtcacacagactccaggacatttggtcaaaggaaaaggacagaaaacaaagatggattgtacccccgaaaaaggacatacttttgtttattgtatcaacagaatcagaataaagagtttatgcttttgatttcctttcagaatgaacaagttcttcaagaaacggagatgcacaagaagcgattctcatctcaatgccccaagaacgcaccctgcagcctggcaatcctgtcctcagaaccgggagacacggcactgtatctctgcgccagcagtcaatc	NA19650-v12-clr
TRBV23-1*01/n04	ORF	1	catgccaaagtcacacagactccaggacatttggtcaaaggaaaaggacagaaaacaaagatggattgtacccccgaaaaaggacatacttttgtttattggtatcaacagaatcagaataaagagtttatgcttttgatttcctttcagaatgaacaagttcttcaagaaacggagatgcacaagaagcgattctcatctcaatgccccaagaacgcaccctgcagcctggcaatcctgtcctcagaaccgggagacacggcactgtatctctgcgccagcagtcatcc	HG01505-v12-clr
TRBV23-1*01/n05	ORF	1	catgccaaagtcacacagactccaggacatttggtcaaaggaaaaggacagaaaacaaagatggattgtaccccccgaaaaaggacatacttttgtttattggtatcaacagaatcagaataaagagtttatgcttttgatttcctttcagaatgaacaagttcttcaagaaacggagatgcacaagaagcgattctcatctcaatgccccaagaacgcaccctgcagcctggcaatcctgtcctcagaaccgggagacacggcactgtatctctgcgccagcagtcaatc	HG00096-v12-clr
TRBV23-1*01/n06	ORF	1	catgccaaagtcacacagactccaggacatttggtcaaaggaaaaggacagaaaacaaagatggattgtacccccgaaaaaggacatacttttgtttattggtatcaacagaatcagaataaagagtttatgctttttgatttcctttcagaatgaacaagttcttcaagaaacggagatgcacaagaagcgcttctcatctcaatgccccaagaacgcaccctgcagcctggcaatcctgtcctcagaaccgggagacacgcactgtatctctgcgccagcagtcaatc	HG01505-v12-clr
TRBV23/OR9-2*01/n01	ORF	1	catgccaaaagtcacacagactccaggatatttggtcaaaggaaaaggaaggaaaacaaagatgtattgtaccccccaaaaacggacatacttttgtttgttggtatcagcagaatcagaataaagagtttatgtttttgatttcctttcagatatgaacaagttcttcaagaaatggagatgcacaagaagcgattctcatctcaatgccccaagaacccacctgcagcctggcaatcctgtcctcggaaccgggagacaccgcactgtatctctgtgccaccagtccgtc	HG00096-v12-clr
TRBV23/OR9-2*01/n02	ORF	1	catgccaaagtcacacagactccaggatatttggtcaaaggaaaaggaaggaaaacaaagatgtattgtagcccccaaaaaacggacatacttttgtttgttggtatcagcagaatcagaataaagagtttatgtttttgatttcctttcagaatgaacaagttcttcaagaaatggagatgcacaagacagcgattctcatctcaatgccccaagaacccaccctgcagccgtggcaatcctgtcctcggaaccgggagagacaccgcactgtatctctgtgccaccagtccgtc	HG01114-v12-clr
TRBV23/OR9-2*01/n03	ORF	1	catgccaaagtcacacagactccaggatatttggtcaaaggaaaaggaaggaaaacaaagatgtattgtaccccccaaaaacggacatacttttgtttgttggtatcagcagaatcagaataaagagtttatgtttttgatttccttcagaatgaacaagttcttcaagaaatggagatgcacaagaagcgattctcatctcaatgccccaagaacccaccctgcagcctggcaatcctgtcctcggaaccgggagacaccgcactgtatctctgtgccacagtccgtc	NA20847-v12-clr
TRBV23/OR9-2*01/n04	ORF	1	catgccaaagtccacacagactccaggatatttggtcaaaggaaaaggaaggaaaacaaagatgtattgtacccccaaaaacggacatacttttgtttgttggtatcagcagaatcagaataagagtttatgtttttgatttcctttcagaatgaacaagttcttcaagaaatggagatgcacaagaagcgattctcatctcaatgccccaagaacccaccctgcagcctggcaatcctgtcctcggaaccgggagacaccgcactgtatctctgtgccaccagtccgtc	NA20847-v12-clr
TRBV23/OR9-2*01/n05	ORF	1	catgccaaagtcacacagactccaggatatttggtcaaaggaaaaggaaggaaaacaaagatgtattgtacccccaaaaacggacatacttttgtttgttggtatcagcagaatcagaataagagtttatgtttttgatttcctttcagaatgaacaagttcttcaagaaatggagatgcacaagaagcgattctcatctcaatgccccaagaacccaccctgcagcctggcaatcctgtcctcggaaccgggagacaccgcactgtatctctgtgccaccagtccgtc	HG01505-v12-clr
TRBV24-1*01/n01	F	1	gatgctgatgttacccagaccccaaggaataggatcacaaagacaggaaagaggattatgctggaatgttctcagacttaagggtcatgatagaatgtactggtatcgacaagacccagggaagggctacggttgatctatactcctgtgatgtcaaagatataaacaaatgagagatctctgatggatacagtgtctctcgacaggcacaggctaaattctccctgtccctagagtctgccatccccaaccagacagcttctttacttctgtgccaccagtgatttg	NA19650-v12-clr
TRBV24-1*01/n02	F	1	gatgctgatgttacccagaccccaaggaataggatcacaaagacaggatagaggattatgctggaatgttctcagactaagggtcatgatagaatgtactggtatcgacaagacccaggactgggcctacggttgatctattactcctttgatgtcaaagatataaacaaaggagagatctctgatggatacagtgtctctcgacaggcacaggctaaattctccctgtccctagagtctgccatccccaaccagacagctctttacttctgtgccaccagtgatttg	HG03009-v12-clr
TRBV24-1*01/n03	F	1	gatgctgatgttacccagaccccaaggaataggatcacaaagacaggaaagaggattatgctggaatgttctcagactaagggtcatgatagaatgtactggtatcgacaagacccaggactgggcctacggttgatctattactcctttgatgtcaaagatataaacaaaaggagagatctctgatggatacagtgtctctcgacaggcacaggctaaattctccctgtccctagagtctgccatccccaaccagacagctctttacttctgtgccaccagtgatttg	NA19650-v12-clr
TRBV24-1*02/n01	F	1	gatgctgatgttacccagaccccaaggaataggatcacaaagacaggaaagaggattatgctggaatgttctcagactaagggtcatgatagaatgtactggtatcgacaagacccagactggcctacagttgatctattactcctttgatgtcaaagatataaacaaaggagagatctctgatgatacagtgtctctcgacaggcacaggctaaattctccctgtccctagagtctgccatcccccaaccagacagctctttacttctgtgccaccagtgatttg	HG01505-v12-clr
TRBV24-1*02/n02	F	1	gatgctgatgttacccagaccccaaggaataggatcacaaagacaggaaagaggattatgctggaatgttctcagactaagggtcatgatagaatgtactggtatcgacaagacccaggactgggcctacagttgatctattactcctttgatgtcaaagatataaacaaagagaagatctctgatggatacagtgtctctcgacaggcacaggctaaattctcctgtccctagagtctgccatccccaaccagacagctctttacttctgtgccaccagtgatttg	NA20847-v12-clr
TRBV24-1*02/n03	F	1	gatgctgatgttacccagaccccaagaataggatcacaaagacaggaaagaggattatgctggaatgttctcagactaagggtcatgatagaatgtactggtatcgacaaggacccaggactgggcctacagttgatctattactcctttgatgtcaaagatataaacaaaggagagatctctgatggatacagtgtctctcgacaggcacaggctaaattctccctgtccctagagtctgccatccccaaccagaaagctctttacttctgtgccaccagtgatttg	HG00096-v12-clr
TRBV24/OR9-2*02/n01	ORF	22	gatgctgatgttatccagaccccaaggaataggatcacaaagacaggaaagaggattatgctggcatgttctcagactaagggtcatgatggaatgtactggtatcgacaagacccaggactggggctacggttgatctattgctcctttgatgtcaaaatatataaacaaaagagagatctctgatggatacagtgtctcttgacaggaacaggctaaattctccctg	HG00171-v12-clr,HG00864-v12-clr,HG01114-v12-clr,HG02011-v12-clr,HG02492-v12-clr,HG02587-v12-clr,HG02818-v12-ccs,HG03009-v12-clr,HG03065-v12-clr,HG03683-v12-clr,NA12329-v12-clr,NA18534-v12-clr,NA18939-v12-clr,NA19983-v12-clr,NA20509-v12-clr,HG00732-consensus,HG00512-consensus,CHM13-consensus,HG00733-consensus,NA19240-consensus,HG002-consensus,NA19239-consensus
TRBV24/OR9-2*02/n02	ORF	1	gatgctgatgttatccagacccaaggaataggatcacaaagacaggaaagaggattatgctggcaggttctcagactaaggggtcatgatggaatgtactggtatcgacaagacccaggactggggctacggttgatctattgctcctttgatgtcaaaatatataaacaaaagagagatctctgatggatacagtgtctcttgacaggaacaggctaaattctccctg	NA20847-v12-clr
TRBV24/OR9-2*02/n03	ORF	1	gatgctgatgttatccagaccccaaggaataggatcacaaagacaggaaagaggattatgctgcatgttctcagactaagggtcatgatggaatgtactggtatcgacaagacccaggactggggctacggttgatctattgctcctttgatgtcaaaatatataaacaaaagagagatctctgatgggatacagtgtctcatgacaggaacaggctaaattctccctg	NA19650-v12-clr
TRBV24/OR9-2*02/n04	ORF	1	gatgctgatgttatccagaccccaaggaataggatcacaaagacaggaaagaggattatgctggcatgttctcagactaagggtcatgatggaatgtatggtatcgacaagacccagggactgggggcttacggttgatctattgctcctttgatgtcaaaatatataaacaaaagagagatctctgatggatacagtgtctcttgacaggaacaggctaaattctccctg	HG00096-v12-clr
TRBV24/OR9-2*02/n05	ORF	1	gatgctgatgttatccagaccccaaggaataggatcacaaagacaggaaagaggattatgctggcatgttctcagactaagggtcatgatggaatgtactggtatcgacaagacccaggactggggctaacggttgatctattgctcctttgatgtcaaaatatataaacaaaagagagatctctgatggatacagtgtctcttgacaggaacaggctaaattctccctg	HG00096-v12-clr
TRBV24/OR9-2*02/n06	ORF	1	gatgctgatgttatccagaccccaaggaataggatcacaaagacaggaaagaggattatgctggaatgttctcagactaagggtcatgatggaatgtactggtatcgacaagacccaggactggggctacggttgatctattgctcctttgatgtcaaaatatataaacaaaagagagatctctgatggatacagtgtctcttgacaggaacaggctaaattctccctg	NA20847-v12-clr
TRBV24/OR9-2*03/n01	ORF	5	gatgctgatgttatccagaccccaaggaataggatcacaaagacaggaaagaggattatgctggaatgttctcagactaagggtcatgatggaatgtactggtatcgacaagacccaggactggggctacggttgatctattgctcctttgatgtcaaaatatataaacaaaagagagatctcggatggatacagtgtctcttgacaggaacaggctaaattctccctgtccctagagcctgccacccccaaccagacagcttctaggttacttcagtgccaccagtgatttc	HG02818-v12-ccs,HG03125-v12-ccs,HG03486-v12-ccs,NA19238-consensus,NA19239-consensus
TRBV24/OR9-2*03/n02	ORF	2	gatgctgatgttatccagaccccaaggaataggatcacaaagacaggaaagaggattatgctggaatgttctcagactaagggtcatgatggaatgtactggtatcgacaagacccaggactggggctacggttgatctattgctcctttgatgtcaaaatatataaacaaaagagagatctctgatggatacagtgtctcttgacaggaacaggctaaattctccctgtccctagagcctgccacccccaaccagacagcttctaggttacttgagtgccaccagtgatttc	HG03683-v12-clr,HG03732-v12-clr
TRBV24/OR9-2*03/n03	ORF	1	gatgctgatgtttatccagaccccaaggaataggatcacaaagacaggaaagaggattatgctggaatgtctcagactaaggttcatgatggaatgtactggtatcgacaagacccaggactggggctacggttgatctattgctcctttgatgtcaaaatatataaacaaaagagagatctctgatggatacagtgtctcttgacaggaacaggctaaattctcctgtccctagagcctgccacccccaccagacagcttctaggttacttcagtgccaccagtgatttc	HG01596-v12-clr
TRBV24/OR9-2*03/n04	ORF	1	gatgctgatgttatcccagacccaaggaataggatcacaaagacaggaaagaggattatgctggaatgttctccgaactaagggtcatgatggaatgtactggtatcgacaagacccaggactggggctacggttgatctattgctcctttgatgtcaaaatatataaacaaaaggagagatctctgatggatacagtgtctcttgacaggaacaggctaaattctcctgtccctagagcctgcccacccaaccagacagcttctaggttacttcagtgccaccagtgatttc	HG01505-v12-clr
TRBV25-1*01/n01	F	1	gaagctgacatctaccagaccccaagataccttgttataagggacaggaaagaagatcactctggaatgttctcaaaccatgggccatgacaaaatgtactggtatcaacaagatccaggaatggaactacacctcatccactattcctatggagttaattccacagagaagggagatctttctctgagtcaacagtctccagaataaggacggagcattttcccctgaccctggagtctgccaggccctcacatacctctcagtacctctgtgccagcagtgaata	NA19650-v12-clr
TRBV25-1*01/n02	F	1	gaagctgacatctaccagaccccaagataccttgttataggcacaggaaagaagatcactctggaatgttctcaaaccatgggccatgacaaaatgtactggtatcaacaagatccaggaatggaactacacctcatccactattcctatggagttaattccacagagaagggagatctttcctctgagtcaacagtctccagaataaggacggagcattttcccctgaccctggagtctgccaggccctcacatacctctcagtacctctgtgccagcagtgaata	HG03371-v12-clr
TRBV25-1*01/n03	F	1	gaagctgacatctaccagaccccaagataccttgttatagggacaggaaagaagatcactctggaatgttctcaaaccatgggccatgacaaaatgtactggtatcaacaagatccaggaatggaactacacctcatccactattcctatggagttaattccacagagaagggagatctttcctctgagtcaacagtctccagaataaggacggagcattttcccctggaccctggagtctgccaggccctcacatacctctcagtacctctgtgccagcagtgaata	HG03065-v12-clr
TRBV25-1*01/n04	F	1	gaagctgacatctaccagaccccaagataccttgttataggggacaggaaagaagatcactctggaatgttctcaaaccatgggccatgacaaaatgtactggtatcaacagatccaggaatggaactacacctcatccactattcctatgagttaattccacagagaagggagatctttcctctgagtcaacagtctccagaataaggacggagcattttcccctgaccctggagtctgccagccctcacatacctctcagtacctctgtgccagcagtgaata	HG00096-v12-clr
TRBV25-1*01/n05	F	1	gaagctgacatctaccagaccccaagataccattgttatagggacaggaaagaagatcactctggaatgttctcaaaccatgggccatgacaaaatgtactggtatcaacaagatccaggaatgggaactacacctcatccactattcctatggagttaattccacagagaagggagatctttcctctgagtcaacagtctccagaataaggacggagcattttcccctgaccctggagtctgccaggcccctcacatacctctcagtacctctgtgcagcagtgaata	HG03009-v12-clr
TRBV25-1*01/n06	F	1	gaagctgacatctaccagaccccaagataccttgttatagggacaggaaagaagatcactctggaatgttctcaaaccatgggccatgacaaaatgtactggtatcaacaagatccaggaatggaactacacctcatccactattcctatggagttaattccacagagaagggagatctttcctctgagtcaacagtctccagaataagggacggagcattttcccctgaccctggagtctgccaggccctcacatacctctcagtacctctgtgccagcagtgaata	HG03065-v12-clr
TRBV25-1*01/n07	F	1	gaagctgacatctaccagaccccaagataccttgttatagggacaggaaagaagatcactctggaatgttctcaaaccatgggccatgacaaaatgtactggtatcaacaagatccaggaatggaactacacctcatccactattcctatggagttaattccacagagaagggagatctttcctctgagtcaacagtctccagaataaggacggagcattttccctgaccctggagtctgccaggccctcacatacctctcagtacctctgtgccagcagtgaata	HG01505-v12-clr
TRBV25-1*01/n08	F	1	gaagctgacatctaccagaccccaagataccttgttatagggacaggaaagaagatcactctggaatgttctcaaaccatgggccatgacaaaatgtactggtatcacaagatccaggaatggaaacctacacctcatccactattcctatggagttaattccacagagaagggagatctttcctctgagtcaacagtctccagaataaggacggagcattttcccctgaccctggagtctgccaggccctcacatacctctcagtacctctgtgccagcagtgaata	HG01505-v12-clr
TRBV25-1*01/n09	F	1	gaagctgacatctaccagaccccaagataccttgttatagggacaggaaagaagatcactctggaatgttctcaaaccatgggccatgacaaaatgtactggtatcaacaagatccaggaatggaactacacctcatccacattcctatggagttaattccacagagaagggagatctttcctctgagtcaacagtctccagaataaggacggagcattttcccctgaccctggagtctgccagccctcacatacctctcagtacctctgtgccagcagtgaata	HG00096-v12-clr
TRBV25-1*01/n10	F	1	gaagctgacatctaccagaccccaagataccttgtatcagggacaggaaagaagatcactctggaatgttctcaaacctgggccatgacaaaatgtactggttcaacaagatccaggaatggaactacacctcaaccactattcctatggagttaattccacagagaagggagatctttcctctgagtcaacagtctccagaataaggacggagcatctttcccctgaccctggagtctgccaggccctcacatacctccagtacctctgtgccagcagtgaata	NA19650-v12-clr
TRBV25-1*01/n11	F	1	gaagctgacatctaccagaccccaagataccttgttatagggacaggaaagaagatcactctggaatgttctcaaaccatgggccatgacaaaatgtactggtatcaacaagatccaggaatggaactacacctcatccactattcctatggagttaattccacagagaagggagatctttcctctgagtcaacagtctccagaataaggacggagcattttcccctgaccctggagtctgccaggcccctcacatacctctcagtacctctgtgccagcagtgaata	HG00864-v12-clr
TRBV25/OR9-2*01/n01	P	9	gaagctggaatctaccagaccccaagacaccgtgttataggggcaggaaagaagatcactctggaatgttctcaaaccatgggccatgacaaaatgtactggtcaagatccaggaatggaattacacctcatccaccattcctatgggttaattccacagagaagggagatctttgctctgagtcaacagtctccagaataaggatagagcgttttcccctgaccctggagtctgccagcccctcacatacctctcagtacctctgtgccagcagtgaata	HG01505-v12-clr,HG02818-v12-ccs,HG03125-v12-ccs,HG03371-v12-clr,HG03486-v12-ccs,HG03683-v12-clr,NA18534-v12-clr,HG001-consensus,HG002-consensus
TRBV25/OR9-2*01/n02	P	4	gaagctgaaatctaccagaccccaagacaccgtgttatagggacaggaaagaagatcactctggaatgttctcaaaccatgggccatgacaaaatgtactggtcaagatccaggaatggaattacacctcatccaccattcctatgggttaattccacagagaagggagatctttcctctgagtcaacagtctccagaataaggatagagcattttcccctgaccctggagtctgccagcccctcacatacctctcagtacctctgtgccagcagtgaata	HG02011-v12-clr,HG02587-v12-clr,NA19983-v12-clr,NA19239-consensus
TRBV25/OR9-2*01/n03	P	2	gaagctgaaatctaccagaccccaagacaccgtgttataggggcaggaaagaagatcactctggaatgttctcaaaccatgggccatgacaaaatgtactggtcaagatccaggaatggaattacacctcatccaccattcctatgggttaattccacagagaagggagatctttgctctgagtcaacagtctccagaataaggatagagcgttttccccctgaccctggagtctgccagcccctcacatacctctcagtacctctgtgccagcagtgaata	HG01505-v12-clr,HG03009-v12-clr
TRBV25/OR9-2*01/n04	P	1	gaagcagaaatctatccagaccccaaggacaccgtggttataggggcaggtaagagaagatcacactggaatgttctctaaaacgcatgggccatgacaaatgtactggtcaagatccaggaatggaattacacccatccaccatacctatgggttaattccacagagaaagggagatctttgctctgagtcaacagtcgccagaataaggatagagcgttttctccctgacccggtagtcctgccgcccctccacatacctctcaagtacctcagtgccgcagtggaata	NA19650-v12-clr
TRBV25/OR9-2*01/n05	P	1	gaagctgaaatctaccagacccaagacaccgtgttataggggcaggaaagaagatcactctggaatgttctcaaaccatggggccatgacaaaaatgtactggtcaagatccaggaatggaaatacacctcatcaccattcctatgggttaattccacagagaagggagatctttgctctgagtcaacagtctccagaataaggatagagcgttttcccctgaccctgggtctgccagccccctcacatacctctcagtacctctgtgccagcagtgaata	HG01596-v12-clr
TRBV25/OR9-2*01/n06	P	1	gaagctgaaatctaccagaccccaaggacaccgtgttataggggcaggaaagaagatcactctggaatgttctcaaaccatgggccatgacaaaatgtactggtcaagatccaggaatggaattacacctcatccaccattcctatgggttaattccacagagaagggagatctttgctctgagtcaacagtctccagaataaggatagagcgttttcccctgaccctggagtcctgccagcccctcacatacctctcagtacctctgtgccagcagtgaata	NA20847-v12-clr
TRBV25/OR9-2*01/n07	P	1	gaagctgaaatctaccagaacccaagacaccgtgttataggggcaggaaagaagatcactctggaatgttctcaaaccatgggccatgacaaaatgtactggtcaagatccaggaatggaattacacctcatccaccattcctatgggttaattccacagagaagggagatctttgctctgagtcaacagtctccagaataaggatagagcgttttcccctgaccctggagtctgccagcccctcacatacctctcagtacctctgtgccagcagtgaata	HG03065-v12-clr
TRBV25/OR9-2*01/n08	P	1	gaagctgaaatctatccagaccccatggacaccgtggttataggggcaggtaagagaagatcactctggaatgttctctaaaacgcatgggccatgacaaatgtactggtcaagatccaggaatggaattacactcatccaccattcctatgggttaattccacagagaagggagatctttgctctgagtcaacagtctccagaataaggatagagcgttttccctgacccggagtctgccagcccctcacatacctctcagtacctctgtgccagcagtgaata	NA19650-v12-clr
TRBV25/OR9-2*01/n09	P	1	gaagctgaaatctaccagaccccaagacaccgtgttatagggacaggaaagaagatcactctggaatgttctcaaccatgggccatgacaaaatgtactggtcaagatccaggaatggaattacacctcatccaccattcctatgggttaattccacagagaagggagatctttcctctgagtcaacagtctccagaaataaggatagagcattttcccctgaccctggagtctgccagcccctcacatacctctcagtacctctgtgccagcagtgaata	HG03065-v12-clr
TRBV26*01/n01	P	3	gatgctgtagttacacaattcccaagacacagaatcattgggacaggaaaggaattcattctacagtgttcccagaatatgaatcatgttacaatgtactggtatcgacaggacccaggacttggactgaagctggtctattattcacctggcactgggagcactgaaaaaggagatatctctgaggggtatcacatttcttgaaatactatagcatcttttcccctgaccctgaagtctgccagcaccaaccagacatctgtgtatctctatgccagcagttcatc	HG03065-v12-clr,HG03125-v12-ccs,NA19239-consensus
TRBV26*01/n02	P	2	gatgctgtagttacacaattcccaagacacagaatcattgggacaggaaaggaattcattctacagtgttcccagaatatgaatcatgttacaatgtactggtatcgacaggacccaggacttggactgaagctggtctattattcacctggcactgggagcactgaaaaaggagatatctctgaggggtatcacgtttcttgaaatactatagcatcttttcccctgaccctgaagtctgccagcaccaaccagacatctgtgtatctctatgccagcagttcatc	HG02011-v12-clr,HG02587-v12-clr
TRBV26*01/n03	P	1	gatgctgtagttacacaattcccaagacacagaatcattgggacaggaaaggaattcattctacagtgttcccagaatatgaatcatgttacaatgtactggtatcgacaggacccaggacttggactgaagctggtctattattcacctggcactgggagcactgaaaaaggagatatctctgaggggtatcatgtttcttgaaatactatagcatcttttcccctgaccctgaagtctgccagcaccaaccagacatctgtctatctctatgccagcagttcatc	HG03371-v12-clr
TRBV26*01/n04	P	1	gatgctgtagttacacaattcccaagacacagaatcattgggacaggaaaggaattcattctacagtgttcccagaatatgaatcatgttacaatgtactggtatcgacaggacccaggacttggactgaagctggtctattattcacctggcactgggagcactgaaaaaggagatatctctgaggggtatcatgtttcttgaaatactatagcatcttttccccctgaccctgaagtctgccagcaccaaccagacatctgtgtatctctatgccagcagttcatc	HG03065-v12-clr
TRBV26/OR9-2*02/n01	P	5	gatgctgtagttacacaattcccaagacacagaatcattgggacaggaaaggaattcattctactgtgtccccagaatatgaatcatgttgcaatgtactggtatcgacagaacccaggacttggactgaagctagtctattattcacctagcactgggagcactgaaaaaggagatgtctctgagaggtatcatgtttcttgaaatactatagcatcttttctcctgaccctgaagtctgctagcaccaaccagacatgtgtgtatctctgcgccagcagttcatc	HG02818-v12-ccs,HG03125-v12-ccs,HG03371-v12-clr,HG03486-v12-ccs,NA19238-consensus
TRBV26/OR9-2*02/n02	P	1	gatgctgtagttacacaattcccaagacacagaatcattgggacaggaaaggaattcattctactgtgtcccagaatatgaatcatgttgcaatgtactggtatcgacagaacccaggacttggactgaagctagtctattattcacctggcactgggagcattgaaaaaggagatgtctctgagaggtatcatgtttcttgaaatactatagcatcttttctcctgaccctgaagtctgctagcaccaaccagacatgtgtgtatctctgcgccagcagttcatc	HG01596-v12-clr
TRBV26/OR9-2*02/n03	P	1	gatgctgtagttacacaattcccaagacacagaatcattgggacaggaaaggaattcattctacagtgtcccagaatatgaatcatgttgcaatgtactggtatcgacagacccaggacttggactgaagctggtctattattcacctggcactgggagcactgaaaaaggagatgtctctgagaggtatcatgtttcttgaaatactatagcatcttttctcctgaccctgaagtctgctagcaccaaccagacatctgtgtatctctgcgccagcagttcatc	HG01114-v12-clr
TRBV26/OR9-2*02/n04	P	1	gatgctgtagttacacaattcccaagacacagaatcattgggacaggaaaggaattcattctactgtgtcccagaatatgaatcatgttgcaatgtactggtatcgacagaacccaggacttggactgaagctagtctattattcacctggcactgggagcattgaaaaaggagatgtctctgagaggtatcatgtttcttgaaatactatagcatcttttctcctgaccctgaagtctgctagcaccaaccagacatgctgtgtatctctgcgccagcagttcatc	HG01596-v12-clr
TRBV26/OR9-2*02/n05	P	1	gatgctgtagttacacaattcccaagacacagaatcattgggacaggaaaggaattcattctactgtgtcccccagaatatgaatcatgttgcaatgtactggtatcgacagaacccaggacttggactgaagctagtctattattcacctggcactgggagcattgaaaaaggagatggtctctgagaggtatcatgtttcttgaaatactatagcatcttttctcctgaccctgaagtctgctagcaccaaccagacatgtgtgtatctctgcgccagcagttcatc	NA19650-v12-clr
TRBV27*01/n01	F	2	gaagcccaagtgacccagaacccaagatacctcatcacagtgactggaaagaagttaacagtgacttgttctcagaatatgaaccatgagtatatgtcctggtatcgacaagacccagggctgggcttaaggcagatctactattcaatgaatgttgaggcgactgataagggagatgttcctgaagggtacaaagtctctcgaaaagagaagaggaatttccccctgatcctggagtcgcccagccccaaccagacctctctgtacttctgtgccagcagtttatc	HG03371-v12-clr,NA19238-consensus
TRBV27*01/n02	F	1	gaagcccaagtgacccagaacccaagatacctcatcacagtgactggaaagaagttaacagtgacttgttctcagaatatgaaccatgagtatatgtcctggtatcgacaagacccagggctgggcttaaggcagatctactattcaatgaatgttgagttgactgataagggagatgtttcctgaagggtacaaagtctctcgaaaagagaagaggaatttcccccgatcctggaggtcgcccaccccaaccagacctctctgtacttctgtgccagcagtttatc	HG02492-v12-clr
TRBV28*01/n01	F	1	gatgtgaaagtaacccagagctcgagatatctagtcaaaaggatgggagagaaagtttttctggaatgtgtccaggatatggaccatgaaaatatgttctggtatcgacaagacccaggtctggggctacggctgatctatttctcatatgatgttaaaatgaaagaaaaaggagatattcctaaggggtacagtgtctctagagagaagaaggagcgcttctccctgattctggagtccgccagcaccaaccagacatctatgtacctctgtgccagcagtttatg	NA19238-consensus
TRBV28*01/n02	F	1	gatgtgaaagtaacccagagctcgagatatctagtcaaaaggacgggagagaaagtttttctggaatgtgtccaggatatggaccatgaaaatatgttctggtatcgacaagaccccaggtctggggctacggctgatctatttctcatatgatgttaaaatgaaagaaaaaggagatattcctgaggggtacagtgtcctctagagagaagaaggagcgcttctccctgattctggagtccgccagcaccaaccagacatctatgtacctctgtgccagcagtttatg	HG02492-v12-clr
TRBV29-1*01/n01	F	2	agtgctgtcatctctcaaaagccaagcagggatatctgtcaacgtggaacctccctgacgatccagtgtcaagtcgatagccaagtcaccatgatgttctggtaccgtcagcaacctggacagagcctgacactgatcgcaactgcaaatcagggctctgaggccacatatgagagtggatttgtcattcacaagtttcccatcagccgcccaaacctaacattctcaactctgactgtgagcaacatgagccctgaagacagcagcatatatctctgcagcgttgaaga	NA19238-consensus,NA19240-consensus
TRBV29-1*01/n02	F	1	agtgctgtcatctctcaaaagccaagcagggatatctgtcaacgtggaacctccctgacgatccagtgtcaagtcgatagccaagtcaccatgatgttctggtaccgtcagcaacctggacagagcctgacactgatcgcaactgcaaatcagggctctgaggccacatatgagagtggatttgtcattgacaagtttcccatcagccgcccaaacctaacattctcaactctgactgtgagcaacctgagccctgaagacagcagcatatatctctgcagcgttgaaga	NA19650-v12-clr
TRBV29-1*01/n03	F	1	agtgctgtcatctctcaaaagccaagcagggatatctgtcaacgtggaacctccctgacgatccagtgtcaagtcgatagccaagtcaccatgatgttctggtaccgtcagcaatctggacagagcctgacactgatcgcaactgcaaatcagggctctgaggccacatatgagagtggatttgtcattgacaagtttcccatcagccgcccaaacctaacattctcaactctgactgtgagcaacatgagccctgaagacagcagcatatatctctgcagcgttgaaga	NA18939-v12-clr
TRBV29/OR9-2*02/n01	ORF	1	agtgctgtcatctctcaaaagccaagcagggatatctgtcaacgtggaacctccatgatgatccagtgtcaagtcgacagccaagtcaccatgatgttctggtactgtcagcaacctggacagagcgtgacactgattgcaactgcaaatcagggctctgaggccacatatgagagcagatttgtcattaacaagtttcccatcagccgcccaaacctaacattctcaactctgactgtgagcaacaggagacctgaagacagcagcatatacctctgcagcgttgaaga	HG01596-v12-clr
TRBV30*03/n01	F	6	tctcagactattcatcaatggccagcgaccctggtgcagcctgtgggcagcccgctctctctggagtgcactgtggagggaacatcaaaccccaacctatactggtactgacaggctgcaggcaggggcctccagctgctcttctactccgttggtattggccagatcagctctgaggtgccccagaatctctcagcctccagatcccaggaccggcagttcatcctgagttctaagaagctcctcctcagtgactctggcttctatctctgtgcctggagtgt	HG01114-v12-clr,HG01505-v12-clr,HG01596-v12-clr,HG02011-v12-clr,CHM13-consensus,HG002-consensus
TRBV30*04/n01	F	1	actattcatcaatggccagcgaccctggtgcagcctgtgggcagcccgctctctctggagtgcactgtggagggaacatcaaaccccaacctatactggtaccgacaggctgcaggcaggggcctccagctgctcttctactccattggtattggccagatcagctctgaggtgccccagaatctctcagcctccagaccccaggaccggcagttcattctgagttctaagaagctcctcctcagtgactctggcttctatctctgtgcctggagt	HG03125-v12-ccs
TRBV4-1*01/n01	F	2	gacactgaagttacccagacaccaaaacacctggtcatgggaatgacaaataagaagtctttgaaatgtgaacaacatatggggcacagggctatgtattggtacaagcagaaagctaagaagccaccggagctcatgtttgtctacagctatgagaaactctctataaatgaaagtgtgcgaagtcgcttctcacctgaatgccccaacagctctctcttaaaccttcacctacacgccctgcagccagaagactcagccctgtatctctgcgccagcagccaaga	NA19983-v12-clr,NA19238-consensus
TRBV4-2*01/n01	F	1	gaaacgggagttacgcagacaccaagacacctggtcatgggaatgacaaataagaagtctttgaaatgtgaacaacatctggggcataacgctatgaattggtacaagcaaagtgctaagaagccactggagctcatgtttgtctacaactttaaagaacagactgaaaacaacagtgtgccaagtcgcttctcacctgaatgccccaacagctctcacttattccttcacctacacaccctgcagccagaagactcggccctgtatctctgtgccagcagccaaga	HG03371-v12-clr
TRBV4-3*01/n01	F	1	gaaacgggagttacgcagacaccaagacacctggtcatgggaatgacaaataagaagtctttgaaatgtgaacaacatctgggtcataacgctatgtattggtacaagcaaagtgctaagaagccactggagctcatgtttgtctacagtcttgaagaacgggttgaaaacaacagtgtgccaagtcgcttctcacctgaatgccccaacagctctcacttattccttcacctacacaccctgcagccagaagactcggccctgtatctctgtgccagcagccaaga	HG001-consensus
TRBV5-1*01/n01	F	1	aaggctggagtcactcaaactccaagatatctgatcaaaacgatgaggacagcaagtgacactgagctgctcccctatctctgggcataggagtgtatcctggtaccaacagaccccaggacagggccttcagttcctctttgaatacttcagtgagacacagagaaacaaaggaaacttccctggtcgattctcagggcgccagttctctaactctcgctctgagatgaatgtgagcaccttggagctgggggactcggccctttatctttgcgccagcagcttgg	NA20847-v12-clr
TRBV5-1*01/n02	F	1	aaggctggagtcactcaaactccaagatatctgatcaaaacaagaggacagcaagtgacactgagctgctcccctatctctgggcataggagtgtatcctggtaccaacagaccccaggacagggccttcagttcctctttgaatacttcagtgagacacagagaaacaaaggaaacttccctggtcgattctcagggcgccagttctctaactctcgctctgagatgaatgtgagcaccttggagctgggggactcggccctttatctttgcgccagcagcttgg	HG01596-v12-clr
TRBV5-2*01/n01	P	11	gaggctggaatcacccaagctccaagacacctgatcaaaacaagagaccagcaagtgacactgagatgctcccctgcctctgggcataactgtgtgtcctggtacctacgaactccaagtcagcccctctagttattgttacaatattgtaataggttacaaagagcaaaaggaaacttgcctaattgattctcagctcaccacgtccataactattactgagtcaaacacggagctaggggactcagccctgtatctctgtgtcagcaatttgatg	HG00171-v12-clr,HG01114-v12-clr,HG01596-v12-clr,HG03125-v12-ccs,NA12329-v12-clr,NA18534-v12-clr,NA19650-v12-clr,NA19983-v12-clr,NA20509-v12-clr,HG001-consensus,HG002-consensus
TRBV5-2*01/n02	P	3	gaggctggaatcacccaagctccaagacacctgatcaaaacaagagaccagcaagtgacactgagatgctcccctgcctctgggcataactgtgtgtcctggtacctacgaactccaagtcagcccctctagttattgttacaatattgtaataggttacaaagagcaaaaggaaacttgcctaattgattctcagcttaccacgtccataactattactgagtcaaacacggagctaggggactcagccctgtatctctgtgccagcaacttgatg	HG03125-v12-ccs,NA19983-v12-clr,NA19239-consensus
TRBV5-2*01/n03	P	2	gaggctggaatcacccaagctccaagacacctgatcgaaacaagagaccagcaagtgacactgagatgctcccctgcctctgggcataactgtgtgtcctggtacctacgaactccaagtcagcccctctagttattgttacaatattgtaataggttacaaagagcaaaaggaaacttgcctaattgattctcagctcaccacgtccataactattactgagtcaaacacggagctaggggactcagccctgtatctctgtgccagcaacttgatg	HG03065-v12-clr,HG03371-v12-clr
TRBV5-3*01/n01	ORF	6	gaggctggagtcacccaaagtcccacacacctgatcaaaacgagaggacagcaagtgactctgagatgctctcctatctctgggcacagcagtgtgtcctggtaccaacaggccccgggtcaggtgccccagtttatctttgaatatgctaatgagttaaggagatcagaaggaaacttccctaatcgattctcagggcgccagttccatgactgttgctctgagatgaatgtgagtgccttggagctgggggactcggccctgtatctctgtgccagaagcttgg	HG01114-v12-clr,HG02818-v12-ccs,HG03065-v12-clr,NA19238-consensus,NA19240-consensus,NA19239-consensus
TRBV5-3*01/n02	ORF	1	gaggctggagtcacccaaagtcccacacacctgatcaaaacgagaggacagcaagtgactctgagatgctctcctatctctgggcacagcagtgtgtcctggtaccaacaggccccgggtcaggggccccagtttatctttgaatatgctaatgagttaaggagatcagaaggaaacttccctaatcgattctcagggcaccagttccatgactgttgctctgagatgaatgtgagtgccttggagctgggggactcggccctgtatctctgtgccagaagcttgg	HG001-consensus
TRBV5-3*01/n03	ORF	1	gaggctggagtcacccaaagtcccacacacctgatcaaaacgagaggacagcaagtgactctgagatgctctcctatctctgggcacagcagtgtgtcctggtaccaacaggccccgggtcaggggccccagtttatctttgaatatgctaatgagttaaggagatcagaaggaaacttccctaatcgattctcagggcgccagttccatgactgttgctctgagatgaatgtgagtgccttggagctgggggactcggccctgtatctctgtgtcagaagcttgg	HG03683-v12-clr
TRBV5-3*01/n04	ORF	1	gaggctggagtcacccaaagtcccacacacctgatcaaaacgagaggacagcaagtgactctgagatgctctcctatctctgggcacagcagtgtgtcctggtaccaacaggccccgggtcaggggccccagtttatctttgaatatgctaataagttaaggagatcagaaggaaacttccctaatcgattctcagggcgccagttccatgactgttgctctgagatgaatgtgagtgccttggagctgggggactcggccctgtatctctgtgccagaagcttgg	HG02587-v12-clr
TRBV5-4*01/n01	F	4	gagactggagtcacccaaagtcccacacacctgatcaaaacgagaggacagcaagtgactctgagatgctcttctcagtctgggcacaacactgtgtcctggtaccaacaggccctgggtcaggggccccagtttatttttcagtattatagggaggaagagaatggcagaggaaacttccctcctagattctcaggtctccagttccctaattatagctctgagctgaatgtgaacgccttggagctggacgactcggccctgtatctctgtgccagcagcttgg	HG03065-v12-clr,HG03371-v12-clr,HG03486-v12-ccs,NA19983-v12-clr
TRBV5-4*03/n01	F	1	cagcaagtgactctgagatgctcttctcagtctgggcacaacactgtgtcctggtaccaacaggccctgggtcaggggccccagtttatctttcagtattataggaaggaagagaatggcagaggaaacttccctcctagattctcaggtctccagttccctaatgatagctctgagctgaatgtgaacgccttggagctggacgactcggccctgtatctctgtgccagcagc	HG03125-v12-ccs
TRBV5-4*03/n02	F	1	cagcaagtgactctgagatgctcttctcagtctgggcacaacactgtgtcctggtaccaacaggccctgggtcaggggccccagtttatctttcagtattatagggaggaagagaatggcagaggaaacttccctcctagattctcaggtctccagttccctaatgatagctctgagctgaatgtgaatgccttggagctggacgactcggccctgtatctctgtgccagcagc	HG03371-v12-clr
TRBV5-5*01/n01	F	1	gacactggagtcacccaaagtcccacacacctgatcaaaacgagaggacagcaagtgactctgagatgctctcctatctctgggcacaagagtgtgtcctggtaccaacaggtcctgggtcaggggccccagtttatctttcagtattatgagaaagaagagagaggaagaggaaacttccctgatcgattctcagctcgccagttccctaactatagctctgagctgaatgtgaacgccttgttgctgggggactcggccctgtatctctgtgccagcagcttgg	HG03486-v12-ccs
TRBV5-6*01/n01	F	4	gacgctggagtcacccaaagtcccacacacctgatcaaaacgagaggacagcaagtgactctgagatgctctcctaagtctgggcatgacactgtgtcctggtaccaacaggccctgggtcaggggccccagtttatctttcagtattatgaggaggaagagagacagagaggcaacttccctgatcgattctcaggtcaccagtaccctaactatagctctgagctgaatgtgaacgccttgttgctgggggactcggccctctatctctgtgccagcagcttgg	HG02011-v12-clr,NA19238-consensus,NA19240-consensus,NA19239-consensus
TRBV5-6*01/n02	F	3	gacgctggagtcacccaaagtcccacacacctgatcaaaacgagaggacagcaagtgactctgagatgctctcctaagtctgggcatgacactgtgtcctggtaccaacaggccctgggtcaggggccccagtttatctttcagtattatgaggaggaagagagacagagaggcaacttccctgatcgattctcaggtcaccagtaccctaactatagctctgagctgaatgtgaatgccttgttgctgggggactcggccctctatctctgtgccagcagcttgg	HG02818-v12-ccs,NA19240-consensus,NA19239-consensus
TRBV5-6*01/n03	F	1	gacgctggagtcacccaaagtcccacacacctgatcaaaatgagaggacagcaagtgactctgagatgctctcctaagtctgggcatgacactgtgtcctggtaccaacaggccctgggtcaggggccccagtttatctttcagtattatgaggaggaagagagacagagaggcaacttccctgatcgattctcaggtcaccagttccctaactatagctctgagctgaatgtgaacgccttgttgctgggggactcggccctctatctctgtgccagcagcttgg	HG00512-consensus
TRBV5-6*01/n04	F	1	gacgctggagtcacccaaagtcccacacacctgatcaaaacgagaggacagcaagtgactctgagatgctctcctaagtctgggcatgacactgtgtcctggtaccaacaggccctgggtcaggggccccagtttatctttcagtattatgaggaggaagagagacagagaggcaacttccctgatcgattctcaggtcaccagttccctaactatagctctgagctgaatgtgaacgccttgtggctgggggactcggccctctatctctgtgccagcagcttgg	HG00171-v12-clr
TRBV5-7*01/n01	ORF	5	gacgctggagtcacccaaagtcccacacacctgatcaaaacgagaggacatcacgtgactctgagatgctctcctatctctgggcacaccagtgtgtcctcgtaccaacaggccctgggtcaggggccccagtttatctttcagtattatgagaaagaagagagaggaagaggaaacttccctgatcaattctcaggtcaccagttccctaactatagctctgagctgaatgtgaacgccttgttgctagaggactcggccctctatctctgtgccagcagcttgg	HG02011-v12-clr,HG02818-v12-ccs,NA19238-consensus,NA19240-consensus,NA19239-consensus
TRBV5-7*01/n02	ORF	1	gacgctggagtcacccaaagtcccacacacctgatcaaaacgaagaggacagcacgtgactctgagatgctctcctatctctgggcacaccagtgtgtcctcgtaccaacaggccctgggtcaggggccccagtttatctttcagtattatgagaaagaagagagaggaagaggaaacttccctgatcaattctcaggtcaccagttccctaactatagctctgagctgaatgtgaacgccttgttgctaggggactcggccctctatctctgtgccagcagcttgg	NA20509-v12-clr
TRBV5-8*01/n01	F	8	gaggctggagtcacacaaagtcccacacacctgatcaaaacgagaggacagcaagtgactctgagatgctctcctatctctgggcacaccagtgtgtactggtaccaacaggccctgggtctgggcctccagttcctcctttggtatgacgagggtgaagagagaaacagaggaaacttccctcctagattttcaggtcgccagttccctaattatagctctgagctgaatgtgaacgccttggagctggaggactcggccctgtatctctgtgccagcagcttgg	HG02587-v12-clr,HG03125-v12-ccs,HG03486-v12-ccs,NA19650-v12-clr,NA19983-v12-clr,NA19238-consensus,NA19240-consensus,NA19239-consensus
TRBV5-8*01/n02	F	9	gaggctggagtcacacaaagtcccacacacctgatcaaaacgagaggacagcaagtgactctgagatgctctcctatctctgggcacaccagtgtgtactggtaccaacaggccctgggtctgggcctccagttcctcctttggtatgacgagggtgaagagagaaacagaggaaacttccctcctagattttcaggtcgccagttccctaattatagctctgagctgaatgtgaatgccttggagctggaggactcggccctgtatctctgtgccagcagcttgg	HG01114-v12-clr,HG02011-v12-clr,HG02587-v12-clr,HG03065-v12-clr,HG03371-v12-clr,HG03683-v12-clr,HG03732-v12-clr,NA18534-v12-clr,HG001-consensus
TRBV5-8*01/n03	F	1	gaggctggagtcacacaaagtcccacacacctgatcaaaacgagaggacagcagcgactctgagatgctctcctatctctgggcacaccagtgtgtactggtaccaacaggccctgggtctgggcctccagttcctcctttggtatgacgagggtgaagagagaaacagaggaaacttccctcctagattttcaggtcgccagttccctaattatagctctgagctgaatgtgaacgccttggagctggaggactcggccctgtatctctgtgccagcagcttgg	HG01596-v12-clr
TRBV6-2*01/n01	F	1	aatgctggtgtcactcagaccccaaaattccgggtcctgaagacaggacagagcatgacactgctgtgtgcccaggatatgaaccatgaatacatgtactggtatcgacaagacccaggcatggggctgaggctgattcattactcagttggtgagggtacaactgccaaatgagaggtccctgatggctacaatgtctccagattaaaaaaacagaatttcctgctggggttggagtcggctgctccctcccaaacatctgtgtacttctgtgccagcagttactc	NA18939-v12-clr
TRBV6-2*01/n02	F	1	aatgctggtgtcactcagacccccaaaattccgggtcctgaagacaggacagagcatgacactgctgtgtgcccaggatatgaaccatgaatacatgtactggtatcgacaagacccaggcatggggctgaggctgattcattactcagttggtgagggtacaactgccaaaggagaggtccctgatggctacaatgtctccagattaaaaaaacagaatttcctgctggggttggagtcggctgctccctcccaaacatctgtgtacttctgtgccagcagttactc	HG01114-v12-clr
TRBV6-4*01/n01	F	1	attgctgggatcacccaggcaccaacatctcagatactggcagcaggacggcgcatgacactgagatgtacccaggatatgagacataatgccatgtactggtatagacaagatctaggactggggctaaggctcatccattattcaaatactgcaggtaccactggcaaaggagaagtccctgatggttatagtgtctccagagcaaacacagatgatttccccctcacgttggcgtctgctgtaccctctcagacatctgtgtacttctgtgccagcagtgactc	HG02818-v12-ccs
TRBV6-5*01/n01	F	1	aatgctggtgtcactcagacccaaaattccaggtcctgaagacaggacagagcatgacactgcagtgtgcccaggatatgaaccatgaatacatgtcctggtatcgacaagacccaggcatggggctgaggctgattcattactcagttggtgctggtatcactgaccaaggagaagtccccaatggctacaatgtctccagatcaaccacagaggatttcccgctcaggctgctgtcggctgctccctcccagacatctgtgtacttctgtgccagcagttactc	NA20847-v12-clr
TRBV6-6*01/n01	F	3	aatgctggtgtcactcagaccccaaaattccacatcctgaagataggacagagcatgacactgcagtgtacccaggatatgaaccataactacatgtactggtatcgacaagacccaggcatggggctgaagctgatttattattcagttggtgctggtatcactgataaaggagaagtcccgaatggctacaacgtctccagatcaaccacagaggatttcccgctcaggctggagttggctgctccctcccagacatctgtgtacttctgtgccagcagttactc	HG02011-v12-clr,NA19240-consensus,NA19239-consensus
TRBV6-6*03/n01	F	2	aatgctggtgtcactcagaccccaaaattccgcatcctgaagataggacagagcatgacactgcagtgtgcccaggatatgaaccataactacatgtactggtatcgacaagacccaggcatggggctgaagctgatttattattcagttggtgctggtatcactgataaaggagaagtcccgaatggctacaacgtctccagatcaaccacagagtatttcccgctcaggctggagttggctgctccctcccagacatctgtgtacttctgtgccagcagt	HG03125-v12-ccs,HG03371-v12-clr
TRBV6-7*01/n01	ORF	1	aatgctggtgtcactcagaccccaaaattccacgtcctgaagacaggacagagcatgactctgctgtgtgcccaggatatgaaccatgaatacatgtatcggtatcgacaagacccaggcaaggggctgaggctgatttactactcagttgctgctgctctcactgacaaaggagaagttcccaatggctacaatgtctccagatcaaacacagaggatttcccctcaagctggagtcagctgctccctctcagacttctgtttacttctgtgccagcagttactc	NA20847-v12-clr
TRBV6-7*01/n02	ORF	1	aatgctggtgtcactcagaccccaaaattccacgtcctgaagacaggacagagcatgactctgctgtgtgcccaggatatgaaccatgaatacatgtatcggtatcgacaagacccaggcaaggggctgaggctgatttactactcagttgctgctgctctcactgacaaaggagaagttcccaatggctacaatgtctccacatcaaacacagaggatttccccctcaagctggagtcagctgctccctctcagacttctgtttacttctgtgccagcagttactc	HG03125-v12-ccs
TRBV6-7*01/n03	ORF	1	aatgctggtgtcactcagaccccaaaattccacgtcctgaagacaggacagagcatgactctgctgtgtgcccaggatatgaaccatgaatacatgtatcggtatcgacaagacccaggcaaggggctgaggcttatttactactcagttgctgctgctctcactgacaaaggagaagttcccaatggctacaatgtctccagatcaaacacagaggatttccccctcaagctggagtcagctgctccctctcagacttctgtttacttctgtgccagcagttactc	HG03371-v12-clr
TRBV6-8*01/n01	F	5	aatgctggtgtcactcagaccccaaaattccacatcctgaagacaagacagagcatgacactgcagtgtgcccaggatatgaaccatggatacatgtcctggtattgacaagacccaggcatggggctgagactgatttactactcagctgctgctggtactactgacaaagaagtccccaatggctacaatgtctctagattaaacacagaggatttcccactcaggctggtgtcggctgctccctcccggacatctgtgtacttgtgtgccagcagttactc	HG02011-v12-clr,HG02818-v12-ccs,NA19238-consensus,NA19240-consensus,NA19239-consensus
TRBV6-8*01/n02	F	4	aatgctggtgtcactcagaccccaaaattccacatcctgaagacaggacagagcatgacactgcagtgtgcccaggatatgaaccatggatacatgtcctggtatcgacaagacccaggcatggggctgagactgatttactactcagctgctgctggtactactgacaaagaagtccccaatggctacaatgtctctagattaaacacagaggatttcccactcaggctggtgtcggctgctccctcccggacatctgtgtacttgtgtgccagcagttactc	HG02587-v12-clr,HG03065-v12-clr,HG03371-v12-clr,HG03486-v12-ccs
TRBV6-8*01/n03	F	1	aatgctggtgtcactcagaccccaaaattccacatcctgaagacaggacagagcatgacactgcagtgtgcccaggatatgaaccatggatacatgtcctggtattgacaagacccaggcatggggctgagactgatttactactcagctgctgctggtactactgacaaagaagtccccaatggctacaatgtctctagattaaacacagaggatttcccactcaggctggtgtcggctgctccctcccggacatctgtgtacttgtgtgccagcagttactc	HG03125-v12-ccs
TRBV6-9*01/n01	F	17	aatgctggtgtcactcagaccccaaaattccacatcctgaagacaggacagagcatgacactgcagtgtgcccaggatatgaaccatggatacttgtcctggtatcgacaagacccaggcatggggctgaggcgcattcattactcagttgctgctggtatcactgacaaaggagaagtccccgatggctacaatgtatccagatcaaacacagaggatttcccgctcaggctggagtcagctgctccctcccagacatctgtgtacttctgtgccagcagttattc	HG01114-v12-clr,HG02011-v12-clr,HG02587-v12-clr,HG02818-v12-ccs,HG03065-v12-clr,HG03125-v12-ccs,HG03371-v12-clr,HG03486-v12-ccs,HG03683-v12-clr,HG03732-v12-clr,NA18534-v12-clr,NA19650-v12-clr,NA19983-v12-clr,NA19238-consensus,NA19240-consensus,HG001-consensus,NA19239-consensus
TRBV7-1*01/n01	ORF	1	ggtgctggagtctcccagtccctgagacacaaggtagcaaagaagggaaaggatgtagctctcagatatgatccaatttcaggtcataatgccctttattggtaccgacagagcctggggcagggcctggagtttccaatttacttccaaggcaaggatgcagcagacaaatcggggcttccccgtgatcggttctctgcacagaggtctgagggatccatctccactctgaagttccagcgcacacagcagggggacttggctgtgtatccctgtgccagcagctcagc	HG03486-v12-ccs
TRBV7-1*01/n02	ORF	1	ggtgctggagtctcccagtccctgagacacaaggtagcaaagaagggaaaggatgtagctctcagatatgatccaatttcaggtcataatgccctttattggtaccgacagagcctggggcagggcctggagtttccaatttacttccaaggcaaggatgcagcagacaaatcggggcttccccgtgatcggttctctgcacagaggtctgagggatccatctccactctgaagttccagagcacacagcagggggacttggctgtgtatctctgtgccagcagctcagc	NA19650-v12-clr
TRBV7-2*02/n01	F	1	ggagctggagtctcccagtcccccagtaacaaggtcacagagaagggaaaggatgtagagctcaggtgtgatccaatttcaggtcatactgccctttactggtaccagacagaggctggggcagggcctggagtttttaatttacttccaaggcaacagtgcaccagacaaatcagggctgcccagtgatcgcttctctgcagagaggactggggaatccgtctccactctgacgatccagcgcacacagcaggaggactcggccgtgtatctctgtgccagcagcttagc	NA20509-v12-clr
TRBV7-3*01/n01	F	2	ggtgctggagtctcccagacccccagtaacaaggtcacagagaagggaaaatatgtagagctcaggtgtgatccaatttcaggtcatactgccctttactggtaccgacaaagcctggggcagggcccagagtttctaatttacttccaaggcacgggtgcggcagatgactcagggctgcccaacgatcggttctttgcagtcaggcctgagggatccgtctctactctgaagatccagcgcacagagcgggggtactcagccgtgtatctctgtgccagcagcttaac	HG02492-v12-clr,HG03732-v12-clr
TRBV7-3*01/n02	F	2	ggtgctggagtctcccagacccccagtaacaaggtcacagagaagggaaaatatgtagagctcaggtgtgatccaatttcaggtcatactgccctttactggtaccgacaaagcctggggcagggcccagagtttctaatttacttccaaggcacgggtgcggcagatgactcagggctgcccaacgatcggttctttgcagtcaggcctgagggatccgtctctactctgaagatccagcgcacagagcggggggactcagccatgtatctctgtgccagcagcttaac	HG03065-v12-clr,HG03371-v12-clr
TRBV7-3*01/n03	F	1	ggtgctggagtctcccagacccccagtaacaaggtcacagagaagggaaaatatgtagagctcaggtgtgatccaatttcaggtcatactgccctttactggtaccgacaaagcctggggcagggcccagagtttctaatttacttccaaggcacgggtgcggcagatgactcagggctgcccaacgatcggttctttgcagtcaggcctgagggatccgtctctactctgaagatccagcgcacagagcgggggggactcagccgtgtatctctgtgccagcagcttaac	NA19650-v12-clr
TRBV7-3*02/n01	F	1	ggtgctggagtctcccagacccccagtaacaaggtcacagagaagggaaaagatgtagagctcaggtgtgatccaatttcaggtcatactgccctttactggtaccgacaaagcctggggcagggcccagagtttctaatttacttccaaggcacgggtgcggcagatgactcagggctgcccaaagatcggttctttgcagtcaggcctgagggatccgtctctactctgaagatccagcgcacagtgcagggggactcagccgtgtatctccgtgccagcagcttaac	HG03065-v12-clr
TRBV7-4*01/n01	F	3	ggtgctggagtctcccagtccccaaggtacaaagtcgcaaagaggggacgggatgtagctctcaggtgtgattcaatttcgggtcatgtaaccctttattggtaccgacagaccctggggcagggctcagaggttctgacttactcccagagtgatgctcaacgagacaaatcagggcggcccagtggtcggttctctgcagagaggcctgagaaatccgtctccactctgaagatccagcgcacagagcagggggactcagctgtgtatctctgtgccagcagcttagc	NA12329-v12-clr,HG00733-consensus,HG00731-consensus
TRBV7-4*01/n02	F	2	ggtgctggagtctcccagtccccaaggtacaaagtcacaaagaggggacgggatgtagctctcaggtgtgattcaatttcgggtcatgtaaccctttattggtaccgacagaccctggggcagggctcagaggttctgacttactcccagagtgatgctcaacgagacaaatcagggcggcccagtggtcggttctctgcagagaggcctgagagatccgtctccactctgaagatccagcgcacagagcagggggactcagctgtgtatctctgtgccagcagcttagc	NA19238-consensus,NA19240-consensus
TRBV7-4*01/n03	F	2	ggtgctggagtctcccagtccccaaggtacaaagtcgcaaagaggggacgggatgtagctctcaggtgtgattcaatttcgggtcatgtaaccctttattggtaccgacagaccctggggcagggctcagaggttctgacttactcccagagtgatgctcaacgagacaaatcagggcggcccagtggtcggttctctgcagagaggcctgagagatccgtctccactctgaagatccagtgcacagagcagggggactcagctgtgtatctctgtgccagcagcttagc	HG03125-v12-ccs,HG03371-v12-clr
TRBV7-5*01/n01	P	3	ggtgctggagtctcccagtccccaaggtatgaagtcacacagaggggacaggatgtagctcccaggtgtgatccaatttcgggtcaggtaaccctttattggtaccgacagaccctggggcagggccaagagtttctgacttccttccaggatgaaactcaacaagataaatcagggctgctcagtgatcaattctccacagagaggtctgaggatctttctccacctgaagatccagcacacagagcaagggcgactcggctgtgtatctctgtgccagaagcttag	HG02011-v12-clr,NA19240-consensus,NA19239-consensus
TRBV7-5*01/n02	P	4	ggtgctggagtctcccagtccccaaggtacgaagtcacacagaggggacaggatgtagctcccaggtgtggtccaatttcgggtcaggtaaccctttattggtaccgacagaccctggggcagggccaagagtttctgacttccttccaggatgaaactcaacaagataaatcagggctgctcagtgatcaattctccacagagaggtctgaggatctttctccacctgaagatccagcgcacagagcaagggcgactcggctgtgtatctctgtgccagaagcttag	HG03065-v12-clr,HG03371-v12-clr,HG03486-v12-ccs,NA19983-v12-clr
TRBV7-5*01/n03	P	1	ggtgctggagtctcccagtccccaaggtacgaagtcacacagaggggacaggatgtagctcccaggtgtgatccaatttcgggtcaggtaaccctttattggtaccgacagaccctggggcagggccaagagtttctgacttccttccaggatgaaactcaacaagataaatcagggatgctcagtgatcaattctccacagagaggtctgaggatctttctccacctgaagatccagcgcacagagcaagggcgactcggctgtgtatctctgtgccagaagcttag	HG02587-v12-clr
TRBV7-6*01/n01	F	1	ggtgctggagtctcccagtctcccaggtacaaagtcacaaagaggggacaggatgtagctctcaggtgtgatccaatttcgggtcatgtatccctttattggtaccgacaggccctggggcagggcccaggagtttctgacttacttcaattatgaagcccaacaagacaaatcagggctgcccaatgatcggttctctgcagagaggcctgagggatccatctccactctgacgatcagcgcacagagcagcgggactcggccatgtatcgctgtgccagcagcttagc	HG01114-v12-clr
TRBV7-6*01/n02	F	1	ggtgctggagtctcccagtctcccaggtacaaagtcacaaagaggggacaggatgtagctctcaggtgtgatccaatttcgggtcatgtatccctttattggtaccgacaggccctggggcagggcccagagtttctgacttacttcaattatgaagcccaacaagacaaatcagggctgcccaatgatcggttctctgcagagaggcctgagggatccgtctccactctgacgatccagcgcacagagcagcgggactcggccatgtatcgctgtgccagcagcttagc	HG03371-v12-clr
TRBV7-7*01/n01	F	22	ggtgctggagtctcccagtctcccaggtacaaagtcacaaagaggggacaggatgtaactctcaggtgtgatccaatttcgagtcatgcaaccctttattggtatcaacaggccctggggcagggcccagagtttctgacttacttcaattatgaagctcaaccagacaaatcagggctgcccagtgatcggttctctgcagagaggcctgagggatccatctccactctgacgattcagcgcacagagcagcgggactcagccatgtatcgctgtgctagcagcttagc	HG00096-v12-clr,HG00864-v12-clr,HG01114-v12-clr,HG01505-v12-clr,HG02492-v12-clr,HG02818-v12-ccs,HG03009-v12-clr,HG03486-v12-ccs,HG03683-v12-clr,HG03732-v12-clr,NA12329-v12-clr,NA18534-v12-clr,NA18939-v12-clr,NA20847-v12-clr,CHM13-consensus,HG00512-consensus,HG00731-consensus,HG00733-consensus,HG001-consensus,HG002-consensus,HG00514-consensus,HG00513-consensus
TRBV7-7*01/n02	F	2	ggtgctggagtctcccagtctcccaggtacaaagtcacaaagaggggacaggatgtaactctcaggtgtgatccaatttcgagtcatgcaaccctttattggtatcaacaggccctggggcagggcccagagtttctgacttacttcaattatgaagctcaaccagacaaatcagggctgctcagtgatcggttctctgcagagaggcctgagggatccatctccactctgacgattcagcgcacagagcagcgggactcggccatgtatcgctgtgccagcagcttagc	HG03371-v12-clr,NA19983-v12-clr
TRBV7-8*01/n01	F	1	ggtgctggagtctcccagtcccctaggtacaaagtcgcaaagagaggacaggatgtagctctcaggtgtgatccaatttcgggtcatgtatcccttttttggtaccaacaggccctggggcaggggccagagtttctgacttatttccagaatgaagctcaactagacaaatcggggctgcccagtgatcgcttctttgcagaaaggcctgagggatccgtctccactctgaagatccagcgcacacagcaggaggaccccgccgtgtatctctgtgccagcagcttagc	HG01505-v12-clr
TRBV7-8*01/n02	F	1	ggtgctgagtctcccagtcccctaggtacaaagtcgcaaagagaggacaggatgtagctctcaggtgtgatccaatttcgggtcatgtatcccttttttggtaccaacaggccctggggcaggggccagagtttctgacttatttccagaatgaagctcaactagacaaatcgggggctgcccagtgatcgcttctttgcagaaaggcctgagggatccgtctccactctgaagatccagcgcacacagcaggaggactccgccgtgtatctctgtgccagcagcttagc	HG01596-v12-clr
TRBV7-8*01/n03	F	1	ggtgctggagtctcccagtcccctaggtacaaagtcgcaaagagaggacaggatgtagctctcaggtgtgatccaatttcgggtcatgtatcccttttttggtaccaacaggccctgggggcaggggccagagtttctgacttatttccagaatgaagctcaaactagacaaatcgggctgcccagtgatcgcttctttgcagaaaggcctgaggatccgtctccactctgaagatccagcgcacacagcaggaggactccgccgtgtatctctgtgccagcagcttagc	HG03009-v12-clr
TRBV7-9*03/n01	F	3	gatactggagtctcccaggaccccagacacaagatcacaaagaggggacagaatgtaactttcaggtatgatccaatttctgaacacaaccgcctttattggtactgacaggccctggggcagggcccagagtttctgacttacttccagaatgaagctcaactagaaaaatcaaggctgctcagtgatcggttctctgcagagaggcctaagggatctttctccaccttggagatccagcgcacagagcagggggactcggccatgtatctctgtgccagcagcttagc	HG02818-v12-ccs,HG03371-v12-clr,NA19238-consensus
TRBV7-9*03/n02	F	1	gatactggagtctcccaggaccccagacacaagatcacaaagaggggacagaatgtaactttcaggtgtgatccaatttctgaacacaaccgcctttattggtaccgacagaccctggggcagggcccagagtttctgacttacttccagaatgaagctcaactagaaaaatcaaggctgctcagtaatcggttctctgcagagaggcctaagggatctttctccaccttggagatccagcgcacagagcagggggactcggccatgtatctctgtgccagcagcttagc	NA19983-v12-clr
TRBV8-1*02/n01	P	25	gaggcagggatcagccagataccaagatatcacagacacacagggaaaaagatcatcctgaaatttgctcagattaggaaccattattcagtgttctgttatcaataagaccaagaataggggctgaggctgatccattattcaggtagtattggcagcatgaccaaaggcggtgccaaggaagggtacaatgtctctggaaacaaactcaagcattttccctcaaccctggagtctactagcaccagccagacctctgtacctctgtggcagtgcatc	HG00096-v12-clr,HG00171-v12-clr,HG00864-v12-clr,HG01505-v12-clr,HG02492-v12-clr,HG02587-v12-clr,HG02818-v12-ccs,HG03009-v12-clr,HG03065-v12-clr,HG03371-v12-clr,HG03486-v12-ccs,HG03683-v12-clr,HG03732-v12-clr,NA12329-v12-clr,NA18939-v12-clr,NA19650-v12-clr,NA20509-v12-clr,NA20847-v12-clr,HG00732-consensus,HG00512-consensus,HG00731-consensus,HG00733-consensus,HG001-consensus,HG00514-consensus,HG005…
TRBV8-2*02/n01	P	6	gatgctgggatcacccagatgccaagatatcacattgtacagaagaaagagatgatcctggaatgtgctcaggttaggaacagtgttctgatatctacaagacccaagacgggggctgaagcttatccactattcaggcagtggtcacagcaggaccaaagttgatgtcacagaggggtactgtgtctcttgaaacaagcttgagcatttccccaatcctggcatccaccagcaccagccagacctatctgtaccactgtggcagcacatccg	HG01114-v12-clr,HG02818-v12-ccs,HG03065-v12-clr,NA19238-consensus,NA19240-consensus,NA19239-consensus
TRBVA*01/n01	P	3	gaagctgaagccacctagactctaagacacctgattgcagagacaggaaaggagttctcaagataagtgccaagatttcatactggttttcacaagaatcagggttggaattagagccgactcattattcagttaacattgacattgttgattagagacatatccctattgaaaatatttcctggcaaaaaatagaagttctctttggctctgaaatctgcaactccctttcaggtgtccctgtgtcctcgtaccgtcactc	HG03065-v12-clr,HG03125-v12-ccs,NA19239-consensus
TRBVA*01/n02	P	1	gaagctgaagccacctagactctaagacacctgattgcagagacaggaaaggagttctcaagataagtgccaagatttcatactggttttcacaagaatcagggttggaattagagccgactcattattcagttaacattgacattgttgattagaggacatatccctattgaaaatatttcctggcaaaaaatagaagttctctttggctctgaaatctgcaactccctttcaggtgtccctgtgtccttgtaccgtcactc	HG03009-v12-clr
TRBVA*02/n01	P	1	gaagctgaagccacctagactctaagacacctgattgcagagacaggaaaggagttctcaagataagtgccaagatttcatactggttttcacaagaatcagggttggaattagagccgactcattattcagttaacattgacattgttgattagagacatatccctgattgaaaatatttcctggcaaaaaatagaagttctctttggctctgaaatctgcaactccctttcagatgtccctgtgtccttgtaccgtcactc	HG00096-v12-clr
TRBVA*02/n02	P	1	gaagctgaagccacctagactctaagacacctgattgcagagacaggaaaggagttctcaagataagtgccaagatttcatactggttttcacaagaatcagggttggaattagagccgactcattattcagttaacattgacattgttgattagagacatatccctattgaaaatatttcctggcaaaaaatagaagttctctttggctctgaaatctgcaactcccctttcagatgtccctgtgtccttgtaccgtcactc	HG03065-v12-clr
TRBVA*02/n03	P	1	gaagctgaagccacctagactctaagacacctgattgcagagacaggaaaggaagttctcaagataagtgccaagattcatactggttttcacaagaatcagggttggaattagagccgactcattattcagttaacattgacattgttgattagagacaatatccctattgaaaatattttcctggcaaaaaaaatagaagttctctttggctctgaaattctgcaactccctttcagatgtcccctgtgtccttgtaccgtcactc	NA19650-v12-clr
TRBVA*02/n04	P	1	gaagctgaagccacctagactctaagacacctgattgcagagacaggaaaggagttctcaagataagtgccaagatttcatactgttttcacaagaatcagggttggaattagagcgactcattattcagttaacattgacattgttgattagagacatatccctattgaaaatatttcctgcaacaaaatagaagttctctttggctctgaaatctgcaacaccctttcagatgtcccgtgtcttgtaccgtcactc	NA20509-v12-clr
TRBVA/OR9-2*01/n01	P	1	gaagctgaagtcacctagactccaagacacctgattgtagagacaggaaaggagttctcaggatatgtgccataatttcatactggtttctacaagaatcagggttggaattagagctgattcattattcagttaacattgacattgttaattagagacatatccctgttgaaaatatttcccggcaaaaaacagaagttccctttggctctgaaatctgcaaagccctttcagatgtccctgtgtccttgtgccgtcactc	HG00732-consensus
TRBVA/OR9-2*01/n02	P	1	gaagctgaagtcacctagactccaagacacctgattgtagagacaggaaaggagttctcaggataagtgccataatttcatactggtttctacaagaatcagggttggaattagagcctgactcattattcagttaacattgacattgttgattagagacatatccctgttgaaaatatttcctggcaaaaaacagaagttccctttggctctgaaatctgcaaagccctttcagatgtccctgtgtccttgtgccgtcactc	HG00864-v12-clr
TRBVA/OR9-2*01/n03	P	1	gaagctgaagtcacctagactccaagacacctgattgtagagacaggaaaggagttctcaggatatgtgccataatttcatactggtttctacaagaatcagggttggaattagagctgattcattattcagttaacattgacattgttgattagagacatatccctgttgaaaatatttcccgcaaaaaacagaagttccctttggctctgaaatctgcaaagccctttcagatgtccctgtgtccttgtgccgtcactc	NA20847-v12-clr
TRBVA/OR9-2*01/n04	P	1	gaagctgaagtcacctagactccaagacacctgattgtagagacaggaaaggagttctcaggatatgtgccataatttccatactggtttcctacaagaatcagggtggaattagagctgattcattattcagttaacattgacattgttgattagagacatatccctgttgaaaatatttcccggcaaaaaacagaagttccctttggctctgaaatctgcaaagccctttcagatgtccctgtgtccttgtgccgtcactc	NA20847-v12-clr
TRBVA/OR9-2*01/n05	P	1	gaagctgaagtcacctagactccaagacacctgattgtagagacagaaaggagttctcaggatatgtgccataatttcatactggtttctacaagaatcagggttggaattagagctgattcattattcagttaacattgacattgttgattagagacatatccctgttgaaaatatttcccggcaaaaaaacagaagttccctttgctctgaatctgcaaagccctttcagatgtcccctgtgtcctttgtgccgtcactc	NA19650-v12-clr
TRBVA/OR9-2*01/n06	P	1	gaagctgaagtcacctagactctaagacacctgattgtagagacaggaaaggagttctcaggataagtgccataatttcatactggtttctacaagaatcagggttggaattagagcctgactcattattcagttaacattgacattgttgattagagacatatccctgttgaaaatatttcccggcaaaaaacagaagttccctttggctctgaaatctgcaaagccctttcagatgtccctgtgtccttgtgccgtcactc	HG00864-v12-clr
TRBVB*01/n01	P	1	aatgtcaaagtaacacagaccctgagatgaggcaggaaagttgtatcggaatgttttcagactatcaaccagaccaaacgttctggaatccataagatccagggctggggataaatttaatctattaattattcttctgaagttggcagctttgaaaaagatgccctgagtcagcatagtcattccaaccaaaaagaaaaaagggaaaaaataatcatctttcccaacccttaaatcgtccagcactaaccagactctgagaccctctgcagcagcagcctatcagtgcagccacatcctctctgagcggatatgacaaaccccagggttgaagcgacctaacctatgagcc	HG03371-v12-clr
TRBVB*02/n01	P	1	aatgtcaaagtaacacagaccctgagatgaggcaggaaagttgtatcggaatgttttcagactatcaaccagaccaaacgttctggaatccataagatccagggctggggataaatttaatctattaattattcttctgaagttggcagctttgaaaaacatgccctgagtcagcatagtcattccaaccaaaaagaaaaaagggaaaaaataatcatctttcccaacccttaaatcgtccagcactaaccagactctgagaccctctgcagcagcagcctatcagtgcagccacatcctctctgagcggatatgacaaaccccaggggtgaagcgacctaacctatgagcc	NA19238-consensus
TRBVB*02/n02	P	1	aatgtcaaagtaacacagaccctgagatgaggcaggaaagttgtatcggaatgttttcagactatcaaccagaccaaacgttctggaatccataagatccaggctgggggataaatttaatctattaattattcttctgaagttggcagctttgaaaaagatgccctgagtcaggcatagtcattccaaccaaaaagaaaaaagggaaaaaataatcatcttttcccaacccttaaatcgtcccgcactaaccagactctgagaccctctgcagcagcagcctatcagtgcagccacatcctctctgagcggatatgacaaaccccaggggtgaaagcgacctaacctatgagcc	HG02492-v12-clr
TRDV1*01/n01	F	1	gcccagaaggttactcaagcccagtcatcagtatccatgccagtgaggaaagcagtcaccctgaactgcctgtatgaaacaagttggtggtcatattatattttttggtacaagcaacttccagcaaagagatgattttccttattcgccagggttctgatgaacagaatgcaaaaagtggtcgctattctgtcaacttcaagaaagcagcgaaatccgtcgccttaaccatttcagccttacagctagaagattcagcaaagtacttttgtgctcttggggaact	HG03732-v12-clr
TRDV3*01/n01	F	3	tgtgacaaagtaacccagagttccccggaccagacggtggcgagtggcagtgaggtggtactgctctgcacttacaacactgtatattcaaatccagatttattctggtaccggataaggccagattattcctttcagtttgtcttttatggggataacagcagatcagaaggtgcagattttactcaaggacggttttctgtgaaacacattctgacccagaaagcctttcacttggtgatctctccagtaaggactgaagacagtgccacttactactgtgcctttag	HG02587-v12-clr,NA19240-consensus,NA19239-consensus
TRGV1*01/n01	ORF	1	tcttccaacttggaagggaggagaacgaagtcagtccaccaggctgactgggtcatctgctgaaatcacctgtgatcttcctggagcaagtaccttatacatccactggtacctgcacaggaggggaaggccccaccagtgtcttctgtactatgaaccctactactccagggttgtgctggaatcaggaatcactccaggaaagtatgacactggaagcacaaggagcaattggaatttgagactgcaaaatctaattaaaaatgattctgggtttctattactgtgccactgggacagg	NA19650-v12-clr
TRGV10*02/n01	ORF	5	ttatcaaaagtggagcagttccagctatccatttccacggaagtcaagaaaagtattgacataccttgcaagatatcgagcacaaggtttgaaacagatgtcattcactggtaccagcagaaaccaaatcaggctttggagcacctgatctatattgtctcaacaaaatccgcagctcgacgcagcatgggtaagacaagcaacaaagtggaggcaagaaagaattctcaaactctcacttcaatccttaccatcaagtccgtagagaaagaagacatggccgtttactactgtgctgcgtgggatta	HG01505-v12-clr,HG01596-v12-clr,HG02587-v12-clr,HG03065-v12-clr,NA18534-v12-clr
TRGV10*02/n02	ORF	3	ttatcaaaagtggagcagttccagctatccatttccacggaagtcaagaaaagtgttgacataccttgcaagatatcgagcacaaggtttgaaacagatgtcattcactggtaccggcagaaaccaaatcaggctttggagcacctgatctatattgtctcaacaaaatccgcagctcgacgcagcatgggtaagacaagcaacaaagtggaggcaagaaagaattctcaaactctcacttcaatccttaccatcaagtccgtagagaaagaagacatggccgtttactactgtgctgcgtgggatta	HG03125-v12-ccs,HG03486-v12-ccs,NA19983-v12-clr
TRGV10*02/n03	ORF	2	ttatcaaaagtggagcagttccagctatccatttccacggaagtcaagaaaagtattgacataccttgcaagatatcgagcacaaggtttgaaacagatgtcattcactggtacccggcagaaaccaaatcaggctttggagcacctgatctatattgtctcaacaaaatccgcagctcgacgcagcatgggtaagacaagcaacaaagtggaggcaagaaagaattctcaaactctcacttcaatccttaccatcaagtccgtagagaaagaagacatggccgtttactactgtgctgcgtgggatta	HG01505-v12-clr,NA12329-v12-clr
TRGV10*02/n04	ORF	1	ttatcaaaagtggagcagttccagctatccatttccacggaagtcaagaaaagtattgacataccttgcaagatatcgagcacaaggtttgaaacagatgtcattcactggtaccggcagaaaccaaatcaggctttggagcacctgatctatattgtctcaacaaaatccgcagctcgacgcagcatgggtaagacaagcaacaaagcggaggcaagaaagaattctcaaactctcacttcaatccttaccatcaagtccgtagagaaagaagacatggccgtttactactgtgctgcgtgggatta	HG02492-v12-clr
TRGV10*02/n05	ORF	1	ttatcaaaagtggagcagttccagctatccatttccacggaagtcaagaaaagtattgacataccttgcaagatatcgagcacaaggtttgaaacagatgtcattcactggtaccggcagaaaccaaatcaggctttggagcacctgatctatattgtctcaacaaaatccacagctcgacgcagcatgggtaagacaagcaacaaagtggaggcaagaaagaattctcaaactctcacttcaatccttaccatcaagtccgtagagaaagaagacatggccgtttactactgtgctgcgtgggatta	HG03371-v12-clr
TRGV11*01/n01	ORF	12	cttgggcagttggaacaacctaaaatatctatttccagaccagcaaataagagtgcccacatatcttggaaggcatccatccaaggctttagcagtaaaatcatacactggtactggcagaaaccaaacaaaggcttagaatatttattacatgtcttcttgacaatctctgctcaagattgctcaggtgggaagactaagaaacttgaggtaagtaaaaatgctcacacttccacttccactttgaaaataaatttcttagagaaagaagatgaggtggtgtaccactgtgcctgctggattaggcac	HG02587-v12-clr,HG02818-v12-ccs,HG03065-v12-clr,HG03125-v12-ccs,HG03371-v12-clr,HG03486-v12-ccs,NA18534-v12-clr,NA19983-v12-clr,NA20847-v12-clr,NA19238-consensus,NA19240-consensus,NA19239-consensus
TRGV11*01/n02	ORF	5	cttgggcagttggaacaacctgaaatatctatttccagaccagcaaataagagtgcccacatatcttggaaggcatccatccaaggctttagcagtaaaatcatacactagtactggcagaaaccaaacaaaggcttagaatatttattacatgtcttcttgacaatctctgctcaagattgctcaggtgggaagactaagaaacttgaggtaagtaaaaatgctcacacttccacttccactttgaaaataaagttcttagagaaagaagatgaggtggtgtaccactgtgcctgctggattaggcac	HG00171-v12-clr,NA18939-v12-clr,HG00512-consensus,HG002-consensus,HG00514-consensus
TRGV11*01/n03	ORF	2	cttgggcagttggaacaacctaaaatatctatttccagaccagcaaataagagtgcccacatatcttggaaggcatccatccaaggctttagcagtaaaatcatacactggtactggcagaaaccaaacaaaggcttagaatatttattacatgtcttcttgacaatctctgctcaagattgctcaggtgggaagactaagaaacttgaggtaagtaaaaatgctcacacttccacttccactttgaaaataaagttcttagagaaagaagatgaggtggtgtaccactgtgcctgctggattaggcac	HG03125-v12-ccs,NA19983-v12-clr
TRGV3*01/n01	F	4	tcttccaacttggaagggagaacgaagtcagtcaccaggcagactgggtcatctgctgaaatcacttgcgatcttactgtaacaaataccttctacatccactggtacctacaccaggaggggaaggccccacagcgtcttctgtactatgacgtctccaccacaagggatgtgttggaatcaggactcagtccaggaaagtattatactcatacacccaggaggtggagctggatattgagactgcaaaatctaattgaaaatgattctggggtctattactgtgccacctgggacagg	HG02011-v12-clr,NA19983-v12-clr,NA19240-consensus,NA19239-consensus
TRGV3*01/n02	F	4	tcttccaacttggaagggagaacgaagtcagtcaccaggcagactgggtcatctgctgaaatcacttgcgatcttactgtaacaaataccttctacatccactggtacctacaccaggaggggaaggccccacagcgtcttctgtactatgacgtctccaccgcaagggatgtgttggaatcaggactcagtccaggaaagtattacactcatacacccaggaggtggagctggatattgagactgcaaaatctaattgaaaatgattctggggtctattactgtgccacctgggacagg	HG02818-v12-ccs,HG03486-v12-ccs,NA19238-consensus,NA19240-consensus
TRGV3*01/n03	F	2	tcttccaacttggaagggagaacgaagtcagtcaccaggcagactgggtcatctgctgaaatcacttgcgatcttactgtaacaaataccttctacatccactggtacctacaccaggaggggaaggccccacagcgtcttctgtactatgacgtctccaccgcaagggatgtgttggaatcaggactcagtccaggaaagtattatactcatacacccaggaggtggagctggatactgagactgcaaaatctaattgaaaatgattctggggtctattactgtgccacctgggacagg	HG02587-v12-clr,HG03065-v12-clr
TRGV3*01/n04	F	1	tcttccaacttggaagggagaacgaagtcagtcaccgaggccgactgggtcatctgctgaaatcacttgcgatcttactgtaacaaataccttctacatccactggtacctacaccaggaggggaaggccccacagcgtcttctgtactatgacgtctccaccgcaagggatgtgttggaatcaggactcagtccaggaaagtattatactcatacacccaggaggtggagctggatattgatactagcaaaatctaattgaaaatgattctggggtctattactgtgccacctgggacagg	NA19650-v12-clr
TRGV4*02/n01	F	9	tcttccaacttggaaggcagaacgaagtcagtcatcaggcagactgggtcatctgctgaaatcacttgtgatcttgctgaaggaagtaccggctacatccactggtacctacaccaggaggggaaggccccacagcgtcttctgtactatgactcctacacctccagcgttgtgttggaatcaggaatcagcccagggaagtatgatacttacggaagcacaaggaagaacttgagaatgatactgcgaaatcttattgaaaatgactctggagtctattactgtgccacctgggatggg	HG00096-v12-clr,HG02011-v12-clr,HG02587-v12-clr,HG03065-v12-clr,HG03125-v12-ccs,NA19983-v12-clr,NA19240-consensus,HG002-consensus,NA19239-consensus
TRGV4*02/n02	F	2	tcttccaacttggaagggagaacgaagtcagtcatcaggcagactgggtcatctgctgaaatcacttgtgatcttgctgaaggaagtaccggctacatccactggtacctacaccaggaggggaaggccccacagcgtcttctgtactatgactcctacacctccagcgttgtgttggaatcaggaatcagcccagggaagtatgatacttacggaagcacaaggaagaacttgagaatgatactgcaaaatcttattgaaaatgactctggagtctattactgtgccacctgggatggg	HG00733-consensus,HG00731-consensus
TRGV4*02/n03	F	4	tcttccaacttggaagggagaactaagtcagtcatcaggcagactgggtcatctgctgaaatcacttgtgatcttgctgaaggaagtaccgactacatccactggtacctacacaaggaggggaaggccccacagcgtcttctgtactatgactcctacacctccagggttgtgttggaatcaggaatcagtccagggaagtatgatacttacggaagcacaaggcagaacttgagaatgatactgcgaaatcttattgaaaatgactctggggtctattactgtgccacctgggacggg	HG02818-v12-ccs,HG03486-v12-ccs,NA19238-consensus,NA19240-consensus
TRGV4*02/n04	F	4	tcttccaacttggaagggagaactaagtcagtcatcaggcagactgggtcatctgctgaaatcacttgtgatcttgctgaaagaagtaccgactacatccactggtacctacaccaggaggggaaggccccacagcgtcttctgtactatgactcctacacctccagggttgtgttggaatcaggaatcagtccagggaagtatgatacttacggaagcacaaggcagaacttgagaatgatactgcgaaatcttattgaaaatgactctggggtctattactgtgccacctgggacggg	HG01114-v12-clr,HG03732-v12-clr,HG00512-consensus,HG00514-consensus
TRGV5*01/n01	F	4	tcttccaacttggaagggggaacgaagtcagtcacgaggccgactaggtcatctgctgaaatcacttgtgaccttactgtaataaatgccttctacatccactggtacctgcaccaggaggggaaggccccacagcgtcttctgtactatgacgtctccaactcaaaggatgtgttggaatcaggactcagtccaggaaagtattatactcatacacccaggaggtggagctggatattgatactacgaaatctaattgaaaatgattctggggtctattactgtgccacctgggacagg	HG02818-v12-ccs,HG03486-v12-ccs,NA19238-consensus,NA19240-consensus
TRGV5*01/n02	F	1	tcttccaacttggaaggggaacgaagtcagtcacgaggccgactaggtcatctgctgaaatcacttgtgaccttactgtaataaatgccttctacatccactggtacctacaccaggaggggaaggccccacagcgtcttctgtactatgacgtctccaactcaaaggatgtgttggaatcaggactcagtccaggaaagtattatactcatacacccaggaggtggagctggatattgatactacgaaatctaattgaaaatgattctggggtctattactgtgccacctgggacagg	HG01505-v12-clr
TRGV5P*02/n01	P	10	tcttccaacttggaagggagaatgaagtcagtcaccaggccgactgggtcatctgctgaaatcacttgtgaccttactgtaataaatgctgtctacatccactggtacctacagcaggaggggaagaccccacagcatcttctgcactatgatgtctccaactcaagggatgtgttggaatcaggtctcagtcttggaaagtattatactcatacaccgaggaggtggagctggaatttgagactgcaaaatctaattgaaaatgattctggggtctattactgtgccacctggggcagg	HG00171-v12-clr,HG00864-v12-clr,HG01596-v12-clr,HG03009-v12-clr,HG03125-v12-ccs,HG03683-v12-clr,NA18534-v12-clr,NA18939-v12-clr,NA19650-v12-clr,CHM13-consensus
TRGV5P*02/n02	P	1	tcttccaacttggaagggagaacgaagtcagtcaccaggccgactggggtcatctgctgaaatcacttgtgaccttactgtaataaatgccgtctacatccactggtacctacagcaggaggggaagaccccacagcatcttctgcactatgatgtctccaactcaagggatgtgttggaatcaggtctcagtcttggaaagtattatactcatacaccgaggaggtggagctggaatttgagactgcaaaatctaattgaaaatgattctggggtctattactgtgccacctggggcagg	NA18939-v12-clr
TRGV5P*02/n03	P	1	tcttccaacttggaagggagaatgaagtcagtcaccaggccgactgggtcatctgctgaaatcacttgtgaccttactgtaataaatgccgtctacatccactggtacctacagcaggaggggaagaccccacagcatcttctgcactatgatgtctccaactcaagggatgtgttggaatcaggtctcagtcttggaaagtattatactcatacaccgaggaggtggagctggaatttgagactgcaaaatctaattgaaaatgattctggggtctattactgtgccacctgggacagg	HG02011-v12-clr
TRGV5P*02/n04	P	1	tcttccaacttggaagggagaatgaagtcagtcaccaggccgactgggtcatctgctgaaatcacttgtgaccttactgtaataaatgccgtctacatccactggtacctacaccaggaggggaaggccccacagcgtcttctgtactatgatgtctccaactcaagggatgtgttggaatcaggtctcagtcttggaaagtattatactcatacaccgaggaggtggagctggaatttgagactgcaaaatctaattgaaaatgattctggggtctattactgtgccacctggggcagg	HG03065-v12-clr
TRGV6*01/n01	P	7	tctactaacttggaagcgaaaataaagtcaggcaccaggcagatggggtcatctgctgtaatcacctgtgatcttcctgtagaaaatgccttctacatccactggtacctacaccaggaggggaaggccccacagcatcttctgtactatgacatctgcaactccagggatatgttggaatcaggagtcagtcaggaaagcatgatacttatggaagtagaaggataagctggaaatttatacctccaaaactaaatgaaaatgcctctggggtctattactgtgccacctaggacagg	HG01505-v12-clr,HG02587-v12-clr,NA20509-v12-clr,HG00733-consensus,HG00732-consensus,HG001-consensus,HG002-consensus
TRGV6*01/n02	P	6	tctactaacttggaagcgaaaataaagtcaggcaccaggcagatggggtcatctgctgtaatcacctgtgatcttcctgtagaaaatgccttctacatccactggtacctacgccaggaggggaaggccccacagcatcttctgtactatgacgtctgcaactccagggatatgttggaatcaggagtcagtcaggaaagcatgatacttatggaagtagaaggataagctggaaatttatacctccaaaactaaatgaaaatgcctctggggtctattactgtgccacctaggacagg	HG01114-v12-clr,HG03065-v12-clr,HG03732-v12-clr,NA19650-v12-clr,HG00512-consensus,HG00514-consensus
TRGV6*01/n03	P	1	tctactaacttggaagcgaaaataaagtcaggcaccaggcagatggggtcatctgctgtaatcacctgtgatcttcctgtagaaaatgccttctacatccactggtacctatgccaggaggggaaggccccacagcatcttctgtactatgacatctgcaactccagggatatgttggaatcaggagtcagtcaggaaagcatgatacttatggaagtagaaggataagctggaaatttatacctccaaaactaaatgaaaatgcctctggggtctattactgtgccacctaggacagg	HG03125-v12-ccs
TRGV7*01/n01	P	14	tcttccaacttgcaagggagaaggaagtcagtcaccaggccagctgggtcatctgctgtaatcacttgtgatcttactgtaataaataccttctacatccactggtacctgcaccaggcggggaaggccccacagcatcttccatactatgacccctactactccagggttgtgttggaatcaagaatcagtagaggaaagtattttacttatgcaagcatgaggaggagctggaaattgatattgcaaaatctaattgaaaatgattctggatctattactgtgccacctgggacagg	HG00096-v12-clr,HG01505-v12-clr,HG02492-v12-clr,HG02587-v12-clr,HG02818-v12-ccs,HG03065-v12-clr,HG03371-v12-clr,HG03486-v12-ccs,NA12329-v12-clr,NA19983-v12-clr,NA20509-v12-clr,NA20847-v12-clr,NA19238-consensus,NA19240-consensus
TRGV8*01/n01	F	3	tcttccaacttggaagggagaacaaagtcagtcaccaggccaactgggtcatcagctgtaatcacttgtgatcttcctgtagaaaatgccgtctacacccactggtacctacacgaggaggggaaggccccacagcgtcttctgtactatgactcctacaactccagggttgtgttggaatcaggaatcagtcgagaaaagtatcatacttatgcaagcacagggaagagccttaaatttatactggaaaatctaattgaacgtgactctggggtctattactgtgccacctgggatagg	HG02818-v12-ccs,HG03065-v12-clr,HG03486-v12-ccs
TRGV9*01/n01	F	16	gcaggtcacctagagcaacctcaaatttccagtactaaaacgctgtcaaaaacagcccgcctggaatgtgtggtatctggaataacaatttctgcaacatctgtatattggtatcgagagagacctggtgaagtcatacagttcctggtgtccatttcatatgacggcactgtcagaaaggaatccggcattccgtcaggcaaatttgaggtggataggatacctgaaacgtctacatccactctcaccattcacaatgtagagaaacaggacatagctacctactactgtgccttgtgggaggtg	HG00096-v12-clr,HG00864-v12-clr,HG01596-v12-clr,HG02818-v12-ccs,HG03125-v12-ccs,HG03371-v12-clr,HG03683-v12-clr,HG03732-v12-clr,NA18534-v12-clr,NA20847-v12-clr,HG00732-consensus,HG00731-consensus,HG001-consensus,HG002-consensus,HG00514-consensus,HG00513-consensus
TRGV9*01/n02	F	2	gcaggtcacctagagcaacctcaaatttccagtactaaaacgctgtcaaaaacagcccgcctggaatgtgtggtgtctggaataaaaatttctgcaacatctgtatattggtatcgagagagacctggtgaagtcatacagttcctggtgtccatttcatatgacggcactgtcagaaaggaatccggcattccgtcaggcaaatttgaggtggataggatacctgaaacgtctacatccactctcaccattcacaatgtagagaaacaggacatagctacctactactgtgccttgtgggaggtg	HG02011-v12-clr,HG03009-v12-clr
TRGV9*01/n03	F	1	gcaggtcacctagagcaacctcaaatttccagtactaaaacgctgtcaaaaacagcccgcctggaatgtgtggtgtctggaataacaatttctgcaacatctgtatattggtatcgagagagacctggtgaagtcatacagttcctggtgtccatttcatatgacggcactgtcagaaaggaatccggcattctgtcaggcaaatttgaggtggataggatacctgaaacgtctacatccactctcaccattcacaatgtagagaaacaggacatagctacctactactgtgccttgtgggaggtg	NA19983-v12-clr
TRGVA*01/n01	P	10	ctcatcaggccggagcagctggcccatgtcctggggcactagggaagcttggtcatcctgcagtgcgtggtccgcaccaggatcagctacacccactggtaccagcagaagggccaggtccctgaggcactccaccagctggccatgtccaagttggatgtgcagtgggattccatcctgaaagcagataaaatcatagccaaggatggcagcagctctatcttggcagtactgaagttggagacaggcatcgagggcacgaactactgcacaacctgggccctg	HG00864-v12-clr,HG03009-v12-clr,HG03732-v12-clr,NA18534-v12-clr,NA18939-v12-clr,HG00733-consensus,CHM13-consensus,HG001-consensus,HG00513-consensus,HG00731-consensus
TRGVA*01/n02	P	6	ctcatcaggccagagcagctggcccatgtcctggggcactagggaagcttggtcatcctgcagtgcgtggtctgcaccaggatcagctacatccactggtaccagcagaagggccaggtccctgaggcactccaccagctggccatgtccaagttggatgtgcagtgggattccatcctgaaagcagataaaatcatagccaaggatggcagcagctctatcttggcagtactgaagttggagacaggcatcgagggcatgaactactgcacagcctgggccctg	HG02818-v12-ccs,HG03065-v12-clr,HG03371-v12-clr,HG03486-v12-ccs,NA19983-v12-clr,NA19238-consensus
TRGVA*01/n03	P	1	ctcatcaggccggagcagctggcccatgtcctggggcactagggaagcttggtcatcctgcagtgcctggtccgcaccaggatcagctacacccactggtaccagcagaagggccaggtccctgaggcactccaccagctggccatgtccaagttggatgtgcagtgggattccatcctgaaagcagataaaatcatagccaaggatggcagcagctctatcttggcagtactgaagttggagacaggcatcgagggcatgaactactgcacaacctgggccctg	HG02011-v12-clr
TRGVB*01/n01	P	1	tttaaagcaataaaaaaatgtcaactacatttttgtcaacagagcaacagataaaagtgtctaggtatcttgtgtggtgtccactgaagactttgtaaatatagttatacactggtaccagcagaaactgaatctaaattatgagccatctgacaactatcacttcaataacaagccccagttcgagtttgcttaggtgagaaaaacaagaaacttgaggcaagaacaaattttcaaatgtctacttcagtctttaccataaacttcataggaaaggaagatgaggccatttactactgcactgcttaggacc	NA19239-consensus
TRGVB*02/n01	P	1	tttaaagcaataaaaaatgtcaactacatttttgtcaacagagcaacagataaaagtgtctaggtatcttgtgtggtgtccactgaagcctttgtaaatatagttatacactggtaccagcagaaactgaatctaaattatgagccatctgacaaatatcacttcaataacaagccccagttcgagtttgcttaggtgagaaaaacaagaaacttgaggcaagaacaaattttcaaatgtctacttcagtctttaccataaacttcataggaaaggaagatgaggccatttactactgcactgcttaggacc	HG00171-v12-clr
TRGVB*02/n02	P	1	tttaaagcaataaaaaatgtcaactacatttttgtcaacagagcaacagataaaagtgtctaggtatcttgtgtggtgttcactgaagactttgtaaatatagttatacactggtaccagcagaaactgaatctaaattatgagccatctgacaaatatcacttcaataacaagccccagttcgagtttgcttaggtgagaaaaacaagaaacttgaggcaagaacaaattttcaaatgtctacttcagtctttaccataaacttcataggaaaggaagatgaggccatttactactgcactgcttaggacc	HG01505-v12-clr
TRGVB*02/n03	P	1	tttaaagcaataaaaaatgtcaactacatttttgtcaacagagcaacagataaaagtgtctaggtatcttgtgtggtgtccactgaagactttgtaaatatagttatacactggtaccagcagaaactgaatctaaattatgagccatctgacaaatatcacttcaataacaagccccagttcgagtttgcttaggtgagaaaaacaagaaacttgaggcaagaacaaattttcaaatgtctacttcagtctttaccataaacttcatatgaaaggaagatgaggccatttactactgcactgcttaggacc	NA18534-v12-clr

## Sheet: novel_TRJ
allele_name/id	functioanlity	carrier_number	sequence	carrier_list
TRAJ1*01/n01	ORF	5	gtatgaaagtattacctcccagttgcaatttggcaaaggaaccagagtttccatttctcccc	HG03065-v12-clr,HG03125-v12-ccs,HG03486-v12-ccs,NA19240-consensus,NA19238-consensus
TRAJ16*01/n01	F	35	ggttttcagatggccagaagctgctctttgcaagggggaccatgttaaaggtggatctta	HG00096-v12-clr,HG00171-v12-clr,HG00864-v12-clr,HG01114-v12-clr,HG01505-v12-clr,HG01596-v12-clr,HG02011-v12-clr,HG02492-v12-clr,HG02587-v12-clr,HG02818-v12-ccs,HG03009-v12-clr,HG03065-v12-clr,HG03125-v12-ccs,HG03371-v12-clr,HG03486-v12-ccs,HG03683-v12-clr,HG03732-v12-clr,NA12329-v12-clr,NA18534-v12-clr,NA18939-v12-clr,NA19650-v12-clr,NA19983-v12-clr,NA20847-v12-clr,NA19239-consensus,HG00513-conse…
TRAJ16*01/n02	F	1	ggttttcagatggccagaagctgctctttgcaaggggggaccatgttaaaggtggatctta	NA20509-v12-clr
TRAJ17*01/n01	F	5	tgatcaaagctgcaggcaacaagctaacttttggaggaggaaccagggtgctagttaaaccga	NA18534-v12-clr,HG00513-consensus,HG00731-consensus,HG00733-consensus,HG00514-consensus
TRAJ17*01/n02	F	1	tgatcaaagctgcagtcaacaagctaacttttggaggaggaaccagggtgctagttaaaccaa	HG03486-v12-ccs
TRAJ19*01/n01	ORF	4	gctatcaaagattttacaatttcacctttggaaagggatccaaacataatgtcacttcaa	HG02587-v12-clr,HG03732-v12-clr,NA12329-v12-clr,HG00731-consensus
TRAJ21*01/n01	F	2	tacaacttcaacaaattttactttggacctgggaccaaactcaatgtaaaaccaa	HG03371-v12-clr,NA19983-v12-clr
TRAJ24*01/n01	F	9	tgacaactgacagctgggggaaattccagtttggagcagggacccaggttgtggtcaccccag	HG00096-v12-clr,HG00864-v12-clr,HG01596-v12-clr,HG03732-v12-clr,NA18534-v12-clr,NA18939-v12-clr,HG001-consensus,HG002-consensus,HG00513-consensus
TRAJ24*02/n01	F	2	tgacaactgacagctgggggaaattgcagtttggatcagggacccaggttgtggtcaccccag	NA18939-v12-clr,HG00512-consensus
TRAJ26*01/n01	F	2	gggataactatggtcagaattttgtctttggtcccggaaccagattgtccgcgctgccct	NA18939-v12-clr,HG00512-consensus
TRAJ29*01/n01	F	1	ggaatttcaggaaacacacctcttgtctttggaaagggcacaagactttctgtgattgcaa	HG002-consensus
TRAJ3*01/n01	F	5	ggggtacagcaatgcttccaagataatctttggatcagggaccagactcagcatccagccaa	HG02818-v12-ccs,NA18939-v12-clr,NA19239-consensus,NA19238-consensus,HG00512-consensus
TRAJ38*01/n01	F	4	taatgctggcaacaaccgtaagctgatttggggattgggaacaagcctgggagtaaatccga	HG02011-v12-clr,HG02492-v12-clr,HG02818-v12-ccs,HG03486-v12-ccs
TRAJ41*01/n01	F	2	gaactcaaattccgggtatgaactcaacttcggcaaaggcacctcgctgttggtcacacccc	NA19240-consensus,NA19239-consensus
TRAJ5*01/n01	F	4	tggacatgggcaggagagcacttacttttgggagtggaacaagactccaagtgcaaccaa	HG00513-consensus,HG00731-consensus,HG00733-consensus,HG00514-consensus
TRAJ52*01/n01	F	1	ctaatgctggtggtactagctacggaaagctgacatttggacaagggaccatcttgactgtccatccaa	HG00171-v12-clr
TRAJ52*01/n02	F	1	ctaatgctggtggtactagctatggaaagctgactttggacaagggaccatcttgactgtccatccaa	NA18534-v12-clr
TRAJ53*01/n01	F	2	agaatagtggaggtagcaactgtaaactgacatttggaaaaggaactctcttaaccgtgaatccaa	NA19240-consensus,NA19239-consensus
TRAJ57*01/n01	F	12	taactcagggcggatctgaaaagctggtctttggaaagggaatgaaactgacagtaaacccat	HG00864-v12-clr,HG01596-v12-clr,HG03371-v12-clr,HG03683-v12-clr,HG03732-v12-clr,NA18534-v12-clr,NA18939-v12-clr,NA20847-v12-clr,HG001-consensus,HG00512-consensus,HG00513-consensus,HG00514-consensus
TRAJ9*01/n01	F	1	ggaaatactggaggcttcaaaactatctttggagcaggaacaagaccatttgttaaagcaa	HG00864-v12-clr
TRBJ1-4*01/n01	F	3	caactaatgaaaaactgtttttttggcagtggaacccagctctctgtcttgg	HG00864-v12-clr,HG03371-v12-clr,NA19650-v12-clr
TRBJ1-5*01/n01	F	1	tagcaatcagcccccagcattttggtgatgggactcgactctccatcctag	NA20509-v12-clr
TRBJ2-3*01/n01	F	1	gacacagatacgcagtattttggcccaggcacccggctgacagtgctcg	HG002-consensus
TRBJ2-4*01/n01	F	1	agccaaaaaacattcagtacttcggcgccgggacccggctctcagtgctgg	NA19650-v12-clr
TRDJ2*01/n01	F	1	ctttgacagcacaactattctttggaaagggaacacaactcatcgtggaaccag	HG01505-v12-clr
TRDJ3*01/n01	F	1	ctcctgggacacccgacagatgtttttcagaactggcatcaaactcttcgtggagcccc	HG03125-v12-ccs
TRDJ4*01/n01	F	14	ccagacccctgatctttggcaaaggaacctatctggaggtacaacaat	HG02011-v12-clr,HG02492-v12-clr,HG02587-v12-clr,HG03065-v12-clr,HG03125-v12-ccs,HG03371-v12-clr,HG03486-v12-ccs,NA19650-v12-clr,NA19983-v12-clr,NA19240-consensus,NA19239-consensus,HG002-consensus,NA19238-consensus,HG001-consensus
TRGJP*01/n01	F	4	tgggcaagagttgggcaaaaaaatcaaggtatttggtcccggaacaaagcttataattacag	HG02818-v12-ccs,HG03486-v12-ccs,NA19240-consensus,NA19238-consensus
TRGJP2*01/n01	F	5	atagtagtgattggatcaagacgtttgcaaaagggactaagctcatagtaacttcgcctg	HG00171-v12-clr,NA18939-v12-clr,HG00512-consensus,HG002-consensus,HG00514-consensus

## Sheet: flanking_TRV
allele_name/id	functioanlity	carrier_number	sequence	carrier_list
TRAV1-1*01/f01	F	26	tattgctgctgctgttactgcaaccatttatttcagtctaagaaattctcccatcaatggcagttcttttgtgaccacatggaagcatcatttaaaaaattattccaatagtttttggaggaaacatcatttttaataatgatggggcttctgggggtgctgccctagtaacaatcatgtatcttgtcataggcactgcaggacaaagccttgagcagccctctgaagtgacagctgtggaaggagccattgtccagataaactgcacgtaccagacatctgggttttatgggctgtcctggtaccagcaacatgatggcggagcacccacatttctttcttacaatgctctggatggtttggaggagacaggtcgtttttcttcattccttagtcgct…	HG00096-v12-clr,HG00171-v12-clr,HG00864-v12-clr,HG01505-v12-clr,HG01596-v12-clr,HG02011-v12-clr,HG03125-v12-ccs,HG03371-v12-clr,HG03486-v12-ccs,HG03683-v12-clr,HG03732-v12-clr,NA12329-v12-clr,NA18534-v12-clr,NA18939-v12-clr,NA19650-v12-clr,NA20509-v12-clr,HG00732-consensus,HG00733-consensus,HG00514-consensus,HG00513-consensus,HG00731-consensus,NA19238-consensus,HG00512-consensus,NA19239-consensus…
TRAV1-1*02/f01	F	22	tattgctgctgctgttactgcaaccatttatttcagtctaagaaattctcccatcaatggcagttcttttgtgaccacatggaagcatcatttaaaaaattattccaatagtttttggaggaaacatcatttttaataatgatggggcttctgggggtgctgccctagtaacaatcatgtatcttgtcataggcactgcaggacaaagccttgagcagccctctgaagtgacagctgtggaaggagccattgtccagataaactgcacgtaccagacatctgggttttatgggctgtcctggtaccagcaacatgatggcggagcacccacatttctttcttacaatggtctggatggtttggaggagacaggtcgtttttcttcattccttagtcgct…	HG00096-v12-clr,HG00171-v12-clr,HG01114-v12-clr,HG01505-v12-clr,HG02492-v12-clr,HG02587-v12-clr,HG02818-v12-ccs,HG03009-v12-clr,HG03065-v12-clr,HG03371-v12-clr,HG03683-v12-clr,HG03732-v12-clr,NA19650-v12-clr,NA19983-v12-clr,NA20509-v12-clr,NA20847-v12-clr,HG00732-consensus,HG00733-consensus,NA19240-consensus,HG002-consensus,NA19238-consensus,NA19239-consensus
TRAV1-2*01/f01	F	35	tttcttaatagatattttctttatgcggtgctaattgttattggatatcaaataataacgactttgctgccatttatttctaagaatctctccttaatggcaattcttttgtgaccacatggagacatcgtttttaatgataatgggtttccaggagcgctgccctagtaacagtcatgtatcttgtcttaggcactacaggacaaaacattgaccagcccactgagatgacagctacggaaggtgccattgtccagatcaactgcacgtaccagacatctgggttcaacgggctgttctggtaccagcaacatgctggcgaagcacccacatttctgtcttacaatgttctggatggtttggaggagaaaggtcgtttttcttcattccttagtcggt…	HG00096-v12-clr,HG00864-v12-clr,HG01114-v12-clr,HG01505-v12-clr,HG01596-v12-clr,HG02011-v12-clr,HG02492-v12-clr,HG02587-v12-clr,HG02818-v12-ccs,HG03009-v12-clr,HG03065-v12-clr,HG03125-v12-ccs,HG03371-v12-clr,HG03486-v12-ccs,HG03683-v12-clr,HG03732-v12-clr,NA12329-v12-clr,NA18534-v12-clr,NA18939-v12-clr,NA19650-v12-clr,NA19983-v12-clr,NA20509-v12-clr,NA20847-v12-clr,NA19238-consensus,NA19240-conse…
TRAV1-2*01/f02	F	1	tttcttaatagatattttctttatgcggtgctaattgttattggatatcaaataataacgactttgctgccatttatttctaagaatctctccttaatggcaattcttttgtgaccacatggagacatcgtttttaatgataatgggtttccaggagcgctgccctagtaacagtcatgtatcttgtcttaggcactacaggacaaaacattgaccagcccactgagatgacagctacggaaggtgccattgtccagatcaactgcacgtaccagacatctgggttcaacgggctgttctggtaccagcaacatgctggcgaagcacccacatttctgtcttacaatgttctggatggtttggaggagaaaggtcgtttttcttcattccttagtcggt…	HG00171-v12-clr
TRAV1-2*01/f03	F	1	tttcttaatagatattttctttatgcggtgctaattgttattggatatcaaataataacgactttgctgccatttatttctaagaatctctccttaatggcaattcttttgtgaccacatggagacatcgtttttaatgataatgggtttccaggagcgctgccctagtaacagtcatgtatcttgtcttaggcactacaggacaaaacattgaccagcccactgagatgacagctacggaaggtgccattgtccagatcaactgcacgtaccagacatctgggttcaacgggctgttctggtaccagcaacatgctggcgaagcacccacatttctgtcttacaatgttctggatggtttggaggagaaaggtcgtttttcttcattccttagtcggt…	NA19650-v12-clr
TRAV1-2*01/f04	F	1	tttcttaatagatattttctttatgcggtgctaattgttattggatatcaaataataacgactttgctgccatttatttctaagaatctctccttaatggcaattcttttgtgaccacatggagacatcgtttttaatgataatgggtttccaggagcgctgccctagtaacagtcatgtatcttgtcttaggcactacaggacaaaacattgaccagcccactgagatgacagctacggaaggtgccattgtccagatcaactgcacgtaccagacatctgggttcaacgggctgttctggtaccagcaacatgctggcgaagcacccacatttctgtcttacaatgttctggatggtttggaggagaaaggtcgtttttcttcattccttagtcggt…	NA12329-v12-clr
TRAV1-2*01/n01/f01	F	14	tttcttaatagatattttctttatgcggtgctaattgttattggatatcaaataataacgactttgctgccatttatttctaagaatctctccttaatggcaattcttttgtgaccacatggagacatcgtttttaatgataatgggtttccaggagcgctgccctagtaacagtcatgtatcttgtcttaggcactacaggacaaaacattgaccagcccactgagatgacagctacggaaggtgccattgtccagatcaactgcacgtaccagacatctgggttcaacgggctgttctggtaccagcaacatgctggcgaagcacctacatttctgtcttacaatgttctggatggtttggaggagaaaggtcgtttttcttcattccttagtcggt…	HG00171-v12-clr,HG01114-v12-clr,HG01596-v12-clr,HG02011-v12-clr,HG02492-v12-clr,HG03009-v12-clr,HG03065-v12-clr,HG03125-v12-ccs,HG03371-v12-clr,HG03486-v12-ccs,NA18534-v12-clr,NA19983-v12-clr,NA19238-consensus,HG002-consensus
TRAV10*01/f01	F	36	taagtcaagggaatattttcttaggatttggggtgaagatgtagtccactgggataggaggaagggagaaaatgggaccattttctgtttcacttgggattcattgtggggagtaaggaagggatgcaaattagacagtattaatactggatgatggatctcttgaatctcacttttctttctgaataggggggaatggcaaaaaccaagtggagcagagtcctcagtccctgatcatcctggagggaaagaactgcactcttcaatgcaattatacagtgagccccttcagcaacttaaggtggtataagcaagatactgggagaggtcctgtttccctgacaatcatgactttcagtgagaacacaaagtcgaacggaagatatacagcaactctgg…	HG00096-v12-clr,HG00171-v12-clr,HG00864-v12-clr,HG01114-v12-clr,HG01505-v12-clr,HG01596-v12-clr,HG02011-v12-clr,HG02492-v12-clr,HG02587-v12-clr,HG02818-v12-ccs,HG03009-v12-clr,HG03065-v12-clr,HG03125-v12-ccs,HG03371-v12-clr,HG03486-v12-ccs,HG03683-v12-clr,HG03732-v12-clr,NA12329-v12-clr,NA18534-v12-clr,NA18939-v12-clr,NA19650-v12-clr,NA19983-v12-clr,NA20509-v12-clr,NA20847-v12-clr,NA19238-consens…
TRAV10*01/n01/f01	F	9	taagtcaagggaatattttcttaggatttggggtgaagatgtagtccactgggataggaggaagggagaaaatgggaccattttctgtttcacttgggattcattgtggggagtaaggaagggatgcaaattagacagtattaatactggatgatggatctcttgaatctcacttttctttctgaataggggggaatggcaaaaaccaagtggagcagagtcctcagtccctgatcatcctggagggaaagaactgcactcttcaatgcaattatacagtgagccccttcagcaacttaaggtggtataagcaagatacggggagaggtcctgtttccctgacaatcatgactttcagtgagaacacaaagtcgaacggaagatatacagcaactctgg…	HG03732-v12-clr,NA18939-v12-clr,HG00514-consensus,HG00733-consensus,NA19240-consensus,HG00513-consensus,HG00731-consensus,NA19238-consensus,NA19239-consensus
TRAV10*01/n02/f01	F	1	taagtcaagggaatattttcttaggatttggggtgaagatgtagtccactgggataggaggaagggagaaaatgggaccattttctgtttcacttgggattcattgtggggagtaaggaagggatgcaaattagacagtattaatactggatgatggatctcttgaatctcacttttctttctgaataggggggaatggcaaaaaccaagtggagcagagtcctcagtccctgatcatcctggagggaaagaactgcactcttcaatgcaattatacagtgagccccttcagcaacttaaggtggtataagcaagatactgggagaggtcctgtttccctgacaatcatgactttcagtgagaacacaaagtcgaacagaagatatacagcaactctgg…	HG00512-consensus
TRAV10*01/n03/f01	F	1	taagtcaagggaatattttcttaggatttggggtgaagatgtagtccactgggataggaggaagggagaaaatgggaccattttctgtttcacttgggattcattgtggggagtaaggaagggatgcaaattagacagtattaatactggatgatggatctcttgaatctcacttttctttctgaataggggggaatggcaaaaaccaagtggagcagagtcctcagtccctgatcatcctggagggaaagaactgcactcttcaatgcaattatacagtgagccccttcagcagcttaaggtggtataagcaagatactgggagaggtcctgtttccctgacaatcatgactttcagtgagaacacaaagtcgaacggaagatatacagcaactctgg…	HG03125-v12-ccs
TRAV10*01/n04/f01	F	1	taagtcaagggaatattttcttaggatttggggtgaagatgtagtccactgggataggaggaagggagaaaatgggaccattttctgtttcacttgggattcattgtggggagtaaggaagggatgcaaattagacagtattaatactggatgatggatctcttgaatctcacttttctttctgaataggggggaatggcaaaaaccaagtggagcagagtcctcagtccctgatcatcctggagggaaagaactgcactcttcaatgcaattatacagtgagccccttcagcaacttaaggtggtataaggaagatactgggagaggtcctgtttccctgacaatcatgactttcagtgagaacacaaagtcgaacggaagatatacagcaactctgg…	HG02818-v12-ccs
TRAV10*01/n05/f01	F	1	taagtcaagggaatattttcttaggatttggggtgaagatgtagtccactgggataggaggaagggagaaaatgggaccattttctgtttcacttgggattcattgtggggagtaaggaagggatgcaaattagacagtattaatactggatgatggatctcttgaatctcacttttctttctgaataggggggaatggcaaaaaccaagtggagcagagtcctcagtccctgatcatcctggagggaaagaactgcactcttcaatgcaattatacagtgagccccttcagcaacttaaggtggtataagcaagatactgggagaggtcctgtttccctgacaatcatgactttcagtgagaacacaaagtcgaacggaagatatacagcaactctgg…	HG01596-v12-clr
TRAV11*01/f01	P	19	gttgctgggctctggaaatatcataaaaaagagcagattgtagtttcttctttataagtctggaagttatagaagggtggttagggtctcagtgctcacctgtgggggctgtgaaaagagagtatatcttccaaatgaatgaatttccgtgaatgaatgtcctctgtctgtggttctctgtttaaacaggggtgaatagactacatacactggagcagagtccttcattcctgaatattcaggagggaatgcatgccgttcttaattgtacttatcaggagagaacactcttcaatttccactggttccggcaggatccggggagaagacttgtgtctttgaccttaattcaatcaagccagaaggagcagggagacaaatattttaaagaactgcttg…	HG00096-v12-clr,HG00171-v12-clr,HG01505-v12-clr,HG01596-v12-clr,HG02492-v12-clr,HG02587-v12-clr,HG02818-v12-ccs,HG03125-v12-ccs,HG03371-v12-clr,HG03486-v12-ccs,NA12329-v12-clr,NA18534-v12-clr,NA19983-v12-clr,NA20509-v12-clr,NA20847-v12-clr,CHM13-consensus,HG002-consensus,HG00731-consensus,HG001-consensus
TRAV11*01/f02	P	10	gttgctgggctctggaaatatcataaaaaagagcagattgtagtttcttctttataagtctggaagttatagaagggtggttagggtctcagtgctcacctgtgggggctgtgaaaagagagtatatcttccaaatgaatgaatttccgtgaatgaatgtcctctgtctgtggttctctgtttaaacaggggtgaatagactacatacactggagcagagtccttcattcctgaatattcaggagggaatgcatgccgttcttaattgtacttatcaggagagaacactcttcaatttccactggttccggcaggatccggggagaagacttgtgtctttgaccttaattcaatcaagccagaaggagcagggagacaaatattttaaagaactgcttg…	HG03009-v12-clr,HG03125-v12-ccs,HG03732-v12-clr,NA18939-v12-clr,HG00514-consensus,HG00733-consensus,NA19240-consensus,HG00513-consensus,HG00731-consensus,NA19239-consensus
TRAV11*01/f03	P	11	gttgctgggctctggaaatatcataaaaaagagcagattgtagtttcttctttataagtctggaagttatagaagggtggttagggtctcagtgctcacctgtgggggctgtgaaaagagcgtatatcttccaaatgaatgaatttccgtgaatgaatgtcctctgtctgtggttctctgtttaaacaggggtgaatagactacatacactggagcagagtccttcattcctgaatattcaggagggaatgcatgccgttcttaattgtacttatcaggagagaacactcttcaatttccactggttccggcaggatccggggagaagacttgtgtctttgaccttaattcaatcaagccagaaggagcagggagacaaatattttaaagaactgcttg…	HG01505-v12-clr,HG01596-v12-clr,HG03065-v12-clr,HG03683-v12-clr,HG03732-v12-clr,NA19650-v12-clr,NA20847-v12-clr,HG00732-consensus,HG001-consensus,HG00733-consensus,HG002-consensus
TRAV11*01/f04	P	5	gttgctgggctctggaaatatcataaaaaagagcagattgtagtttcttctttataagtctggaagttatagaagggtggttagggtctcagtgctcacctgtgggggctgtgaaaagagcgtatatcttccaaatgaatgaatttccgtgaatgaatgtcctctgtctgtggttctctgtttaaacaggggtgaatagactacatacactggagcagagtccttcattcctgaatattcaggagggaatgcatgccgttcttaattgtacttatcaggagagaacactcttcaatttccactggttccggcaggatccggggagaagacttgtgtctttgaccttaattcaatcaagccagaaggagcagggagacaaatattttaaagaactgcttg…	HG00096-v12-clr,HG01114-v12-clr,NA19983-v12-clr,NA19238-consensus,NA19240-consensus
TRAV11*01/f05	P	5	gttgctgggctctggaaatatcataaaaaagagcagattgtagtttcttctttataagtctggaagttatagaagggtggttagggtctcagtgctcacctgtgggggctgtgaaaagagagtatatcttccaaatgaatgaatttccgtgaatgaatgtcctctgtctgtggttctctgtttaaacaggggtgaatagactacatacactggagcagagtccttcattcctgaatattcaggagggaatgcatgccgttcttaattgtacttatcaggagagaacactcttcaatttccactggttccggcaggatccggggagaagacttgtgtctttgaccttaattcaatcaagccagaaggagcagggagacaaatattttaaagaactgcttg…	HG02011-v12-clr,HG03009-v12-clr,HG03683-v12-clr,NA12329-v12-clr,NA18939-v12-clr
TRAV11*01/f06	P	3	gttgctgggctctggaaatatcataaaaaagagcagattgtagtttcttctttataagtctggaagttatagaagggtggttagggtctcagtgctcacctgtgggggctgtgaaaagagagtatatcttccaaatgaatgaatttccgtgaatgaatgtcctctgtctgtggttctctgtttaaacaggggtgaatagactacatacactggagcagagtccttcattcctgaatattcaggagggaatgcatgccgttcttaattgtacttatcaggagagaacactcttcaatttccactggttccggcaggatccggggagaagacttgtgtctttgaccttaattcaatcaagccagaaggagcagggagacaaatattttaaagaactgcttg…	HG02011-v12-clr,HG02587-v12-clr,HG03371-v12-clr
TRAV11*01/f07	P	1	gttgctgggctctggaaatatcataaaaaagagcagattgtagtttcttctttataagtctggaagttatagaagggtggttagggtctcagtgctcacctgtgggggctgtgaaaagagcgtatatcttccaaatgaatgaatttccgtgaatgaatgtcctctgtctgtggttctctgtttaaacaggggtgaatagactacatacactggagcagagtccttcattcctgaatattcaggagggaatgcatgccgttcttaattgtacttatcaggagagaacactcttcaatttccactggttccggcaggatccggggagaagacttgtgtctttgaccttaattcaatcaagccagaaggagcagggagacaaatattttaaagaactgcttg…	HG03065-v12-clr
TRAV11*01/n01/f01	P	6	gttgctgggctctggaaatatcataaaaaagagcagattgtagtttcttctttataagtctggaagttatagaagggtggttagggtctcagtgctcacctgtgggggctgtgaaaagagagtatatcttccaaatgaatgaatttccgtgaatgaatgtcctctgtctgtggttctctgtttaaacaggggtgaatagactacatacactggagcagagtccttcattcctgaatattcaggagggaatgcatgccgttcttaattgtacttatcaggagagaacactcttcaatttccactggttccggcaggatccggggagaagacctgtgtctttgaccttaattcaatcaagccagaaggagcagggagacaaatattttaaagaactgcttg…	HG00864-v12-clr,HG02492-v12-clr,HG02818-v12-ccs,HG03486-v12-ccs,NA18534-v12-clr,HG00514-consensus
TRAV11*01/n01/f02	P	2	gttgctgggctctggaaatatcataaaaaagagcagattgtagtttcttctttataagtctggaagttatagaagggtggttagggtctcagtgctcacctgtgggggctgtgaaaagagagtatatcttccaaatgaatgaatttccgtgaatgaatgtcctctgtctgtggttctctgtttaaacaggggtgaatagactacatacactggagcagagtccttcattcctgaatattcaggagggaatgcatgccgttcttaattgtacttatcaggagagaacactcttcaatttccactggttccggcaggatccggggagaagacctgtgtctttgaccttaattcaatcaagccagaaggagcagggagacaaatattttaaagaactgcttg…	HG00864-v12-clr,HG01114-v12-clr
TRAV12-1*01/f01	F	36	gcatctctataggaacataatgtacaatattttgagatattgtctatcctaggctgggggctagaagcctgaattttttctctaactaagagagtagaaagcctgtaaaaacatgatttgaattctggggagtaagcatttacctcccaatttgtcttctctgtctgaccactgtctttttcacaggggtttggagccaacggaaggaggtggagcaggatcctggacccttcaatgttccagagggagccactgtcgctttcaactgtacttacagcaacagtgcttctcagtctttcttctggtacagacaggattgcaggaaagaacctaagttgctgatgtccgtatactccagtggtaatgaagatggaaggtttacagcacagctcaatagag…	HG00096-v12-clr,HG00171-v12-clr,HG00864-v12-clr,HG01114-v12-clr,HG01505-v12-clr,HG01596-v12-clr,HG02011-v12-clr,HG02492-v12-clr,HG02587-v12-clr,HG02818-v12-ccs,HG03009-v12-clr,HG03065-v12-clr,HG03125-v12-ccs,HG03371-v12-clr,HG03486-v12-ccs,HG03683-v12-clr,HG03732-v12-clr,NA12329-v12-clr,NA18534-v12-clr,NA18939-v12-clr,NA19650-v12-clr,NA19983-v12-clr,NA20509-v12-clr,NA20847-v12-clr,NA19238-consens…
TRAV12-1*01/f02	F	4	catctctataggaacataatgtacaatattttgagatattgtctatcctaggctgggggctagaagcctgaattttttctctaactaagagagtagaaagcctgtaaaaaacatgatttgaattctggggagtaagcatttacctcccaatttgtcttctctgtctgaccactgtctttttcacaggggtttggagccaacggaaggaggtggagcaggatcctggacccttcaatgttccagagggagccactgtcgctttcaactgtacttacagcaacagtgcttctcagtctttcttctggtacagacaggattgcaggaaagaacctaagttgctgatgtccgtatactccagtggtaatgaagatggaaggtttacagcacagctcaatagag…	HG03065-v12-clr,NA19983-v12-clr,NA19238-consensus,NA19240-consensus
TRAV12-1*01/n01/f01	F	2	gcatctctataggaacataatgtacaatattttgagatattgtctatcctaggctgggggctagaagcctgaattttttctctaactaagagagtagaaagcctgtaaaaacatgatttgaattctggggagtaagcatttacctcccaatttgtcttctctgtcttaccactgtctttttcacaggggtttggagccaacggaaggaggtggagcaggatcctggacccttcaatgttccagagggagccactgtcgctttcaactgtacttacagcaacagtgcttctcagtctttcttctggtacagacaggattgcaggaaagaacctaagttgctgatgtccgtatactccagtggtaacgaagatggaaggtttacagcacagctcaatagag…	HG03009-v12-clr,HG03125-v12-ccs
TRAV12-1*01/n02/f01	F	2	gcatctctataggaacataatgtacaatattttgagatattgtctatcctaggctgggggctagaagcctgaattttttctctaactaagagagtagaaagcctgtaaaaacatgatttgaattctggggagtaagcatttacctcccaatttgtcttctctgtctgaccactgtctttttcacaggggtttggagccaacggaaggaggtggagcaggatcctggacccttcaatgttccagagggagccactgtcgctttcaactgtacttacagcaacagtgcttctcagtctttcttctggtacagacaggattgcaggaaagaacctaagttgctgatgtcggtatactccagtggtaatgaagatggaaggtttacagcacagctcaatagag…	HG01114-v12-clr,HG01505-v12-clr
TRAV12-1*01/n03/f01	F	1	gcatctctataggaacataatgtacaatattttgagatattgtctatcctaggctgggggctagaagcctgaattttttctctaactaagagagtagaaagcctgtaaaaacatgatttgaattctggggagtaagcatttacctcccaatttgtcttctctgtctgaccactgtctttttcacaggggtttggagccaacggaaggaggtggagcaggatcctggacccttcaatgttccagagggagccactgtcgctttcaactgtacttacagcaacagtgcttctcagtctttcttctggtacagacaggattgcaggaaagaacctaagttgctgatgtccgtatactccagtggtaatgaagatggaaggtttacagtacagctcaatagag…	NA18534-v12-clr
TRAV12-2*01/f01	F	21	ctttatataggaaaataatgtacagtatctggagttactgtctattctagatctataggtagaagcatgattttttttctaactaagggaaagtaggggcaccagtgaaaagaggatttaaattctggggagtaagcatctattacccagccagtcttctctgtctgaccactgtctttttcacaggggtttggagccaacagaaggaggtggagcagaattctggacccctcagtgttccagagggagccattgcctctctcaactgcacttacagtgaccgaggttcccagtccttcttctggtacagacaatattctgggaaaagccctgagttgataatgttcatatactccaatggtgacaaagaagatggaaggtttacagcacagctcaata…	HG00096-v12-clr,HG00171-v12-clr,HG00864-v12-clr,HG01114-v12-clr,HG01505-v12-clr,HG01596-v12-clr,HG03009-v12-clr,HG03065-v12-clr,HG03732-v12-clr,NA12329-v12-clr,NA18534-v12-clr,NA19650-v12-clr,NA19983-v12-clr,NA20847-v12-clr,HG00732-consensus,HG00733-consensus,NA19240-consensus,HG002-consensus,HG00731-consensus,NA19239-consensus,HG001-consensus
TRAV12-2*01/n01/f01	F	1	ctttatataggaaaataatgtacagtatctggagttactgtctattctagatctataggtagaagcatgattttttttctaactaagggaaagtaggggcaccagtgaaaagaggatttaaattctggggagtaagcatctattacccagccagtcttctctgtctgaccactgtctttttcacaggggtttggagccaacagaaggaggtggagcagaattctggacccctcagtgttccagagggagccattgcctctctcaactgcacttacagtgaccgaggttcccagtccttcttctggtacagacaatattctggaaaagccctgagttgataatgttcatatactccaatggtgacaaagaagatggaaggtttacagcacagctcaataa…	NA20509-v12-clr
TRAV12-2*02/f01	F	22	ctttatataggaaaataatttacagtatctggagttactgtctattctagatctataggtagaagcatgattttttttctaactaagggaaagtaggggcaccagtgaaaagaggatttaaattctggggagtaagcatctattacccagccagtcttctctgtctgaccactgtctttttcacaggggtttggagccaacagaaggaggtggagcagaattctggacccctcagtgttccagagggagccattgcctctctcaactgcacttacagtgaccgaggttcccagtccttcttctggtacagacaatattctgggaaaagccctgagttgataatgtccatatactccaatggtgacaaagaagatggaaggtttacagcacagctcaata…	HG00096-v12-clr,HG00171-v12-clr,HG01114-v12-clr,HG01505-v12-clr,HG02492-v12-clr,HG02587-v12-clr,HG02818-v12-ccs,HG03009-v12-clr,HG03125-v12-ccs,HG03683-v12-clr,NA12329-v12-clr,NA18939-v12-clr,NA20509-v12-clr,NA20847-v12-clr,HG00514-consensus,NA19238-consensus,HG00513-consensus,HG00731-consensus,CHM13-consensus,HG00512-consensus,NA19239-consensus,HG001-consensus
TRAV12-2*03/f01	F	14	gtatctggagttactgtctattctagatctataggtagaagcatgattttttttctaactaagggaaagtaggggcaccagtgaaaagaggatttaaattctggggagtaagcatctattacccagccagtcttctctgtctgaccactgtctttttcacaggggtttggagccaacagaaggaggtggagcagaattctggacccctcagtgttccagagggagccattgcctctctcaactgcacttacagtgaccgagtttcccagtccttcttctggtacagacaatattctgggaaaagccctgagttgataatgtccatatactccaatggtgacaaagaagatggaaggtttacagcacagctcaataaagccagccagtatgtttctctgc…	HG01596-v12-clr,HG02011-v12-clr,HG02587-v12-clr,HG02818-v12-ccs,HG03125-v12-ccs,HG03371-v12-clr,HG03486-v12-ccs,HG03732-v12-clr,NA18534-v12-clr,NA19983-v12-clr,HG00514-consensus,HG00512-consensus,NA19238-consensus,NA19240-consensus
TRAV12-3*01/f01	F	29	cataatgtatattgtttgcaattattgtgtattctaggcctgtgggtagaaacatgagtggttttttctctaacaaagggagactggggagagtggggggcccatgaaaagatgatttaaattctgggtacgaagtgtcccctacccaatctgtcttctctgtctgactgctgtcttttttcacaggggtttggagccaacagaaggaggtggagcaggatcctggaccactcagtgttccagagggagccattgtttctctcaactgcacttacagcaacagtgcttttcaatacttcatgtggtacagacagtattccagaaaaggccctgagttgctgatgtacacatactccagtggtaacaaagaagatggaaggtttacagcacaggtcgata…	HG00096-v12-clr,HG00171-v12-clr,HG01114-v12-clr,HG01505-v12-clr,HG01596-v12-clr,HG02011-v12-clr,HG02492-v12-clr,HG03009-v12-clr,HG03371-v12-clr,HG03486-v12-ccs,HG03683-v12-clr,HG03732-v12-clr,NA12329-v12-clr,NA18534-v12-clr,NA18939-v12-clr,NA19650-v12-clr,NA19983-v12-clr,NA20509-v12-clr,NA20847-v12-clr,HG00732-consensus,NA19238-consensus,NA19240-consensus,HG002-consensus,HG00731-consensus,HG00733…
TRAV12-3*01/f02	F	11	cataatgtatattgtttgcaattattgtgtattctaggcctgtgggtagaaatatgagtggttttttctctaacaaagggagactggggagagtggggggcccatgaaaagatgatttaaattctgggtacgaagtgtcccctacccaatctgtcttctctgtctgactgctgtcttttttcacaggggtttggagccaacagaaggaggtggagcaggatcctggaccactcagtgttccagagggagccattgtttctctcaactgcacttacagcaacagtgcttttcaatacttcatgtggtacagacagtattccagaaaaggccctgagttgctgatgtacacatactccagtggtaacaaagaagatggaaggtttacagcacaggtcgata…	HG00864-v12-clr,HG01114-v12-clr,HG02818-v12-ccs,HG03371-v12-clr,NA12329-v12-clr,NA20847-v12-clr,HG00514-consensus,HG00732-consensus,HG00512-consensus,CHM13-consensus,HG00513-consensus
TRAV12-3*01/f03	F	6	cataatgtatattgtttgcaattattgtgtattctaggcctgtgggtagaaatatgagtggttttttctctaacaaagggagactggggagagtggggggcccatgaaaagatgatttaaattctgggtacgaagtgtcccctacccaatctgtcttctctgtctgactgctgtcttttttcacaggggtttggagccaacagaaggaggtggagcaggatcctggaccactcagtgttccagagggagccattgtttctctcaactgcacttacagcaacagtgcttttcaatacttcatgtggtacagacagtattccagaaaaggccctgagttgctgatgtacacatactccagtggtaacaaagaagatggaaggtttacagcacaggtcgata…	HG01505-v12-clr,HG02492-v12-clr,HG02587-v12-clr,HG02818-v12-ccs,HG03065-v12-clr,HG03125-v12-ccs
TRAV12-3*01/f04	F	3	cataatgtatattgtttgcaattattatgtattctaggcctgtgggtagaaacatgagtggttttttctctaacaaagggagactggggagagtggggggcccatgaaaagatgatttaaattctgggtacgaagtgtcccctacccaatctgtcttctctgtctgactgctgtcttttttcacaggggtttggagccaacagaaggaggtggagcaggatcctggaccactcagtgttccagagggagccattgtttctctcaactgcacttacagcaacagtgcttttcaatacttcatgtggtacagacagtattccagaaaaggccctgagttgctgatgtacacatactccagtggtaacaaagaagatggaaggtttacagcacaggtcgata…	HG02587-v12-clr,HG03065-v12-clr,NA19983-v12-clr
TRAV12-3*01/f05	F	1	ataatgtatattgtttgcaattattgtgtattctaggcctgtgggtagaaacatgagtggtttttttctctaacaaagggagactggggagagtggggggcccatgaaaagatgatttaaattctgggtacgaagtgtcccctacccaatctgtcttctctgtctgactgctgtcttttttcacaggggtttggagccaacagaaggaggtggagcaggatcctggaccactcagtgttccagagggagccattgtttctctcaactgcacttacagcaacagtgcttttcaatacttcatgtggtacagacagtattccagaaaaggccctgagttgctgatgtacacatactccagtggtaacaaagaagatggaaggtttacagcacaggtcgata…	HG00096-v12-clr
TRAV12-3*01/f06	F	1	ataatgtatattgtttgcaattattgtgtattctaggcctgtgggtagaaacatgagtggttttttctctaacaaagggagactggggagagtgggggggcccatgaaaagatgatttaaattctgggtacgaagtgtcccctacccaatctgtcttctctgtctgactgctgtcttttttcacaggggtttggagccaacagaaggaggtggagcaggatcctggaccactcagtgttccagagggagccattgtttctctcaactgcacttacagcaacagtgcttttcaatacttcatgtggtacagacagtattccagaaaaggccctgagttgctgatgtacacatactccagtggtaacaaagaagatggaaggtttacagcacaggtcgata…	NA19650-v12-clr
TRAV12-3*01/f07	F	1	ataatgtatattgtttgcaattattgtgtattctaggcctgtgggtagaaatatgagtggttttttctctaacaaagggagactggggagagtgggggggcccatgaaaagatgatttaaattctgggtacgaagtgtcccctacccaatctgtcttctctgtctgactgctgtcttttttcacaggggtttggagccaacagaaggaggtggagcaggatcctggaccactcagtgttccagagggagccattgtttctctcaactgcacttacagcaacagtgcttttcaatacttcatgtggtacagacagtattccagaaaaggccctgagttgctgatgtacacatactccagtggtaacaaagaagatggaaggtttacagcacaggtcgata…	NA20509-v12-clr
TRAV13-1*01/f01	F	21	atattcctgtggctgcagctggactgtgagttgagggtatttgggtaacagagtatattagtgaatattcttcagcagttcaaagaggagacttgctttattcaggtttcctctcgttactatgaaaaataattctagagagtaatgacctaacaatccctcttctttctctgattttttctttctgcatagtggtgaatggagagaatgtggagcagcatccttcaaccctgagtgtccaggagggagacagcgctgttatcaagtgtacttattcagacagtgcctcaaactacttcccttggtataagcaagaacttggaaaaggacctcagcttattatagacattcgttcaaatgtgggcgaaaagaaagaccaacgaattgctgttacattga…	HG00096-v12-clr,HG00864-v12-clr,HG01114-v12-clr,HG01505-v12-clr,HG01596-v12-clr,HG02587-v12-clr,HG03065-v12-clr,HG03125-v12-ccs,HG03371-v12-clr,HG03683-v12-clr,HG03732-v12-clr,NA19650-v12-clr,NA20847-v12-clr,HG00732-consensus,NA19238-consensus,NA19240-consensus,HG002-consensus,HG00731-consensus,HG00733-consensus,NA19239-consensus,HG001-consensus
TRAV13-1*02/f01	F	21	atattcctgtggctgcagctggactgtgagttgagggtatttgggtaacagactatattagtgaatattcttcagcagttcaaagaggagacttgctttattcaggtttcctcttgttactatgaaaaataattctagagagtaatgacctaacaatccctcttctttctctgattttttctttctgcatagtggtgaatggagagaatgtggagcagcatccttcaaccctgagtgtccaggagggagacagcgctgttatcaagtgtacttattcagacagtgcctcaaactacttcccttggtataagcaagaacttggaaaaagacctcagcttattatagacattcgttcaaatgtgggcgaaaagaaagaccaacgaattgctgttacattga…	HG00096-v12-clr,HG00171-v12-clr,HG01505-v12-clr,HG02011-v12-clr,HG02492-v12-clr,HG02587-v12-clr,HG02818-v12-ccs,HG03009-v12-clr,HG03065-v12-clr,HG03683-v12-clr,NA12329-v12-clr,NA18939-v12-clr,NA19983-v12-clr,NA20509-v12-clr,NA20847-v12-clr,CHM13-consensus,NA19238-consensus,NA19240-consensus,HG00731-consensus,HG00512-consensus,HG001-consensus
TRAV13-1*02/f02	F	16	atattcctgtggctgcagctggactgtgagttgagggtatttgggtaacagactatattagtgaatattcttcagcagttcaaagaggagacttgctttattcaggtttcctctcgttactatgaaaaataattctagagagtaatgacctaacaatccctcttctttctctgattttttctttctgcatagtggtgaatggagagaatgtggagcagcatccttcaaccctgagtgtccaggagggagacagcgctgttatcaagtgtacttattcagacagtgcctcaaactacttcccttggtataagcaagaacttggaaaaagacctcagcttattatagacattcgttcaaatgtgggcgaaaagaaagaccaacgaattgctgttacattga…	HG00171-v12-clr,HG00864-v12-clr,HG01114-v12-clr,HG01596-v12-clr,HG02011-v12-clr,HG02492-v12-clr,HG02818-v12-ccs,HG03125-v12-ccs,HG03371-v12-clr,HG03486-v12-ccs,NA18534-v12-clr,NA19983-v12-clr,HG00514-consensus,HG00512-consensus,NA19239-consensus,HG00513-consensus
TRAV13-1*02/n01/f01	F	1	atattcctgtggctgcagctggactgtgagttgagggtatttgggtaacagactatattagtgaatattcttcagcagttcaaagaggagacttgctttattcaggtttcctctcgttactatgaaaaataattctagagagtaatgacctaacaatccctcttctttctctgattttttctttctgcatagtggtgaatggagagaatgtggagcagcatccttcaaccctgagtgtacaggagggagacagcgctgttatcaagtgtacttattcagacagtgcctcaaactacttcccttggtataagcaagaacttggaaaaagacctcagcttattatagacattcgttcaaatgtgggcgaaaagaaagaccaacgaattgctgttacattga…	HG03009-v12-clr
TRAV13-2*01/f01	F	36	tatttatgtacttgtggctgcagctggactgtaagtttagagttttgggtaacacagtatattagttgatgattttgagacatccagggggaagtcttgctttatttaggcttcctctagttactatagaaaaagaaaattctggagaataataacttgataaacctttctctttttctttctgcacaggggtgagcagaggagagagtgtggggctgcatcttcctaccctgagtgtccaggagggtgacaactctattatcaactgtgcttattcaaacagcgcctcagactacttcatttggtacaagcaagaatctggaaaaggtcctcaattcattatagacattcgttcaaatatggacaaaaggcaaggccaaagagtcaccgttttattga…	HG00096-v12-clr,HG00171-v12-clr,HG00864-v12-clr,HG01114-v12-clr,HG01505-v12-clr,HG01596-v12-clr,HG02011-v12-clr,HG02492-v12-clr,HG02587-v12-clr,HG02818-v12-ccs,HG03009-v12-clr,HG03065-v12-clr,HG03125-v12-ccs,HG03371-v12-clr,HG03486-v12-ccs,HG03683-v12-clr,HG03732-v12-clr,NA12329-v12-clr,NA18534-v12-clr,NA18939-v12-clr,NA19650-v12-clr,NA19983-v12-clr,NA20509-v12-clr,NA20847-v12-clr,NA19238-consens…
TRAV13-2*01/f02	F	1	tatttatgtacttgtggctgcagctggactgtaagtttagagttttgggtaacacagtatattagttgatgattttgagacatccagggggaagtcttgctttatttaggcttcctctagttactatagaaaaagaaaattctggagaataataacttgataaacctttctctttttctttctgcacaggggtgagcagaggagagagtgtggggctgcatcttcctaccctgagtgtccaggagggtgacaactctattatcaactgtgcttattcaaacagcgcctcagactacttcatttggtacaagcaagaatctggaaaaggtcctcaattcattatagacattcgttcaaatatggacaaaaggcaaggccaaagagtcaccgttttattga…	NA19650-v12-clr
TRAV13-2*01/n01/f01	F	6	tatttatgtacttgtggctgcagctggactgtaagtttagagttttgggtaacacagtatattagttgatgattttgagacatccagggggaagtcttgctttatttaggcttcctctagttactatagaaaaagaaaattctggagaataataacttgataaacctttctctttttctttctgcacaggggtgagcagaggagagagtgtggggctgcatcttcctaccctgagtgtccaggagggtgacaactctattatcaactgtgcttattcaaacagcgcctcagactacttcatttggtacaagcaagaatctggaaaaggtcctcagttcattatagacattcgttcaaatatggacaaaaggcaaggccaaagagtcaccgttttattga…	HG02011-v12-clr,HG02492-v12-clr,HG02587-v12-clr,NA19983-v12-clr,HG00732-consensus,HG00733-consensus
TRAV13-2*01/n02/f01	F	5	tatttatgtacttgtggctgcagctggactgtgagttaagagttttgggtaacacagtatattagttgatgattttgagacatccagggggaagtcttgctttatttaggcttcctctagttactatagaaaaagaaaattctggagaataataacttgataaacctttctctttttctttctgcacaggggtgagcagaggagagaatgtggggctgcatcttcctaccctgagtgtccaggagggtgacaactctattatcaactgtgcttattcaaacagcgcctcagactacttcatttggtacaagcaagaatctggaaaaggtcctcaattcattatagacattcgttcaaatatggacaaaaggcaaggccaaagagtcaccgttttattga…	HG01114-v12-clr,HG03125-v12-ccs,HG03486-v12-ccs,NA19240-consensus,NA19239-consensus
TRAV14/DV4*01/f01	F	18	gtggtcacagcttcactgtggctaggtatgggtggcccagtgggaatggactttctgtatgaactaaggactttggaagtatctttatggaaactttgggaaggaggggtaatggggtacaaaaattgaatttctttgtcccaatccactttatccttaaaccttcaaattctatcttttttccttcaggacctggcattgcccagaagataactcaaacccaaccaggaatgttcgtgcaggaaaaggaggctgtgactctggactgcacatatgacaccagtgatccaagttatggtctattctggtacaagcagcccagcagtggggaaatgatttttcttatttatcaggggtcttatgaccagcaaaatgcaacagaaggtcgctactcattga…	HG00096-v12-clr,HG00171-v12-clr,HG01596-v12-clr,HG03065-v12-clr,HG03125-v12-ccs,HG03371-v12-clr,HG03683-v12-clr,NA12329-v12-clr,NA18534-v12-clr,NA19983-v12-clr,NA20509-v12-clr,HG00732-consensus,HG00733-consensus,HG00513-consensus,HG00514-consensus,CHM13-consensus,NA19239-consensus,HG001-consensus
TRAV14/DV4*01/n01/f01	F	3	gtggtcacagcttcactgtggctaggtatgggtggcccagtgggaatggactttctgtatgaactaaggactttggaagtatctttatggaaactttgggaaggaggggtaatggggtacaaaaattgaatttctttgtcccaatccactttatccttaaaccttcaaattctatcttttttccttcaggacctggcattgcccagaagataactcaaacccaaccaggaatgttcgtgcaggaaaaggaggctgtgactctggactgcacatatgacaccagtgatccaagttatggtctattctggtacaagcagcccagcagtggggaaatgatttttcttatttatcaggggtcttatgaccagcaaaatgcaacagaaggtcgctactcattga…	NA19650-v12-clr,HG00731-consensus,HG00733-consensus
TRAV14/DV4*02/f01	F	13	gtggtcacagcttcactgtggctaggtacgggtggcccagtgggaatggactttctgtatgaactaaggactttggaagtatctttatggaaactttgggaaggaggggtaatggggtacaaaaattgaatttctttgtcccaatccactttatccttaaatcttcaaattctatcttttttccttcaggacctggcattgcccagaagataactcaaacccaaccaggaatgttcgtgcaggaaaaggaggctgtgactctggactgcacatatgacaccagtgatcaaagttatggtctattctggtacaagcagcccagcagtggggaaatgatttttcttatttatcaggggtcttatgacgagcaaaatgcaacagaaggtcgctactcattga…	HG01505-v12-clr,HG02492-v12-clr,HG03009-v12-clr,HG03125-v12-ccs,HG03732-v12-clr,NA18939-v12-clr,NA19650-v12-clr,NA20847-v12-clr,HG00731-consensus,HG00514-consensus,HG00512-consensus,HG001-consensus,HG002-consensus
TRAV14/DV4*02/f02	F	6	gtggtcacagcttcactgtggctaggtacgggtggcccagtgggaatggactttctgtatgaactaaggactttggaagtatctttatggaaactttgggaaggaggggtaatggggtacaaaaattgaatttctttgtcccaatccactttatccttaaatcttcaaattctatcttttttccttcaggacctggcattgcccagaagataactcaaacccaaccaggaatgttcgtgcaggaaaaggaggctgtgactctggactgcacatatgacaccagtgatcaaagttatggtctattctggtacaagcagcccagcagtggggaaatgatttttcttatttatcaggggtcttatgacgagcaaaatgcaacagaaggtcgctactcattga…	HG00171-v12-clr,HG02818-v12-ccs,HG03065-v12-clr,HG03371-v12-clr,HG03486-v12-ccs,HG03683-v12-clr
TRAV14/DV4*02/n01/f01	F	6	gtggtcacagcttcactgtggctaggtacgggtggcccagtgggaatggactttctgtatgaactaaggactttggaagtatctttatggaaactttgggaaggaggggtaatggggtacaaaaattgaatttctttgtcccaatccactttatccttaaatcttcaaattctatcttttttccttcaggacctggcattgcccagaagataactcaaacccaaccaggaatgttcgtgcaggaaaaggaggctgtgactctggactgcacatatgacaccagtgatcaaagttatggtctcttctggtacaagcagcccagcagtggggaaatgatttttcttatttatcaggggtcttatgacgagcaaaatgcaacagaaggtcgctactcattga…	HG00096-v12-clr,HG02011-v12-clr,HG02492-v12-clr,HG02587-v12-clr,NA19238-consensus,NA19240-consensus
TRAV14/DV4*02/n01/f02	F	1	gtggtcacagcttcactgtggctaggtacgggtggcccagtgggaatggactttctgtatgaactaaggactttggaagtatctttatggaaactttgggaaggaggggtaatggggtacaaaaattgaatttctttgtccctatccactttatccttaaatcttcaaattctatcttttttccttcaggacctggcattgcccagaagataactcaaacccaaccaggaatgttcgtgcaggaaaaggaggctgtgactctggactgcacatatgacaccagtgatcaaagttatggtctcttctggtacaagcagcccagcagtggggaaatgatttttcttatttatcaggggtcttatgacgagcaaaatgcaacagaaggtcgctactcattga…	NA19983-v12-clr
TRAV14/DV4*02/n02/f01	F	1	gtggtcacagcttcactgtggctaggtacgggtggcccagtgggaatggactttctgtatgaactaaggactttggaagtatctttatggaaactttgggaaggaggggtaatggggtacaaaaattgaatttctttgtcccaatccactttatccttaaatcttcaaattctatcttttttccttcaggacctggcattgcccagaagataactcaaacccaaccaggaatgttcgtgcaggaaaaggaggctgtgactctggactgcacatatgacaccagtgatcaaagttatggtctattctggtacaagcagcccagcagtggggaaatgatttttcttatttatcaggggtcttatgacgagcaaaatgcaacagaaggtcgctactcattga…	HG01114-v12-clr
TRAV14/DV4*03/f01	F	7	gtggtcacagcttcactgtggctaggtatgggtggcccagtgggaatggactttctgtatgaactaaggactttggaagtatctttatggaaactttgggaaggaggggtaatggggtacaaaaattgaatttctttgtcccaatccactttatccttaaaccttcaaattctatcttttttccttcaggacctggcattgcccagaagataactcaaacccaaccaggaatgttcgtgcaggaaaaggaggctgtgactctggactgcacatatgacaccagtgatccaagttatggtctattctggtacaagcagcccagcagtggggaaatgatttttcttatttatcaggggtcttatgaccagcaaaatgcaacagaaggtcgctactcattga…	HG00864-v12-clr,HG01505-v12-clr,HG01596-v12-clr,HG03732-v12-clr,NA20847-v12-clr,HG00512-consensus,HG002-consensus
TRAV14/DV4*03/f02	F	2	gtggtcacagcttcactgtggctaggtatgggtggcccagtgggaatggactttctgtatgaactaaggactttggaagtatctttatggaaactttgggaaggaggggtaatggggtacaaaaattgaatttctttgtcccaatccactttatccttaaaccttcaaattctatcttttttccttcaggacctggcattgcccagaagataactcaaacccaaccaggaatgttcgtgcaggaaaaggaggctgtgactctggactgcacatatgacaccagtgatccaagttatggtctattctggtacaagcagcccagcagtggggaaatgatttttcttatttatcaggggtcttatgaccagcaaaatgcaacagaaggtcgctactcattga…	HG02011-v12-clr,HG02587-v12-clr
TRAV14/DV4*03/f03	F	2	gtggtcacagcttcactgtggctaggtatgggtggcccagtgggaatggactttctgtatgaactaaggactttggaagtatctttatggaaactttgggaaggaggggtaatggggtacaaaaattgaatttctttgtcccaatccactttatccttaaaccttcaaattctatcttttttccttcaggacctggcattgcccagaagataactcaaacccaaccaggaatgttcgtgcaggaaaaggaggctgtgactctggactgcacatatgacaccagtgatccaagttatggtctattctggtacaagcagcccagcagtggggaaatgatttttcttatttatcaggggtcttatgaccagcaaaatgcaacagaaggtcgctactcattga…	HG01114-v12-clr,HG03486-v12-ccs
TRAV14/DV4*03/n01/f01	F	2	gtggtcacagcttcactgtggctaggtatgggtggcccagtgggaatggactttctgtatgaactaaggactttggaagtatctttatggaaactttgggaaggaggggtaatggggtacaaaaattgaatttctttgtcccaatccactttatccttaaaccttcaaattctatcttttttccttcaggacctggcattgcccagaagataactcaaacccaaccaggaatgttcgtgcaggaaaaggaggctgtgactctggactgcacatatgacaccagtgatccaagttatggtctattctggtacaagcagcccagcagtggggaaatgatttttcttatttatcaggggtcttatgaccagcaaaatgcaacaaaaggtcgctactcattga…	NA19240-consensus,NA19239-consensus
TRAV14/DV4*03/n02/f01	F	1	gtggtcacagcttcactgtggctaggtatgggtggcccagtgggaatggactttctgtatgaactaaggactttggaagtatctttatggaaactttgggaaggaggggtaatggggtacaaaaattgaatttctttgtcccaatccactttatccttaaaccttcaaattctatcttttttccttcaggacctggcattgcccagaagataactcaaacccaaccagtaatgttcgtgcaggaaaaggaggctgtgactctggactgcacatatgacaccagtgatccaagttatggtctattctggtacaagcagcccagcagtggggaaatgatttttcttatttatcaggggtcttatgaccagcaaaatgcaacagaaggtcgctactcattga…	NA19238-consensus
TRAV15*01/f01	P	14	agaacgtaaagtataataaaaataaataaataaataaataaataaataaataaaataaaagtctggaagttatagaagggtggttagggcctctgtgctcacctgtggggacttgaaaggagagtatatcttccaaaagtagtcagccatgaatgaatgtcctctgtctgtggttctctgtttaaacaggggtgaacagcctccatattctggagtagagtccttcattcattcctgagtatccgggagggaatgcacaacattcttaattgcacttatgaggagagaacgttctcttaacttctactggttctggcagggtctggaaaaggacttgtgtctttgaccttaattcaatcaagccagatggaggagggagacaaacattttaaagaagcg…	HG00096-v12-clr,HG00171-v12-clr,HG01596-v12-clr,HG03732-v12-clr,NA18534-v12-clr,NA19650-v12-clr,NA20509-v12-clr,HG00732-consensus,HG00733-consensus,HG00513-consensus,HG002-consensus,HG00731-consensus,NA19239-consensus,HG001-consensus
TRAV15*01/f02	P	16	ataataaaaataaataaataaataaataaataaataaataaataaataaataaaataaaagtctggaagttatagaagggtggttagggcctctgtgctcacctgtggggacttgaaaggagagtatatcttccaaaagtagtcagccatgaatgaatgtcctctgtctgtggttctctgtttaaacaggggtgaacagcctccatattctggagtagagtccttcattcattcctgagtatccgggagggaatgcacaacattcttaattgcacttatgaggagagaacgttctcttaacttctactggttctggcagggtctggaaaaggacttgtgtctttgaccttaattcaatcaagccagatggaggagggagacaaacattttaaagaagcg…	HG00096-v12-clr,HG00864-v12-clr,HG01114-v12-clr,HG01505-v12-clr,HG02818-v12-ccs,HG03009-v12-clr,HG03486-v12-ccs,HG03683-v12-clr,NA12329-v12-clr,NA18939-v12-clr,NA19650-v12-clr,NA19983-v12-clr,NA20509-v12-clr,HG00514-consensus,HG00732-consensus,HG00512-consensus
TRAV15*01/f03	P	11	taaaaataaataaataaataaataaataaataaataaataaataaataaataaaataaaagtctggaagttatagaagggtggttagggcctctgtgctcacctgtggggacttgaaaggagagtatatcttccaaaagtagtcagccatgaatgaatgtcctctgtctgtggttctctgtttaaacaggggtgaacagcctccatattctggagtagagtccttcattcattcctgagtatccgggagggaatgcacaacattcttaattgcacttatgaggagagaacgttctcttaacttctactggttctggcagggtctggaaaaggacttgtgtctttgaccttaattcaatcaagccagatggaggagggagacaaacattttaaagaagcg…	HG00171-v12-clr,HG00864-v12-clr,HG02492-v12-clr,HG03371-v12-clr,HG03486-v12-ccs,NA20847-v12-clr,CHM13-consensus,NA19238-consensus,NA19240-consensus,HG00513-consensus,HG00514-consensus
TRAV15*01/f04	P	8	cgtaaagtataataaaaataaataaataaataaataaataaataaataaataaaataaaagtctggaagttatagaagggtggttagggcctctgtgctcacctgtggggacttgaaaggagagtatatcttccaaaagtagtcagccatgaatgaatgtcctctgtctgtggttctctgtttaaacaggggtgaacagcctccatattctggagtagagtccttcattcattcctgagtatccgggagggaatgcacaacattcttaattgcacttatgaggagagaacgttctcttaacttctactggttctggcagggtctggaaaaggacttgtgtctttgaccttaattcaatcaagccagatggaggagggagacaaacattttaaagaagcg…	HG02011-v12-clr,HG02818-v12-ccs,HG03009-v12-clr,HG03125-v12-ccs,NA20847-v12-clr,HG00731-consensus,HG001-consensus,HG002-consensus
TRAV15*01/f05	P	1	aataaataaataaataaataaataaataaataaataaataaataaataaataaaataaaagtctggaagttatagaagggtggttagggcctctgtgctcacctgtggggacttgaaaggagagtatatcttccaaaagtagtcagccatgaatgaatgtcctctgtctgtggttctctgtttaaacaggggtgaacagcctccatattctggagtagagtccttcattcattcctgagtatccgggagggaatgcacaacattcttaattgcacttatgaggagagaacgttctcttaacttctactggttctggcagggtctggaaaaggacttgtgtctttgaccttaattcaatcaagccagatggaggagggagacaaacattttaaagaagcg…	NA19238-consensus
TRAV15*01/f06	P	1	aagtataataaaaataaataaataaataaataaataaataaataaataaataaaataaaagtctggaagttatagaagggtggttagggcctctgtgctcacctgtggggacttgaaaggagagtatatcttccaaaagtagtcagccatgaatgaatgtcctctgtctgtggttctctgtttaaacaggggtgaacagcctccatattctggagtagagtccttcattcattcctgagtatccgggagggaatgcacaacattcttaattgcacttatgaggagagaacgttctcttaacttctactggttctggcagggtctggaaaaggacttgtgtctttgaccttaattcaatcaagccagatggaggagggagacaaacattttaaagaagcg…	HG03732-v12-clr
TRAV15*01/n01/f01	P	3	ataataaaaataaataaataaataaataaataaataaataaataaataaataaaataaaagtctggaagttatagaagggtggttagggcctctgtgctcacctgtggggacttgaaaggagagtatatcttccaaaagtagtcagccatgaatgaatgtcctctgtctgtggttctctgtttaaacaggggtgaacagcctccatattctggagtagagtccttcattcattcctgagtatccgggagggaatgcacaacattcttaattgcacttatgaggagagaacgttctcttaacttctaccggttctggcagggtctggaaaaggacttgtgtctttgaccttaattcaatcaagccagatggaggagggagacaaacattttaaagaagcg…	NA19983-v12-clr,NA19240-consensus,NA19239-consensus
TRAV15*01/n01/f02	P	1	aataaataaataaataaataaataaataaataaataaataaataaataaataaaataaaagtctggaagttatagaagggtggttagggcctctgtgctcacctgtggggacttgaaaggagagtatatcttccaaaagtagtcagccatgaatgaatgtcctctgtctgtggttctctgtttaaacaggggtgaacagcctccatattctggagtagagtccttcattcattcctgagtatccgggagggaatgcacaacattcttaattgcacttatgaggagagaacgttctcttaacttctaccggttctggcagggtctggaaaaggacttgtgtctttgaccttaattcaatcaagccagatggaggagggagacaaacattttaaagaagcg…	HG03065-v12-clr
TRAV15*01/n01/f03	P	1	taaaaataaataaataaataaataaataaataaataaataaataaataaataaaataaaagtctggaagttatagaagggtggttagggcctctgtgctcacctgtggggacttgaaaggagagtatatcttccaaaagtagtcagccatgaatgaatgtcctctgtctgtggttctctgtttaaacaggggtgaacagcctccatattctggagtagagtccttcattcattcctgagtatccgggagggaatgcacaacattcttaattgcacttatgaggagagaacgttctcttaacttctaccggttctggcagggtctggaaaaggacttgtgtctttgaccttaattcaatcaagccagatggaggagggagacaaacattttaaagaagcg…	HG02587-v12-clr
TRAV15*01/n02/f01	P	3	ataataaaaataaataaataaataaataaataaataaataaataaataaataaaataaaagtctggaagttatagaagggtggttagggcctctgtgctcacctgtggggacttgaaaggagagtatatcttccaaaagtagtcagccatgaatgaatgtcctctgtctgtggttctctgtttaaacaggggtgaacagcctccatattctggagtagagtccttcattcattcctgagtatctgggagggaatgcacaacattcttaattgcacttatgaggagagaacgttctcttaacttctactggttctggcagggtctggaaaaggacttgtgtctttgaccttaattcaatcaagccagatggaggagggagacaaacattttaaagaagcg…	HG01505-v12-clr,HG02492-v12-clr,HG02587-v12-clr
TRAV15*01/n03/f01	P	1	taaaaataaataaataaataaataaataaataaataaataaataaataaataaaataaaagtctggaagttatagaagggtggttagggcctctgtgctcacctgtggggacttgaaaggagagtatatcttccaaaagtagtcagccatgaatgaatgtcctctgtctgtggttctctgtttaaacaggggtgaacagcctccatattctggagtagagtccttcattcattcctgagtatctgggagggaatgcacaacattcttaattgcacttatgaggagagaacgttctcttaacttctactggttctggcagggtctggaaaaggacttgtgtctttgaccttaattcaatcaagccagatggaggagggagacaaacattttaaagaagcg…	HG03065-v12-clr
TRAV15*01/n04/f01	P	1	agaacgtaaagtataataaaaataaataaataaataaataaataaataaataaaataaaagtctggaagttatagaagggtggttagggcctctgtgctcacctgtggggacttgaaaggagagtatatcttccaaaagtagtcagccatgaatgaatgtcctctgtctgtggttctctgtttaaacaggggtgaacagcctccatattctggagtagagtccttcattcattcctgagtatctgggagggaatgcacaacattcttaattgcacttatgaggagagaacgttctcttaacttctactggttctggcagggtctggaaaaggacttgtgtctttgaccttaattcaatcaagccagatggaggagggagacaaacattttaaagaagcg…	HG03125-v12-ccs
TRAV15*01/n05/f01	P	1	ataataaaaataaataaataaataaataaataaataaataaataaataaataaaataaaagtctggaagttatagaagggtggttagggcctctgtgctcacctgtggggacttgaaaggagagtatatcttccaaaagtagtcagccatgaatgaatgtcctctgtctgtggttctctgtttaaacaggggtgaacagcctccatattctggagtagagtccttcattcattcctgagtatccgggagggaatgcacaacattcttaattgcacttatgaggagagaatgttctcttaacttctactggttctggcagggtctggaaaaggacttgtgtctttgaccttaattcaatcaagccagatggaggagggagacaaacattttaaagaagcg…	HG03371-v12-clr
TRAV16*01/f01	F	36	atagcttcctgtttctccacaggtcagacatgaagcccaccctcatctcagtgcttgtgataatatttatactcagtaagtaaagcctctttttgttctatttttctatggtattctgatttagaataactttaatgaatattatccccagtctgtaagacttttcctgatccagaattggtgttataggaggaacaagagcccagagagtgactcagcccgagaagctcctctctgtctttaaaggggccccagtggagctgaagtgcaactattcctattctgggagtcctgaactcttctggtatgtccagtactccagacaacgcctccagttactcttgagacacatctctagagagagcatcaaaggcttcactgctgaccttaacaaaggcg…	HG00096-v12-clr,HG00171-v12-clr,HG00864-v12-clr,HG01114-v12-clr,HG01505-v12-clr,HG01596-v12-clr,HG02011-v12-clr,HG02492-v12-clr,HG02587-v12-clr,HG02818-v12-ccs,HG03009-v12-clr,HG03065-v12-clr,HG03125-v12-ccs,HG03371-v12-clr,HG03486-v12-ccs,HG03683-v12-clr,HG03732-v12-clr,NA12329-v12-clr,NA18534-v12-clr,NA18939-v12-clr,NA19650-v12-clr,NA19983-v12-clr,NA20509-v12-clr,NA20847-v12-clr,NA19238-consens…
TRAV16*01/f02	F	1	atagcttcctgtttctccacaggtcagacatgaagcccaccgtcatctcagtgcttgtgataatatttatactcagtaagtaaagcctctttttgttctatttttctatggtattctgatttagaataactttaatgaatattatccccagtctgtaagacttttcctgatccagaattggtgttataggaggaacaagagcccagagagtgactcagcccgagaagctcctctctgtctttaaaggggccccagtggagctgaagtgcaactattcctattctgggagtcctgaactcttctggtatgtccagtactccagacaacgcctccagttactcttgagacacatctctagagagagcatcaaaggcttcactgctgaccttaacaaaggcg…	HG02011-v12-clr
TRAV16*01/f03	F	1	atagcttcctgtttctccacaggtcagacatgaagcccaccctcatctcagtgcttgtgataatatttatactcagtaagtaaagcctctttttgttctatttttctatggtattctgatttagaataactttaatgaatattatccccagtctgtaagacttttcctgatccagaattggtgttataggaggaacaagagcccagagagtgactcagcccgagaagctcctctctgtctttaaaggggccccagtggagctgaagtgcaactattcctattctgggagtcctgaactcttctggtatgtccagtactccagacaacgcctccagttactcttgagacacatctctagagagagcatcaaaggcttcactgctgaccttaacaaaggcg…	HG01114-v12-clr
TRAV16*01/n01/f01	F	1	atagcttcctgtttctccacaggtcagacatgaagcccaccctcatctcagtgcttgtgataatatttatactcagtaagtaaagcctctttttgttctatttttctatggtattctgatttagaataactttaatgaatattatccccagtctgtaagacttttcctgatccagaattggtgttataggaggaacaagagcccagagagtgactcagcccgagaagctcctctctgtctttaaaggggccccagtggagctgaagtgcaactattcctattctgggagtcctgaactcttctggtatgtccagtactccagacaacgcctccagttactcttgagacacatctctagagagagcatcaaaggcttcactgctgaccttaacaaaggcg…	HG00096-v12-clr
TRAV17*01/f01	F	26	actctcctgggagtgtctttggtgattctatggcttcaactggctagtgagttggggattttggtgatgggaatggcaagaccaaattttagagcccacagggctgaggggtgaagtgttcttattaatttggaaatgtaatttgaaaatgtaatgactgactcctggtcccggacctgtgtttctgcctaggggtgaacagtcaacagggagaagaggatcctcaggccttgagcatccaggagggtgaaaatgccaccatgaactgcagttacaaaactagtataaacaatttacagtggtatagacaaaattcaggtagaggccttgtccacctaattttaatacgttcaaatgaaagagagaaacacagtggaagattaagagtcacgcttgaca…	HG00096-v12-clr,HG00171-v12-clr,HG01505-v12-clr,HG01596-v12-clr,HG02492-v12-clr,HG02587-v12-clr,HG03009-v12-clr,HG03486-v12-ccs,HG03683-v12-clr,HG03732-v12-clr,NA12329-v12-clr,NA18534-v12-clr,NA18939-v12-clr,NA19650-v12-clr,NA19983-v12-clr,NA20509-v12-clr,NA20847-v12-clr,HG00732-consensus,HG00733-consensus,HG00514-consensus,HG00513-consensus,HG002-consensus,HG00731-consensus,NA19238-consensus,HG0…
TRAV17*01/f02	F	19	actctcctgggagtgtctttggtgattctatggcttcaactggctagtgagttggggattttggtgatgggaatggcaagaccaaactttagagcccacagggctgaggggtgaagtgttcttattaatttggaaatgtaatttgaaaatgtaatgactgactcctggtcccggacctgtgtttctgcctaggggtgaacagtcaacagggagaagaggatcctcaggccttgagcatccaggagggtgaaaatgccaccatgaactgcagttacaaaactagtataaacaatttacagtggtatagacaaaattcaggtagaggccttgtccacctaattttaatacgttcaaatgaaagagagaaacacagtggaagattaagagtcacgcttgaca…	HG00864-v12-clr,HG01114-v12-clr,HG01505-v12-clr,HG02011-v12-clr,HG02492-v12-clr,HG02587-v12-clr,HG02818-v12-ccs,HG03065-v12-clr,HG03125-v12-ccs,HG03371-v12-clr,NA12329-v12-clr,NA20509-v12-clr,NA20847-v12-clr,HG00732-consensus,NA19238-consensus,NA19240-consensus,CHM13-consensus,HG00512-consensus,NA19239-consensus
TRAV17*01/f03	F	2	actctcctgggagtgtctttggtgattctatggcttcaactggctagtgagttggggattttggtgatgggaatggcaagaccaaattttagagcccacagggctgaggggtgaagtgttcttattaatttggaaatgtaatttgaaaatgtaatgactgactcctggtcccggacctgtgtttgtgcctaggggtgaacagtcaacagggagaagaggatcctcaggccttgagcatccaggagggtgaaaatgccaccatgaactgcagttacaaaactagtataaacaatttacagtggtatagacaaaattcaggtagaggccttgtccacctaattttaatacgttcaaatgaaagagagaaacacagtggaagattaagagtcacgcttgaca…	HG03371-v12-clr,HG03486-v12-ccs
TRAV17*01/n01/f01	F	1	actctcctgggagtgtctttggtgattctatggcttcaactggctagtgagttggggattttggtgatgggaatggcaagaccaaattttagagcccacagggctgaggggtgaagtgttcttattaatttggaaatgtaatttgaaaatgtaatgactgactcctggtcccggacctgtgtttctgcctaggggtgaacagtcaacagggagaagaggatcctcaggccttgagcatccaggagggtgaaaatgccaccatgaactgcagttacaaaactagtataaacaatttacagtggtatagacaaaattcaggtagaggccttgtccacctaattttaatacgttcaaatgaaagagagaaacacagtggaagattaagagtcacgcttgaca…	HG01114-v12-clr
TRAV18*01/f01	F	36	gcttctcagccagccatgctgtctgcttcctgctcaggacttgtgatcttgttgatattcagtgagtaatgtttactcaaaacttctgagatgttctattccttagctttaggatgacctttaaccccttccaaactggagaccatgcctcttctattgccactataataaagtctttcccttttttaggaaggaccagtggagactcggttacccagacagaaggcccagttaccctccctgagagggcagctctgacattaaactgcacttatcagtccagctattcaacttttctattctggtatgtccagtatctaaacaaagagcctgagctcctcctgaaaagttcagaaaaccaggagacggacagcagaggttttcaggccagtcctatca…	HG00096-v12-clr,HG00171-v12-clr,HG00864-v12-clr,HG01114-v12-clr,HG01505-v12-clr,HG01596-v12-clr,HG02011-v12-clr,HG02492-v12-clr,HG02587-v12-clr,HG02818-v12-ccs,HG03009-v12-clr,HG03065-v12-clr,HG03125-v12-ccs,HG03371-v12-clr,HG03486-v12-ccs,HG03683-v12-clr,HG03732-v12-clr,NA12329-v12-clr,NA18534-v12-clr,NA18939-v12-clr,NA19650-v12-clr,NA19983-v12-clr,NA20509-v12-clr,NA20847-v12-clr,NA19238-consens…
TRAV18*01/f02	F	2	gcttctcagccagccatgctgtctgcttcctgctcaggacttgtgatcttgttgatattcagtgagtaatgtttactcaaaacttctgagatgttctattccttagctttaggatgacctttaaccccttccaaactggagaccatgcctcttctattgccactataataaagtctttcccttttttaagaaggaccagtggagactcggttacccagacagaaggcccagttaccctccctgagagggcagctctgacattaaactgcacttatcagtccagctattcaacttttctattctggtatgtccagtatctaaacaaagagcctgagctcctcctgaaaagttcagaaaaccaggagacggacagcagaggttttcaggccagtcctatca…	NA19238-consensus,NA19240-consensus
TRAV18*01/n01/f01	F	1	gcttctcagccagccatgctgtctgcttcctgctcaggacttgtgatcttgttgatattcagtgagtaatgtttactcaaaacttctgagatgttctattccttagctttaggatgacctttaaccccttccaaactggagaccatgcctcttctattgccactataataaagtctttcccttttttaggaaggaccagtggagactcggttacccagacagaaggcacagttaccctccctgagagggcagctctgacattaaactgcacttatcagtccagctattcaacttttctattctggtatgtccagtatctaaacaaagagcctgagctcctcctgaaaagttcagaaaaccaggagacggacagcagaggttttcaggccagtcctatca…	HG02587-v12-clr
TRAV19*01/f01	F	36	tagcacaggacttaggctcctgttagttcagaaggatgtggagagaggcagatctttttagtctaatgaggcttagaaagaaggggtaaagggcaatgaaatcagagcactaggtctgaagccacttaatctattttatccccagagttacaaataagggatcagtctattttttcctctttttcacagtatccagcatggctcagaaggtaactcaagcgcagactgaaatttctgtggtggagaaggaggatgtgaccttggactgtgtgtatgaaacccgtgatactacttattacttattctggtacaagcaaccaccaagtggagaattggttttccttattcgtcggaactcttttgatgagcaaaatgaaataagtggtcggtattcttgga…	HG00096-v12-clr,HG00171-v12-clr,HG00864-v12-clr,HG01114-v12-clr,HG01505-v12-clr,HG01596-v12-clr,HG02011-v12-clr,HG02492-v12-clr,HG02587-v12-clr,HG02818-v12-ccs,HG03009-v12-clr,HG03065-v12-clr,HG03125-v12-ccs,HG03371-v12-clr,HG03486-v12-ccs,HG03683-v12-clr,HG03732-v12-clr,NA12329-v12-clr,NA18534-v12-clr,NA18939-v12-clr,NA19650-v12-clr,NA19983-v12-clr,NA20509-v12-clr,NA20847-v12-clr,NA19238-consens…
TRAV19*01/f02	F	1	tagcacaggacttaggctcctgttagttcagaaggatgtggagagaggcagatctttttattctaatgaggcttagaaagaaggggtaaagggcaatgaaatcagagcactaggtctgaagccacttaatctattttatccccagagttacaaataagggatcagtctattttttcctctttttcacagtatccagcatggctcagaaggtaactcaagcgcagactgaaatttctgtggtggagaaggaggatgtgaccttggactgtgtgtatgaaacccgtgatactacttattacttattctggtacaagcaaccaccaagtggagaattggttttccttattcgtcggaactcttttgatgagcaaaatgaaataagtggtcggtattcttgga…	HG02011-v12-clr
TRAV19*01/f03	F	1	tagcacaggacttaggctcctgttagttcagaaggatgtggagagaggcagatctttttagtctaatgaggcttagaaagaaggggtgaagggcaatgaaatcagagcactaggtctgaagccacttaatctattttatccccagagttacaaataagggatcagtctattttttcctctttttcacagtatccagcatggctcagaaggtaactcaagcgcagactgaaatttctgtggtggagaaggaggatgtgaccttggactgtgtgtatgaaacccgtgatactacttattacttattctggtacaagcaaccaccaagtggagaattggttttccttattcgtcggaactcttttgatgagcaaaatgaaataagtggtcggtattcttgga…	HG03065-v12-clr
TRAV19*01/n01/f01	F	9	ccactagcacaggacttaggctcctgttagttcagaaggatgtggagagaggcagatctttttagtctaatgaggcttagaaagaaggggtaaagggcaatgaaatcagagcactaggtctgaagccacttaatctattttatccccagagttacaaataagggatcagtctattttttcctctttttcacagtatccagcatggctcagaaatttcagcgcagactgaaatttctgtggtggagaaggaggatgtgaccttggactgtgtgtatgaaacccgtgatactacttattacttattctggtacaagcaaccaccaagtggagaattggttttccttattcgtcggaactcttttgatgagcaaaatgaaataagtggtcggtattcttgga…	HG00171-v12-clr,HG01596-v12-clr,HG02587-v12-clr,HG02818-v12-ccs,HG03732-v12-clr,NA19983-v12-clr,HG001-consensus,NA19238-consensus,HG002-consensus
TRAV19*01/n02/f01	F	3	tagcacaggacttaggctcctgttagttcagaaggatgtggagagaggcagatctttttagtctaatgaggcttagaaagaaggggtaaagggcaatgaaatcagagcactaggtctgaagccacttaatctattttatccccagagttacaaataagggatcagtctattttttcctctttttcacagtatccagcatggctcagaaggtaactcaagcgcagactgaaatttctgtggtggagaaggaggatgtgaccttggactgtgtgtatgaaacccgtgatactacttattacttattctggtacaagcaaccaccaagtggagaattggttttccttattcgtcggaactcttttgatgagcaaaatgaaataagtggtcggtattcttgga…	NA19650-v12-clr,HG00731-consensus,HG00733-consensus
TRAV19*01/n03/f01	F	1	tagcacaggacttaggctcctgttagttcagaaggatgtggagagaggcagatctttttagtctaatgaggcttagaaagaaggggtaaagggcaatgaaatcagagcactaggtctgaagccacttaatctattttatccccagagttacaaataagggatcagtctattttttcctctttttcacagtatccagcatggctcagaaggtaactcaagtgcagactgaaatttctgtggtggagaaggaggatgtgaccttggactgtgtgtatgaaacccgtgatactacttattacttattctggtacaagcaaccaccaagtggagaattggttttccttattcgtcggaactcttttgatgagcaaaatgaaataagtggtcggtattcttgga…	NA18939-v12-clr
TRAV2*01/f01	F	36	ctctctctggaagggtgagtagcctccttcactatttggttttgtaaaagtgtatgaaattgttttaaaatttggactcatttttaatacaaaaacaagagaagtcagatctaacattcactgtacctaaggggcaatcaacaagccaaatagtactattaaagtgacagccctttttgttttctgtagttgcagaaagcaaggaccaagtgtttcagccttccacagtggcatcttcagagggagctgtggtggaaatcttctgtaatcactctgtgtccaatgcttacaacttcttctggtaccttcacttcccgggatgtgcaccaagactccttgttaaaggctcaaagccttctcagcagggacgatacaacatgacctatgaacggttctctt…	HG00096-v12-clr,HG00171-v12-clr,HG00864-v12-clr,HG01114-v12-clr,HG01505-v12-clr,HG01596-v12-clr,HG02011-v12-clr,HG02492-v12-clr,HG02587-v12-clr,HG02818-v12-ccs,HG03009-v12-clr,HG03065-v12-clr,HG03125-v12-ccs,HG03371-v12-clr,HG03486-v12-ccs,HG03683-v12-clr,HG03732-v12-clr,NA12329-v12-clr,NA18534-v12-clr,NA18939-v12-clr,NA19650-v12-clr,NA19983-v12-clr,NA20509-v12-clr,NA20847-v12-clr,NA19238-consens…
TRAV2*01/f02	F	2	ctctctctggaagggtgagtagcctccttcactatttggttttgtaaaagtgtatgaaattgttttaaaatttggactcatttttaatacaaaaacaagagaagtcagatctaacattcactgtacctaaggggcaatcaacaagccaaatagtactattaaagtgacagccctttttgttttctgtagttgcagaaagcaaggaccaagtgtttcagccttccacagtggcatcttcagagggagctgtggtggaaatcttctgtaatcactctgtgtccaatgcttacaacttcttctggtaccttcacttcccgggatgtgcaccaagactccttgttaaaggctcaaagccttctcagcagggacgatacaacatgacctatgaacggttctctt…	HG00171-v12-clr,NA12329-v12-clr
TRAV2*01/f03	F	1	ctctctctggaagggtgagtagcctccttcactatttggttttgtaaaagtgtatgaaattgttttaaaatttggactcatttttaatacaaaaacaagagaagtcagatctaacattcactgtacctaaggggcaatcaacaagccaaatagtactattaaagtgacagccctttttgttttctgtagttgcagaaagcaaggaccaagtgtttcagccttccacagtggcatcttcagagggagctgtggtggaaatcttctgtaatcactctgtgtccaatgcttacaacttcttctggtaccttcacttcccgggatgtgcaccaagactccttgttaaaggctcaaagccttctcagcagggacgatacaacatgacctatgaacggttctctt…	HG03009-v12-clr
TRAV2*01/n01/f01	F	2	ctctctctggaagggtgagtagcctccttcactatttggttttgtaaaagtgtatgaaattgttttaaaatttggactcatttttaatacaaaaacaagagaagtcagatctaacattcactgtacctaaggggcaatcaacaagccaaatagtactattaaagtgacagccctttttgttttctgtagttgcagaaagcaaggaccaagtgtttcagccttccacagtggcatcttcagagggagctgtggtggaaatcttctgtaatcactctgtgtccaatgcttacaacttcttctggtaccttcacttcccgggatgtgcaccaagactccttgttaaaggctcaaagccttctcagcagggacgatacaacatgacctatgaacggttctctt…	HG03065-v12-clr,NA19983-v12-clr
TRAV20*01/f01	F	1	gtgtgcattcatagtcttgtggcttcagcttggctgtaagttggaggttaagaaatgagaaccattcgtgcaaagctgaggaagagagatgaagatttaatctcagctcattcagttttcctgttggaatttttcaaagctgctaaactaaaagctttgtataatttctgattttgttttcctgaacagggttgagtggagaagaccaggtgacgcagagtcccgaggccctgagactccaggagggagagagtagcagtcttaactgcagttacacagtcagcggtttaagagggctgttctggtataggcaagatcctgggaaaggccctgaattcctcttcaccctgtattcagctggggaagaaaaggagaaagaaaggctaaaagccacattaa…	HG03065-v12-clr
TRAV20*02/f01	F	36	gtgtgcattcatagtcttgtggcttcagcttggctgtaagttggaggttaagaaatgagaaccattcgtgcaaagctgaggaagagagatgaagatttaatctcagctcattcagttttcctgttggaatttttcaaagctgctaaactaaaagctttgtataatttctgattttgttttcctgaacagggttgagtggagaagaccaggtgacgcagagtcccgaggccctgagactccaggagggagagagtagcagtctcaactgcagttacacagtcagcggtttaagagggctgttctggtataggcaagatcctgggaaaggccctgaattcctcttcaccctgtattcagctggggaagaaaaggagaaagaaaggctaaaagccacattaa…	HG00096-v12-clr,HG00171-v12-clr,HG00864-v12-clr,HG01114-v12-clr,HG01505-v12-clr,HG01596-v12-clr,HG02011-v12-clr,HG02492-v12-clr,HG02587-v12-clr,HG02818-v12-ccs,HG03009-v12-clr,HG03065-v12-clr,HG03125-v12-ccs,HG03371-v12-clr,HG03486-v12-ccs,HG03683-v12-clr,HG03732-v12-clr,NA12329-v12-clr,NA18534-v12-clr,NA18939-v12-clr,NA19650-v12-clr,NA19983-v12-clr,NA20509-v12-clr,NA20847-v12-clr,NA19238-consens…
TRAV21*01/f01	F	30	ggaaatggaaatgagcaaagagcaggctgactccaggacgtttctcccaggaaagagggagaaagaaagggagttgttatgcctgtatggtttactgggaatttctgtggaaattgaaaaaataaatttaaaggtaatttctaaggaatcattagccactaaccagtctattgctctttttctgaacaggggtgagcagcaaacaggaggtgacgcagattcctgcagctctgagtgtcccagaaggagaaaacttggttctcaactgcagtttcactgatagcgctatttacaacctccagtggtttaggcaggaccctgggaaaggtctcacatctctgttgcttattcagtcaagtcagagagagcaaacaagtggaagacttaatgcctcgctgg…	HG00096-v12-clr,HG00171-v12-clr,HG00864-v12-clr,HG01114-v12-clr,HG01596-v12-clr,HG02011-v12-clr,HG02492-v12-clr,HG02587-v12-clr,HG02818-v12-ccs,HG03009-v12-clr,HG03065-v12-clr,HG03125-v12-ccs,HG03371-v12-clr,HG03486-v12-ccs,NA12329-v12-clr,NA18534-v12-clr,NA18939-v12-clr,NA19650-v12-clr,NA19983-v12-clr,NA20509-v12-clr,HG00514-consensus,NA19238-consensus,NA19240-consensus,HG00513-consensus,HG002-c…
TRAV21*01/f02	F	1	ggaaatggaaatgagcaaagagcaggctgactccaggacgtttctcccaggaaagagggagaaagaaagggagttgttatgcctgtatggtttactgggaatttctgtggaaattgaaaaaataaatttaaaggtaatttctaaggaatcattagccactaaccagtctattgctctttttctgaacaggggtgagcagcaaacaggaggtgacgcagattcctgcagctctgagtgtcccagaaggagaaaacttggttctcaactgcagtttcactgatagcgctatttacaacctccagtggtttaggcaggaccctgggaaaggtctcacatctctgttgcttattcagtcaagtcagagagagcaaacaagtggaagacttaatgcctcgctgg…	HG03065-v12-clr
TRAV21*02/f01	F	20	ggaaatggaaatgagcaaagagcaggctgactccaggacgtttctcccaggaaagagggagaaagaaagggagttgttatgcctgtatggtttactgggaatttctgtggaaattgaaaaaataaatttaaaggtaatttctaaggaatcattagccactaaccagtctattgctgtttttctgaacaggggtgagcagcaaacaggaggtgacacagattcctgcagctctgagtgtcccagaaggagaaaacttggttctcaactgcagtttcactgatagcgctatttacaacctccagtggtttaggcaggaccctgggaaaggtctcacatctctgttgcttattcagtcaagtcagagagagcaaacaagtggaagacttaatgcctcgctgg…	HG00171-v12-clr,HG01114-v12-clr,HG01505-v12-clr,HG02011-v12-clr,HG02492-v12-clr,HG03125-v12-ccs,HG03371-v12-clr,HG03486-v12-ccs,HG03683-v12-clr,HG03732-v12-clr,NA12329-v12-clr,NA20509-v12-clr,NA20847-v12-clr,HG00732-consensus,HG00733-consensus,HG00513-consensus,HG002-consensus,HG00514-consensus,CHM13-consensus,HG001-consensus
TRAV21*02/f02	F	1	gaaatggaaatgagcaaagagcaggctgactccaggacgtttctcccaggaaagagggagaaagaaagggagttgttatgcctgtatggtttactgggaatttctgtggaaattgaaaaaataaatttaaaggtaatttctaaggaatcattagccactaaccagtctattgctgtttttctgaacagggggtgagcagcaaacaggaggtgacacagattcctgcagctctgagtgtcccagaaggagaaaacttggttctcaactgcagtttcactgatagcgctatttacaacctccagtggtttaggcaggaccctgggaaaggtctcacatctctgttgcttattcagtcaagtcagagagagcaaacaagtggaagacttaatgcctcgctgg…	HG01596-v12-clr
TRAV22*01/f01	F	26	tgctgtgagttggggctgtccaaggtgggaatctgaaaggatttagcagctgcagccttgttgaggggaggaagggcaaggagttaaaaagtcatgcagtctttctattcacacaacctgtgggggcattttcaggattcttcagatgttaaactgcccatcacctatgactttttctccatttctgaccaggtgtgagaggaatacaagtggagcagagtcctccagacctgattctccaggagggagccaattccacgctgcggtgcaatttttctgactctgtgaacaatttgcagtggtttcatcaaaacccttggggacagctcatcaacctgttttacattccctcagggacaaaacagaatggaagattaagcgccacgactgtcgctacgg…	HG00096-v12-clr,HG00864-v12-clr,HG01505-v12-clr,HG01596-v12-clr,HG02011-v12-clr,HG02492-v12-clr,HG02587-v12-clr,HG02818-v12-ccs,HG03065-v12-clr,HG03371-v12-clr,HG03683-v12-clr,HG03732-v12-clr,NA12329-v12-clr,NA18939-v12-clr,NA19983-v12-clr,NA20509-v12-clr,HG00732-consensus,HG00733-consensus,NA19240-consensus,HG00514-consensus,HG002-consensus,HG00731-consensus,NA19238-consensus,HG00512-consensus,N…
TRAV22*01/f02	F	21	tgctgtgagttggggctgtccaaggtgggaatctgaaaggatttagcagctgcagccttgttgaggggaggaagggcaaggagttaaaaagtcatgcagtctttctactcacacagcctgtgggggcattttcaggattcttcagatgttaaactgcccatcacctatgactttttctccatttctgaccaggtgtgagaggaatacaagtggagcagagtcctccagacctgattctccaggagggagccaattccacgctgcggtgcaatttttctgactctgtgaacaatttgcagtggtttcatcaaaacccttggggacagctcatcaacctgttttacattccctcagggacaaaacagaatggaagattaagcgccacgactgtcgctacgg…	HG00096-v12-clr,HG00171-v12-clr,HG00864-v12-clr,HG01114-v12-clr,HG02492-v12-clr,HG02818-v12-ccs,HG03009-v12-clr,HG03065-v12-clr,HG03125-v12-ccs,HG03486-v12-ccs,HG03683-v12-clr,NA12329-v12-clr,NA18534-v12-clr,NA18939-v12-clr,NA19650-v12-clr,NA20509-v12-clr,NA20847-v12-clr,CHM13-consensus,HG00512-consensus,NA19239-consensus,HG001-consensus
TRAV22*01/f03	F	10	tgctgtgagttggggctgtccaaggtgggaatctgaaaggatttagcagctgcagccttgttgaggggaggaagggcaaggagttaaaaagtcatgcagtctttctactcacacaacctgtgggggcattttcaggattcttcagatgttaaactgcccatcacctatgactttttctccatttctgaccaggtgtgagaggaatacaagtggagcagagtcctccagacctgattctccaggagggagccaattccacgctgcggtgcaatttttctgactctgtgaacaatttgcagtggtttcatcaaaacccttggggacagctcatcaacctgttttacattccctcagggacaaaacagaatggaagattaagcgccacgactgtcgctacgg…	HG01114-v12-clr,HG02587-v12-clr,HG03009-v12-clr,HG03125-v12-ccs,HG03486-v12-ccs,NA19650-v12-clr,NA19983-v12-clr,NA20847-v12-clr,HG00732-consensus,NA19238-consensus
TRAV23/DV6*01/f01	F	33	gttctgtggcttcaactatgctgtgagttatggaagagaaactccaggatatgttactaacttgggtgaatgagaaaattggggtacagacaaactcatgcaggtagacactttaagaagaaaatattattttggggcctaatgacattttgttatctctctaagcaggggtgagtggccaacagaaggagaaaagtgaccagcagcaggtgaaacaaagtcctcaatctttgatagtccagaaaggagggatttcaattataaactgtgcttatgagaacactgcgtttgactactttccatggtaccaacaattccctgggaaaggccctgcattattgatagccatacgtccagatgtgagtgaaaagaaagaaggaagattcacaatctccttca…	HG00096-v12-clr,HG00171-v12-clr,HG00864-v12-clr,HG01114-v12-clr,HG01505-v12-clr,HG01596-v12-clr,HG02011-v12-clr,HG02492-v12-clr,HG02587-v12-clr,HG03065-v12-clr,HG03125-v12-ccs,HG03371-v12-clr,HG03486-v12-ccs,HG03683-v12-clr,HG03732-v12-clr,NA12329-v12-clr,NA18939-v12-clr,NA19650-v12-clr,NA19983-v12-clr,NA20509-v12-clr,NA20847-v12-clr,NA19238-consensus,NA19240-consensus,HG00513-consensus,CHM13-con…
TRAV23/DV6*01/n01/f01	F	10	gttctgtggcttcaactatgctgtgagttatggaagagaaactccaggatatgttactaacttgggtgaatgagaaaattggggtacagacaaactcatgcaggtagacactttaagaagaaaatattattttggggcctaatgacattttgttatctctctaagcaggggtgagtggccaacagaaggagaaaagtgaccagcagcaggtgaaacaaagtcctcaatctttgatagtccagaaaggagggattccaattataaactgtgcttatgagaacactgcgtttgactactttccatggtaccaacaattccctgggaaaggccctgcattattgatagccatacgtccagatgtgagtgaaaagaaagaaggaagattcacaatctccttca…	HG00171-v12-clr,HG00864-v12-clr,HG02818-v12-ccs,HG03009-v12-clr,HG03486-v12-ccs,HG03683-v12-clr,NA12329-v12-clr,NA18534-v12-clr,HG00512-consensus,HG001-consensus
TRAV23/DV6*03/f01	F	6	gttctgtggcttcaactatgctgtgagttatggaagagaaactccaggatatgttactaacttgggtgaatgagaaaattggggtacagacaaactcatgcaggtagacactttaagaagaaaatattattttggggcctaatgacattttgttatctctctaagcaggggtgagtggccaacagaaggagaaaagtgaccagcagcaggtgaaacaaagtcctcaatctttgatagtccagaaaggagggatttcaattataaactgtgcttatgagaacactgcgtttgactactttccatggtaccaacagttccctgggaaaggccctgcattattgatagccatacgtccagatgtgagtgaaaagaaagaaggaagattcacaatctccttca…	HG01114-v12-clr,HG03009-v12-clr,HG03125-v12-ccs,NA19650-v12-clr,NA20847-v12-clr,HG00732-consensus
TRAV23/DV6*04/f01	F	1	ctgtggcttcaactatgctgtgagttatggaagagaaactccaggatatgttactaacttgggtgaatgagaaaattggggtacagacaaactcatgcaggtagacactttaagaagaaaatattattttggggcctaatgacattttgttatctctctaagcaggggtgagtggccaacagaaggagaaaagtgaccagcagcaggtgaaacaaagtcctcaatctttgatagtccagaaaggagggatttcaattataaactgtgcttatgagaacactgcgtttgactactttccatggtaccagcaattccctgggaaaggccctgcattattgatagccatacgtccagatgtgagtgaaaagaaagaaggaagattcacaatctccttcaata…	HG02818-v12-ccs
TRAV24*01/f01	F	32	ttactaatcctctggtttcatcttgactgtaagtccaggggttacaggagacattcttagtctggggtgatgatgaggaaggaggaggatgcagtcagacactctaggttttatttggggatgtgtgaagaaaatgccaactctgtagagagaccaatttctatgtctgactcttttttaaaaaaacaggcgtgagcagcatactgaacgtggaacaaagtcctcagtcactgcatgttcaggagggagacagcaccaatttcacctgcagcttcccttccagcaatttttatgccttacactggtacagatgggaaactgcaaaaagccccgaggccttgtttgtaatgactttaaatggggatgaaaagaagaaaggacgaataagtgccactctta…	HG00096-v12-clr,HG00864-v12-clr,HG01114-v12-clr,HG01505-v12-clr,HG01596-v12-clr,HG02011-v12-clr,HG02492-v12-clr,HG02587-v12-clr,HG02818-v12-ccs,HG03009-v12-clr,HG03065-v12-clr,HG03125-v12-ccs,HG03371-v12-clr,HG03486-v12-ccs,HG03683-v12-clr,HG03732-v12-clr,NA12329-v12-clr,NA18939-v12-clr,NA19650-v12-clr,NA19983-v12-clr,NA20509-v12-clr,NA20847-v12-clr,HG00732-consensus,HG00733-consensus,NA19240-con…
TRAV24*01/f02	F	17	tactaatcctctggtttcatcttgactgtaagtccaggggttacaggagacattcttagtctggggtgatgatgaggaaggaggaggatgcagtcagacactctaggttttatttggggatgtgtgaagaaaatgccaactctgtagagagaccaatttctatgtctgactctttttaaaaaaaaacaggcgtgagcagcatactgaacgtggaacaaagtcctcagtcactgcatgttcaggagggagacagcaccaatttcacctgcagcttcccttccagcaatttttatgccttacactggtacagatgggaaactgcaaaaagccccgaggccttgtttgtaatgactttaaatggggatgaaaagaagaaaggacgaataagtgccactctta…	HG00096-v12-clr,HG00171-v12-clr,HG00864-v12-clr,HG01114-v12-clr,HG02492-v12-clr,HG02818-v12-ccs,HG03009-v12-clr,HG03065-v12-clr,HG03486-v12-ccs,HG03683-v12-clr,NA12329-v12-clr,NA18534-v12-clr,NA20847-v12-clr,CHM13-consensus,HG00512-consensus,NA19239-consensus,HG001-consensus
TRAV24*01/f03	F	2	ttactaatcctctggtttcatcttgactgtaagtccaggggttacaggagacattcttagtctggggtgatgatgaggaaggaggaggatgcagtcagacactctaggttttatttggggatgtgtgaagaaaatgccaactctgtagagagaccaatttatatgtctgactcttttttaaaaaaacaggcgtgagcagcatactgaacgtggaacaaagtcctcagtcactgcatgttcaggagggagacagcaccaatttcacctgcagcttcccttccagcaatttttatgccttacactggtacagatgggaaactgcaaaaagccccgaggccttgtttgtaatgactttaaatggggatgaaaagaagaaaggacgaataagtgccactctta…	HG00731-consensus,HG00733-consensus
TRAV24*01/f04	F	1	tactaatcctctggtttcatcttgactgtaagtccaggggttacaggagacattcttagtctggggtgatgatgaggaaggaggaggatgcagtcagacactctaggttttatttggggatgtgtgaagaaaatgccaactctgtagagagaccaatttctatgtctgactcttttttaaaaaaaacaggcgtgagcagcatactgaacgtggaacaaagtcctcagtcactgcatgttcaggagggagacagcaccaatttcacctgcagcttcccttccagcaatttttatgccttacactggtacagatgggaaactgcaaaaagccccgaggccttgtttgtaatgactttaaatggggatgaaaagaagaaaggacgaataagtgccactctta…	HG01596-v12-clr
TRAV25*01/f01	F	16	gaaacaagagttaagacaaagggagagaaacagagagaaagagacagaatggataaaggttgagggagatgggaagggagacgtggacagaaaggggaaaaaagaaaagaggagtgagagagacctgcgtagctcaggagctaaatatctaatctgattttatgtgatgcttcccattgtctttctaaacagaggtgaatggacaacaggtaatgcaaattcctcagtaccagcatgtacaagaaggagaggacttcaccacgtactgcaattcctcaactactttaagcaatatacagtggtataagcaaaggcctggtggacatcccgtttttttgatacagttagtgaagagtggagaagtgaagaagcagaaaagactgacatttcagtttggag…	HG00096-v12-clr,HG00171-v12-clr,HG01114-v12-clr,HG01596-v12-clr,HG02011-v12-clr,HG02818-v12-ccs,HG03065-v12-clr,NA18939-v12-clr,NA20847-v12-clr,CHM13-consensus,NA19238-consensus,NA19240-consensus,HG00513-consensus,HG00514-consensus,NA19239-consensus,HG001-consensus
TRAV25*01/f02	F	13	gaaacaagagttaagacaaagggagagaaacagagagaaagagacagaatggataaaggttgagggagatgggaagggagacgtggacagaaaggggaaaaaagaaaagagtagtgagagagacctgcgtagctcaggagctaaatatctaatctgattttatgtgatgcttcccattgtctttctaaacagaggtgaatggacaacaggtaatgcaaattcctcagtaccagcatgtacaagaaggagaggacttcaccacgtactgcaattcctcaactactttaagcaatatacagtggtataagcaaaggcctggtggacatcccgtttttttgatacagttagtgaagagtggagaagtgaagaagcagaaaagactgacatttcagtttggag…	HG00171-v12-clr,HG00864-v12-clr,HG02492-v12-clr,HG02818-v12-ccs,HG03009-v12-clr,HG03371-v12-clr,HG03486-v12-ccs,HG03683-v12-clr,NA12329-v12-clr,NA18534-v12-clr,HG00512-consensus,NA19239-consensus,HG001-consensus
TRAV25*01/f03	F	8	gaaacaagagttaagacaaagggagagaaacagagagaaagagacagaatggataaagcttgagggagatgggaagggagacgtggacagaaaggggaaaaaagaaaagaggagtgagagagacctgcgtagctcaggagctaaatatctaatctgattttatgtgatgcttcccattgtctttctaaacagaggtgaatggacaacaggtaatgcaaattcctcagtaccagcatgtacaagaaggagaggacttcaccacgtactgcaattcctcaactactttaagcaatatacagtggtataagcaaaggcctggtggacatcccgtttttttgatacagttagtgaagagtggagaagtgaagaagcagaaaagactgacatttcagtttggag…	HG01114-v12-clr,HG03009-v12-clr,HG03065-v12-clr,HG03125-v12-ccs,NA19650-v12-clr,NA20847-v12-clr,HG00732-consensus,NA19238-consensus
TRAV25*01/f04	F	4	gaaacaagagttaagacaaagggagagaaacagagagaaagagacagaatggataaagcttgagggagatgggaagggagacgtggacagaaaggggaaaaaagaaaagaggagtgagagagacctgcgtagctcaggagctaaatatctaatctgattttatgtgatgcttcccattgtctttctaaacagaggtgaatggacaacaggtaatgcaaattcctcagtaccagcatgtacaagaaggagaggacttcaccacgtactgcaattcctcaactactttaagcaatatacagtggtataagcaaaggcctggtggacatcccgtttttttgatacagttagtgaagagtggagaagtgaagaagcagaaaagactgacatttcagtttggag…	HG00864-v12-clr,HG02011-v12-clr,HG02492-v12-clr,NA19983-v12-clr
TRAV25*01/f05	F	3	gaaacaagagttaagacaaagggagagaaacagagagaaagagacagaatggataaagcttgagggagatgggaagggagacgtggacagaaaggggaaaaaagaaaagaggagtgagagagacctgcgtagctcaggagctaaatatctaatctgattttatgtgatgcttcccattgtctttctaaacagaggtgaatggacaacaggtaatgcaaattcctcagtaccagcatgtacaagaaggagaggacttcaccacgtactgcaattcctcaactactttaagcaatatacagtggtataagcaaaggcctggtggacatcccgtttttttgatacagttagtgaagagtggagaagtgaagaagcagaaaagactgacatttcagtttggag…	NA18939-v12-clr,NA19650-v12-clr,NA20509-v12-clr
TRAV25*01/n01/f01	F	11	gaaacaagagttaagacaaagggagagaaacagagagaaagagacagaatggataaaggttgagggagatgggaagggagacgtggacagaaaggggaaaaaagaaaagaggagtgagagagacctgcgtagctcaggagctaaatatctaatctgattttatgtgatgcttcccattgtctttctaaacagaggtgaatggacaacaggtaatgcaaattcctcagtaccagcatgtacaagaaggagaagacttcaccacgtactgcaattcctcaactactttaagcaatatacagtggtataagcaaaggcctggtggacatcccgtttttttgatacagttagtgaagagtggagaagtgaagaagcagaaaagactgacatttcagtttggag…	HG00096-v12-clr,HG01505-v12-clr,HG03683-v12-clr,HG03732-v12-clr,NA12329-v12-clr,NA20509-v12-clr,HG00732-consensus,HG00733-consensus,HG002-consensus,HG00731-consensus,HG00512-consensus
TRAV25*01/n02/f01	F	3	gaaacaagagttaagacaaagggagagaaacagagagaaagagacagaatggataaaggttgagggagatgggaagggagacgtggacagaaaggggaaaaaagaaaagaggagtgagagagacctgcgtagctcaggagctaaatatctaatctgattttatgtgatgcttcccattgtctttctaaacagaggtgaatggacaacaggtaatgcaaattcctcagtaccagcatgtacaagaaggagaggacttcaccaggtactgcaattcctcaactactttaagcaatacacagtggtataagcaaaggcctggtggacatcccgtttttttgatacagttagtgaagagtggagaagtgaagaagcagaaaagactgacatttcagtttggag…	HG02587-v12-clr,HG03486-v12-ccs,NA19983-v12-clr
TRAV26-1*01/f01	F	21	ggaatacagcctagagggtctctgattattggcatgtatctttggtctttataattaacagcaatgatattttttgtgttcttgcaggacataaaagttttggagtgttaagggagtgttgtatccttgatccatagaattgcattggtttgagagtcaggagctaatctgattttcttgaccccttaggaactataattgatgctaagaccacccagcccccctccatggattgcgctgaaggaagagctgcaaacctgccttgtaatcactctaccatcagtggaaatgagtatgtgtattggtatcgacagattcactcccaggggccacagtatatcattcatggtctaaaaaacaatgaaaccaatgaaatggcctctctgatcatcacagaag…	HG00864-v12-clr,HG01596-v12-clr,HG02011-v12-clr,HG02587-v12-clr,HG02818-v12-ccs,HG03065-v12-clr,HG03125-v12-ccs,HG03371-v12-clr,NA12329-v12-clr,NA18534-v12-clr,NA18939-v12-clr,NA19983-v12-clr,HG00732-consensus,NA19238-consensus,NA19240-consensus,HG002-consensus,HG00731-consensus,HG00733-consensus,HG00512-consensus,NA19239-consensus,HG001-consensus
TRAV26-1*01/f02	F	11	ggaatacagcctagagggtctctgattattggcatgtatctttggtctttataattaacagcaatgatattttttgtgttcttgcaggacataaaagttttggagtgttaagggagtgttgtatccttgatccatagaattgcattggtttgagagtcaggagctaatctgattttcttgaccccttaggaactataattgatgctaagaccacccagcccccctccatggattgcgctgaaggaagagctgcaaacctgccttgtaatcactctaccatcagtggaaatgagtatgtgtattggtatcgacagattcactcccaggggccacagtatatcattcatggtctaaaaaacaatgaaaccaatgaaatggcctctctgatcatcacagaag…	HG03065-v12-clr,HG03486-v12-ccs,HG03683-v12-clr,HG03732-v12-clr,NA12329-v12-clr,NA19650-v12-clr,HG00514-consensus,HG00512-consensus,NA19240-consensus,HG00513-consensus,NA19239-consensus
TRAV26-1*01/f03	F	5	ggaatacagcctagagggtctctgattattggcatgtatctttggtctttataactaacagcaatgatattttttgtgttcttgcaggacataaaagttttggagtgttaagggagtgttgtatccttgatccatagaattgcattggtttgagagtcaggagctaatctgattttcttgaccccttaggaactataattgatgctaagaccacccagcccccctccatggattgcgctgaaggaagagctgcaaacctgccttgtaatcactctaccatcagtggaaatgagtatgtgtattggtatcgacagattcactcccaggggccacagtatatcattcatggtctaaaaaacaatgaaaccaatgaaatggcctctctgatcatcacagaag…	HG00096-v12-clr,NA19650-v12-clr,NA20509-v12-clr,HG00731-consensus,HG00733-consensus
TRAV26-1*01/f04	F	1	ggaatacagcctagagggtctctgattattggcatgtatctttggtctttataactaacagcaatgatattttttgtgttcttgcaggacataaaagttttggagtgttaagggagtgttgtatccttgatccatagaattgcattggtttgagagtcaggagctaatctgattttcttgaccccttaggaactataattgatgctaagaccacccagcccccctccatggattgcgctgaaggaagagctgcaaacctgccttgtaatcactctaccatcagtggaaatgagtatgtgtattggtatcgacagattcactcccaggggccacagtatatcattcatggtctaaaaaacaatgaaaccaatgaaatggcctctctgatcatcacagaag…	NA20847-v12-clr
TRAV26-1*01/n01/f01	F	12	ggaatacagcctagagggtctctgattattggcatgtatctttggtctttataattaacagcaatgatattttttgtgttcttgcaggacataaaagttttggagtgttaagggagtgttgtatccttgatccatagaattgcattggtttgagagtcaggagctaatctgattttcttgaccccttaggaactataattgatgctaagaccacccagcccacctccatggattgcgctgaaggaagagctgcaaacctgccttgtaatcactctaccatcagtggaaatgagtatgtgtattggtatcgacagattcactcccaggggccacagtatatcattcatggtctaaaaaacaatgaaaccaatgaaatggcctctctgatcatcacagaag…	HG00171-v12-clr,HG00864-v12-clr,HG01114-v12-clr,HG01505-v12-clr,HG02492-v12-clr,HG03009-v12-clr,HG03125-v12-ccs,HG03683-v12-clr,NA18534-v12-clr,NA20847-v12-clr,HG00732-consensus,HG002-consensus
TRAV26-1*01/n01/f02	F	9	ggaatacagcctagagggtctctgattattggcatgtatctttggtctttataactaacagcaatgatattttttgtgttcttgcaggacataaaagttttggagtgttaagggagtgttgtatccttgatccatagaattgcattggtttgagagtcaggagctaatctgattttcttgaccccttaggaactataattgatgctaagaccacccagcccacctccatggattgcgctgaaggaagagctgcaaacctgccttgtaatcactctaccatcagtggaaatgagtatgtgtattggtatcgacagattcactcccaggggccacagtatatcattcatggtctaaaaaacaatgaaaccaatgaaatggcctctctgatcatcacagaag…	HG00096-v12-clr,HG02492-v12-clr,HG02818-v12-ccs,HG03009-v12-clr,HG03371-v12-clr,HG03486-v12-ccs,NA20509-v12-clr,CHM13-consensus,HG001-consensus
TRAV26-1*01/n01/f03	F	2	ggaatacagcctagagggtctctgattattggcatgtatctttggtctttataattaacagcaatgatattttttgtgttcttgcaggacataaaagttttggagtgttaagggagtgttgtatccttgatccatagaattgcattggtttgagagtcaggagctaatctgattttcttgaccccttaggaactataattgatgctaagaccacccagcccacctccatggattgcgctgaaggaagagctgcaaacctgccttgtaatcactctaccatcagtggaaatgagtatgtgtattggtatcgacagattcactcccaggggccacagtatatcattcatggtctaaaaaacaatgaaaccaatgaaatggcctctctgatcatcacagaag…	HG01505-v12-clr,NA18939-v12-clr
TRAV26-1*01/n02/f01	F	1	ggaatacagcctagagggtctctgattattggcatgtatctttggtctttataattaacagcaatgatattttttgtgttcttgcaggacataaaagttttggagtgttaagggagtgttgtatccttgatccatagaattgcattggtttgagagtcaggagctaatctgattttcttgaccccttaggaactataattgatgctaagaccacccagccccccctccatggattgcgctgaaggaagagctgcaaacctgccttgtaatcactctaccatcagtggaaatgagtatgtgtattggtatcgacagattcactcccaggggccacagtatatcattcatggtctaaaaaacaatgaaaccaatgaaatggcctctctgatcatcacagaa…	HG01114-v12-clr
TRAV26-2*01/f01	F	31	ttgtggctctgcatagctcaggaacaaataaataccagtaatatttatcttgtcctgtgcaacacacataaaaacactcaaatatggagtagggcagggaggacagttctggagcagtggtgaacctgaccttcagatgcaccaagagctgatgatccagagctaatctgctgtttttcaaccccataggtattatgggtgatgctaagaccacacagccaaattcaatggagagtaacgaagaagagcctgttcacttgccttgtaaccactccacaatcagtggaactgattacatacattggtatcgacagcttccctcccagggtccagagtacgtgattcatggtcttacaagcaatgtgaacaacagaatggcctctctggcaatcgctgaag…	HG00096-v12-clr,HG00171-v12-clr,HG01114-v12-clr,HG01505-v12-clr,HG02011-v12-clr,HG02587-v12-clr,HG02818-v12-ccs,HG03009-v12-clr,HG03065-v12-clr,HG03125-v12-ccs,HG03371-v12-clr,HG03486-v12-ccs,HG03732-v12-clr,NA12329-v12-clr,NA18534-v12-clr,NA18939-v12-clr,NA19650-v12-clr,NA19983-v12-clr,NA20509-v12-clr,NA20847-v12-clr,HG00732-consensus,HG00733-consensus,NA19240-consensus,HG00514-consensus,HG00731…
TRAV26-2*01/f02	F	16	ttgtggctctgcatagctcaggaacaaataaataccagtaatatttatcttgtcctgtgcaacacacataaaaacactcaaatatggagtagggcagggaggacagttctggagcagtggtgaacctgaccttcagatgcaccaagagctgatgatccagagctaatctgctgtttttcaaccccataagtattatgggtgatgctaagaccacacagccaaattcaatggagagtaacgaagaagagcctgttcacttgccttgtaaccactccacaatcagtggaactgattacatacattggtatcgacagcttccctcccagggtccagagtacgtgattcatggtcttacaagcaatgtgaacaacagaatggcctctctggcaatcgctgaag…	HG00096-v12-clr,HG00864-v12-clr,HG01596-v12-clr,HG02492-v12-clr,HG03371-v12-clr,HG03683-v12-clr,HG03732-v12-clr,NA18534-v12-clr,NA18939-v12-clr,NA19983-v12-clr,NA20509-v12-clr,NA20847-v12-clr,HG00512-consensus,NA19238-consensus,HG00513-consensus,HG002-consensus
TRAV26-2*01/f03	F	2	ttgtggctctgcatagctcaggaacaaataaataccagtaatatttatcttgtcctgtgcaacacacataaaaacactcaaatatggagtagggcagggaggacagttctggagcagtggtgaacctgaccttcagatgcaccaagagctgatgatccagagctaatctgctgtttttcaaccccataggtattatgggtgatgctaagaccacacagccaaattcaatggagagtaacgaagaagagcctgttcacttgccttgtaaccactccacaatcagtggaactgattacatacattggtatcgacagcttccctcccagggtccagagtacgtgattcatggtcttacaagcaatgtgaacaacagaatggcctctctggcaatcgctgaag…	HG001-consensus,HG002-consensus
TRAV27*01/f01	F	29	taaattaacagaaaatccctgatggcaagttgttttatggcaaagtatgaaaggaggaattataaaagaaggaagaaagggggaaagcaagggagggaggagaaaggagtaaggagggaggaaaaatcatttcaggttgggaaacaatccctaattcccttccctggttccttctgctctgtttctaaacaggggtgagcacccagctgctggagcagagccctcagtttctaagcatccaagagggagaaaatctcactgtgtactgcaactcctcaagtgttttttccagcttacaatggtacagacaggagcctggggaaggtcctgtcctcctggtgacagtagttacgggtggagaagtgaagaagctgaagagactaacctttcagtttggtg…	HG00096-v12-clr,HG00171-v12-clr,HG01114-v12-clr,HG01505-v12-clr,HG02011-v12-clr,HG02587-v12-clr,HG02818-v12-ccs,HG03065-v12-clr,HG03125-v12-ccs,HG03371-v12-clr,HG03486-v12-ccs,HG03732-v12-clr,NA12329-v12-clr,NA18534-v12-clr,NA18939-v12-clr,NA19650-v12-clr,NA19983-v12-clr,NA20509-v12-clr,NA20847-v12-clr,HG00732-consensus,HG00733-consensus,NA19240-consensus,HG00514-consensus,HG00731-consensus,HG005…
TRAV27*01/f02	F	1	aaattaacagaaaatccctgatggcaagttgttttatggcaaagtatgaaaggaggaattataaaagaaggaagaaaggggggaaagcaagggagggaggagaaaggagtaaggagggaggaaaaatcatttcaggttgggaaacaatccctaattcccttccctggttccttctgctctgtttctaaacaggggtgagcacccagctgctggagcagagccctcagtttctaagcatccaagagggagaaaatctcactgtgtactgcaactcctcaagtgttttttccagcttacaatggtacagacaggagcctggggaaggtcctgtcctcctggtgacagtagttacgggtggagaagtgaagaagctgaagagactaacctttcagtttggtg…	HG03009-v12-clr
TRAV27*01/n01/f01	F	21	taaattaacagaaaatccctgatggcaagttgttttatggcaaagtatgaaaggaggaattataaaagaaggaagaaagggggaaagcaagggagggaggagaaaggagtaaggagggaggaaaaatcatttcaggttgggaaacaatccctaattcccttccctggttccttctgctctgtttctaaacaggggtgagcacccagctgctggagcagagccctcagtttctaagcatccaagagggagaaaatctcactgtgtactgcaactcctcaagtgttttttccagcttacaatggtacagacaggagcctggggaaggtcctgtcctcctggtgacagtagttacgggtggagaagtgaagaagctgaagagactaacctttcagtttggtg…	HG00096-v12-clr,HG00864-v12-clr,HG01114-v12-clr,HG01596-v12-clr,HG02492-v12-clr,HG02818-v12-ccs,HG03009-v12-clr,HG03065-v12-clr,HG03125-v12-ccs,HG03371-v12-clr,HG03486-v12-ccs,HG03683-v12-clr,HG03732-v12-clr,NA18534-v12-clr,NA20509-v12-clr,NA20847-v12-clr,HG00512-consensus,NA19238-consensus,NA19240-consensus,HG00513-consensus,HG002-consensus
TRAV27*01/n02/f01	F	1	taaattaacagaaaatccctgatggcaagttgttttatggcaaagtatgaaaggaggaattataaaagaaggaagaaagggggaaagcaagggagggaggagaaaggagtaaggagggaggaaaaatcatttcaggttgggaaacaatccctaattcccttccctggttccttctgctctgtttctaaacaggggtgagcacccagctgctggagcagagccctcagtttctaagcatccaagagggagaaaatctcactgtgtactgcaactcctcaagtgttttttccagcttacaatggtacagacaggagcctggggaaggtcctgtcctcctggtgacagtagttacgggtggagaagtgaagaagctgaagagactaacctttcagtttggtg…	NA18939-v12-clr
TRAV27*03/f01	F	7	taaattaacagaaaatccctgatggcaagttgttttatggcaaagtatgaaaggaggaattataaaagaaggaagaaagggggaaagcaagggagggaggagaaaggagtaaggagggaggaaaaatcatttcaggttgggaaacaatccctaattcccttccctggttccttctgctctgtttctaaacaggggtgagcacccagctgctggagcagagccctcagtttctaagcatccaagagggagaaaatctcactgtgtactgcaactcctcaagtgttttttccagcttacaatggtacagacaggagcctggggaaggtcctgtcctcctggtgacagtagttacgggtggagaagtgaagaagctgaagagactaacctttcagtttggtg…	HG02587-v12-clr,NA19650-v12-clr,NA19983-v12-clr,HG00732-consensus,HG001-consensus,NA19239-consensus,HG002-consensus
TRAV28*01/f01	P	29	cacaactgaatttggaaaggagcaatggaggaacgggagagatggagaaagagaaagaacgcaactctcaattaagctgtgtcctctatcataaggaagaaaactacagagaaattttctacacttggaaacagctacagtgattttgtgatgactctcatctgcatctacttttctctttctgaacgggggtaaaagcgcaaatgaaagtggagcagagtcctcaggtcctgatcctccaagagggaagaaattcattcctggtgtgcagttgttctatttacatgatccgtgtgcagtggtttcatcaaaagcctggaggacccctcatgtccttatttaacattaattcaggaatacagcaaaaaagaagactaaaatccgcagtcaaagctgagg…	HG00096-v12-clr,HG00171-v12-clr,HG01114-v12-clr,HG01505-v12-clr,HG02011-v12-clr,HG02587-v12-clr,HG02818-v12-ccs,HG03009-v12-clr,HG03065-v12-clr,HG03125-v12-ccs,HG03371-v12-clr,HG03486-v12-ccs,HG03732-v12-clr,NA12329-v12-clr,NA18534-v12-clr,NA18939-v12-clr,NA19650-v12-clr,NA20509-v12-clr,NA20847-v12-clr,HG00732-consensus,HG00733-consensus,NA19240-consensus,HG00514-consensus,HG00731-consensus,CHM13…
TRAV28*01/n01/f01	P	21	cacaactgaatttggaaaggagcaatggaggaacgggagagatggagaaagagaaagaacgcaactctcaattaagctgtgtcctctatcataaggaagaaaactacagagaaattttctacacttggaaacagctacagtgattttgtgataactctcatctgcatctacttttctctttctgaacgggggtaaaagcgcaaatgaaagtggagcagagtcctcacgtcctgatcctccaagagggaagaaattcattcctggtgtgcagttgttctatttacatgatccgtgtgcagtggtttcatcaaaagcctggaggacccctcatgtccttatttaacattaattcaggaatacagcaaaaaagaagactaaaatccgcagtcaaagctgagg…	HG00096-v12-clr,HG00864-v12-clr,HG01596-v12-clr,HG02492-v12-clr,HG02818-v12-ccs,HG03009-v12-clr,HG03065-v12-clr,HG03125-v12-ccs,HG03371-v12-clr,HG03683-v12-clr,HG03732-v12-clr,NA18534-v12-clr,NA18939-v12-clr,NA19983-v12-clr,NA20509-v12-clr,NA20847-v12-clr,HG00512-consensus,NA19238-consensus,NA19240-consensus,HG00513-consensus,HG002-consensus
TRAV28*01/n01/f02	P	1	cacaactgaatatggaaaggagcaatggaggaacgggagagatggagaaagagaaagaacgcaactctcaattaagctgtgtcctctatcataaggaagaaaactacagagaaattttctacacttggaaacagctacagtgattttgtgatgactctcatctgcatctacttttctctttctgaacgggggtaaaagcgcaaatgaaagtggagcagagtcctcacgtcctgatcctccaagagggaagaaattcattcctggtgtgcagttgttctatttacatgatccgtgtgcagtggtttcatcaaaagcctggaggacccctcatgtccttatttaacattaattcaggaatacagcaaaaaagaagactaaaatccgcagtcaaagctgagg…	HG002-consensus
TRAV28*01/n01/f03	P	4	cacaactgaatttggaaaggagcaatggaggaacgggagagatggagaaagagaaagaacgcaactctcaattaagctgtgtcctctatcataaggaagaaaactacagagaaattttctacacttggaaacagctacagtgattttgtgatgactctcatctgcatctacttttctctttctgaacgggggtaaaagcgcaaatgaaagtggagcagagtcctcacgtcctgatcctccaagagggaagaaattcattcctggtgtgcagttgttctatttacatgatccgtgtgcagtggtttcatcaaaagcctggaggacccctcatgtccttatttaacattaattcaggaatacagcaaaaaagaagactaaaatccgcagtcaaagctgagg…	HG02587-v12-clr,NA19650-v12-clr,NA19983-v12-clr,NA19239-consensus
TRAV28*01/n01/f04	P	2	cacaactgaatttggaaaggagcaatggaggaacgggagagatggagaaagagaaagaacgcaactctcaattaagctgtgtcctctatcataaggaagaaaactacagagaaattttctacacttggaaacagctacagtgattttgtgatgactctcatctgcatctacttttctctttctgaacgggggtaaaagcgcaaatgaaagtggagcagagtcctcacgtcctgatcctccaagagggaagaaattcattcctggtgtgcagttgttctatttacatgatccgtgtgcagtggtttcatcaaaagcctggaggacccctcatgtccttatttaacattaattcaggaatacagcaaaaaagaagactaaaatccgcagtcaaagctgagg…	HG00732-consensus,HG001-consensus
TRAV29/DV5*01/f01	F	29	cagccagactgtgagttgtgcatgggaggtttgaatatagtaagaaaagctacaaggaacactacaaggctgggagataattggagaagttttgttttgttttccggatcttgatggtttcctgtggggacattaaaaataaaactgaaaatctgttattctctttccaaacaggggtaaacagtcaacagaagaatgatgaccagcaagttaagcaaaattcaccatccctgagcgtccaggaaggaagaatttctattctgaactgtgactatactaacagcatgtttgattatttcctatggtacaaaaaataccctgctgaaggtcctacattcctgatatctataagttccattaaggataaaaatgaagatggaagattcactgtcttcttaa…	HG00096-v12-clr,HG00171-v12-clr,HG01114-v12-clr,HG01505-v12-clr,HG02011-v12-clr,HG02587-v12-clr,HG02818-v12-ccs,HG03009-v12-clr,HG03065-v12-clr,HG03125-v12-ccs,HG03371-v12-clr,HG03486-v12-ccs,NA12329-v12-clr,NA18534-v12-clr,NA18939-v12-clr,NA19650-v12-clr,NA20509-v12-clr,NA20847-v12-clr,HG00732-consensus,HG00733-consensus,NA19240-consensus,HG00514-consensus,HG00731-consensus,NA19238-consensus,HG0…
TRAV29/DV5*01/f02	F	4	cagccagactgtgagttgtgcatgggaggtttgaatatagtaagaaaagctacaaggaacactacaaggctgggagataattggagaagttttgttttgttttccggatcttgatggtttcctgtggggacattaaaaataaaactgaaaatctgttattctctttccaaacaggggtaaacagtcaacagaagaatgatgaccagcaagttaagcaaaattcaccatccctgagcgtccaggaaggaagaatttctattctgaactgtgactatactaacagcatgtttgattatttcctatggtacaaaaaataccctgctgaaggtcctacattcctgatatctataagttccattaaggataaaaatgaagatggaagattcactgtcttcttaa…	HG02587-v12-clr,NA19650-v12-clr,NA19983-v12-clr,NA19239-consensus
TRAV29/DV5*01/f03	F	2	cagccagactgtgagttgtgcatgggaggtttgaatatagtaagaaaagctacaaggaacactacaaggctgggagataattggagaagttttgttttgttttccggatcttgatggtttcctgtggggacattaaaaataaaactgaaaatctgttattctctttccaaacaggggtaaacagtcaacagaagaatgatgaccagcaagttaagcaaaattcaccatccctgagcgtccaggaaggaagaatttctattctgaactgtgactatactaacagcatgtttgattatttcctatggtacaaaaaataccctgctgaaggtcctacattcctgatatctataagttccattaaggataaaaatgaagatggaagattcactgtcttcttaa…	HG02011-v12-clr,HG03125-v12-ccs
TRAV29/DV5*01/f04	F	1	cagccagactgtgagttgtgcatgggaggtttgaatatagtaagaaaagctacaaggaacactacaaggctgggagataattggagaagttttgttttgttttccggatcttgatggtttcctgtggggacattaaaaataaaactgaaaatctgttattctctttccaaacaggggtaaatagtcaacagaagaatgatgaccagcaagttaagcaaaattcaccatccctgagcgtccaggaaggaagaatttctattctgaactgtgactatactaacagcatgtttgattatttcctatggtacaaaaaataccctgctgaaggtcctacattcctgatatctataagttccattaaggataaaaatgaagatggaagattcactgtcttcttaa…	HG03732-v12-clr
TRAV29/DV5*01/n01/f01	F	21	cagccagactgtgagttgtgcatgggaggtttgaatatagtaagaaaagctacaaggaacactacaaggctgggagataattggagaagttttgttttgttttccggatcttgatggtttcctgtggggacattaaaaataaaactgaaaatctgttattctctttccaaacaggggtaaacagtcaacagaagaatgatgaccagcaagttaagcaaaattcaccatccctgagcgtccaggaaggaagaatttctattctgaactgtgactatactaacagcatgtttgattatttcctatggtacaaaaaataccctgctgaaggtcctacattcctgatatctataagttccattaaggataaaaatgaagatggaagattcactgttttcttaa…	HG00096-v12-clr,HG00864-v12-clr,HG01596-v12-clr,HG02492-v12-clr,HG02818-v12-ccs,HG03009-v12-clr,HG03065-v12-clr,HG03371-v12-clr,HG03486-v12-ccs,HG03683-v12-clr,HG03732-v12-clr,NA18534-v12-clr,NA18939-v12-clr,NA19983-v12-clr,NA20509-v12-clr,HG00732-consensus,NA19238-consensus,HG00513-consensus,HG002-consensus,HG00512-consensus,HG001-consensus
TRAV3*01/f01	F	23	gtgggctggaaaggacccccccagtcccgcccgccgtgagcttagctggagccatggcctctgcacccatctcgatgcttgcgatgctcttcacattgagtgagtaatatccccttcccattttccactcgcatgatccacttacatgctctccagcagcttcactgatgcagcatgattaatttacaggtgggctgagagctcagtcagtggctcagccggaagatcaggtcaacgttgctgaagggaatcctctgactgtgaaatgcacctattcagtctctggaaacccttatcttttttggtatgttcaataccccaaccgaggcctccagttccttctgaaatacatcacaggggataacctggttaaaggcagctatggctttgaagctgaat…	HG00864-v12-clr,HG01114-v12-clr,HG01505-v12-clr,HG02011-v12-clr,HG02492-v12-clr,HG02587-v12-clr,HG03065-v12-clr,HG03371-v12-clr,HG03683-v12-clr,HG03732-v12-clr,NA12329-v12-clr,NA18939-v12-clr,NA19983-v12-clr,NA20509-v12-clr,NA20847-v12-clr,HG00732-consensus,NA19238-consensus,HG00513-consensus,HG002-consensus,HG00731-consensus,CHM13-consensus,HG00512-consensus,HG001-consensus
TRAV3*01/f02	F	23	gtgggctggaaaggacccccccaatcccgcccgccgtgagcttagctggagccatggcctctgcacccatctcgatgcttgcgatgctcttcacattgagtgagtaatatccccttcccattttccactcgcatgatccacttacatgctctccagcagcttcactgatgcagcatgattaatttacaggtgggctgagagctcagtcagtggctcagccggaagatcaggtcaacgttgctgaagggaatcctctgactgtgaaatgcacctattcagtctctggaaacccttatcttttttggtatgttcaataccccaaccgaggcctccagttccttctgaaatacatcacaggggataacctggttaaaggcagctatggctttgaagctgaat…	HG00096-v12-clr,HG00171-v12-clr,HG01114-v12-clr,HG01505-v12-clr,HG01596-v12-clr,HG02587-v12-clr,HG02818-v12-ccs,HG03009-v12-clr,HG03125-v12-ccs,HG03371-v12-clr,HG03486-v12-ccs,HG03683-v12-clr,NA12329-v12-clr,NA18534-v12-clr,NA18939-v12-clr,NA19650-v12-clr,HG00514-consensus,HG00733-consensus,NA19240-consensus,HG00513-consensus,HG00731-consensus,NA19238-consensus,NA19239-consensus
TRAV3*01/f03	F	6	gtgggctggaaaggacccccccaatcccgcccgccgtgagcttagctggagccatggcctctgcacccatctcgatgcttgcgatgctcttcacattgagtgagtaatatccccttcccattttccactcgcatgatccacttacatgctctccagcagcttcactgatgcagcatgattaatttacaggtgggctgagagctcagtcagtggctcagccggaagatcaggtcaacgttgctgaagggaatcctctgactgtgaaatgcacctattcagtctctggaaacccttatcttttttggtatgttcaataccccaaccgaggcctccagttccttctgaaatacatcacaggggataacctggttaaaggcagctatggctttgaagctgaat…	HG01596-v12-clr,HG02492-v12-clr,HG03065-v12-clr,NA18534-v12-clr,HG00514-consensus,HG00512-consensus
TRAV3*01/f04	F	2	gtgggctggaaaggacccccccagtcccgcccgccgtgagcttagctggagccatggcctctgcacccatctcgatgcttgcgatgctcttcacattgagtgagtaatatccccttcccattttccactcgcatgatccacttacatgctctccagcagcttcactgatgcagcatgattaatttacaggtgggctgagagctcagtcagtggctcagccggaagatcaggtcaacgttgctgaagggaatcctctgactgtgaaatgcacctattcagtctctggaaacccttatcttttttggtatgttcaataccccaaccgaggcctccagttccttctgaaatacatcacaggggataacctggttaaaggcagctatggctttgaagctgaat…	HG00732-consensus,HG00733-consensus
TRAV3*01/f05	F	1	gtgggccggaaaggacccccccaatcccgcccgccgtgagcttagctggagccatggcctctgcacccatctcgatgcttgcgatgctcttcacattgagtgagtaatatccccttcccattttccactcgcatgatccacttacatgctctccagcagcttcactgatgcagcatgattaatttacaggtgggctgagagctcagtcagtggctcagccggaagatcaggtcaacgttgctgaagggaatcctctgactgtgaaatgcacctattcagtctctggaaacccttatcttttttggtatgttcaataccccaaccgaggcctccagttccttctgaaatacatcacaggggataacctggttaaaggcagctatggctttgaagctgaat…	HG02011-v12-clr
TRAV30*01/f01	F	30	tatgacagcatcttaatgacaatagctttctgtcttgggaagggcccttttaagaaccagacctaagaagtgaggaaaatgtaccgtaattatgtggtgatgcttaatgttttaaataaggaaggaagagagaaaatcacccttcccttcacgagattgagcatctcattcgattgtctttctgatcaggggtgagaagccaacaaccagtgcagagtcctcaagccgtgatcctccgagaaggggaagatgctgtcatcaactgcagttcctccaaggctttatattctgtacactggtacaggcagaagcatggtgaagcacccgtcttcctgatgatattactgaagggtggagaacagaagggtcatgaaaaaatatctgcttcatttaatgaaa…	HG00096-v12-clr,HG00171-v12-clr,HG01114-v12-clr,HG01505-v12-clr,HG02011-v12-clr,HG02587-v12-clr,HG02818-v12-ccs,HG03009-v12-clr,HG03065-v12-clr,HG03125-v12-ccs,HG03371-v12-clr,HG03486-v12-ccs,HG03732-v12-clr,NA12329-v12-clr,NA18534-v12-clr,NA18939-v12-clr,NA19650-v12-clr,NA20509-v12-clr,NA20847-v12-clr,HG00732-consensus,HG00733-consensus,NA19240-consensus,HG00514-consensus,HG00731-consensus,NA192…
TRAV30*01/f02	F	1	tatgacagcatcttaatgacaatagctttctgtcttgggaagggcccttttaagaaccagacctaagaagtgaggaaaatgtaccgtaattatgtggtgatgcttaatgttttaaataaggaaggaagagagaaaatcacccttcccttcacgagattgagcatctcattcgattgtctttctgatcaggggtgagaagccaacaaccagtgcagagtcctcaagccgtgatcctccgagaaggggaagatgctgtcatcaactgcagttcctccaaggctttatattctgtacactggtacaggcagaagcatggtgaagcacccgtcttcctgatgatattactgaagggtggagaacagaagggtcatgaaaaaatatctgcttcatttaatgaaa…	NA20847-v12-clr
TRAV30*01/n01/f01	F	14	tatgacagcatcttaatgacaatagctttctgtcttgggaagggcccttttaagaaccagacctaagaagtgaggaaaatgtaccgtaattatgtggtgatgcttaatgttttaaataaggaaggaagagagaaaatcacccttcccttcacgagattgagcatctcattcgattgtctttctgatcaggggtgagaagccaacaaccagtgcagagtcctcaagccgtgatcctccgagaaggggaagatgctgtcatcaactgcagttcctccaaggctttatattctgtacactggtacaggcagaagcatggtgaagcacccgtcttcctgatgatattactgaagggtggagaacagaagggtcatgacaaaatatctgcttcatttaatgaaa…	HG00096-v12-clr,HG00864-v12-clr,HG01596-v12-clr,HG02492-v12-clr,HG03009-v12-clr,HG03371-v12-clr,HG03683-v12-clr,HG03732-v12-clr,NA18534-v12-clr,NA18939-v12-clr,NA20509-v12-clr,HG00512-consensus,HG00513-consensus,HG002-consensus
TRAV30*01/n02/f01	F	5	tatgacagcatcttaatgacaatagctttctgtcttgggaagggcccttttaagaaccagacctaagaagtgaggaaaatgtaccgtaattatgtggtgatgcttaatgttttaaataaggaaggaagagagaaaatcacccttcccttcacgagattgagcatctcattcgattgtctttctgatcaggggtgagaagccaacaaccagtgcagagtcctcaagccgtgatcctccgagaaggggaagatgctgtcatcaactgcagttcctccaaggctttatattctgtacactggtacaggcagaagcatggtgaagcacccgtcttcctgatgatattactgaagggtggagaacagaagggtcatgacaaaatatctgcttcatttaatgaaa…	NA19983-v12-clr,HG00732-consensus,HG001-consensus,NA19238-consensus,HG002-consensus
TRAV30*01/n03/f01	F	1	tatgacagcatcttaatgacaatagctttctgtcttgggaagggcccttttaagaaccagacctaagaagtgaggaaaatgtaccgtaattatgtggtgatgcttaatgttttaaataaggaaggaagagagaaaatcacccttcccttcacgagattgagcatctcattcgattgtctttctgatcaggggtgagaagccaacaaccagtgcagagtcctcaagccgtgatcctccgagaaggggaagatgctgtcatcaactgcagttcctccaaggctttatattctgtacactggtacaggcagaagcatggtgaagcacccgtcttcctgatgatattactgaagggtggagaacagaagggtcatgacaaaatatctgcttcatttaatgaaa…	HG03486-v12-ccs
TRAV30*01/n04/f01	F	1	tatgacagcatcttaatgacaatagctttctgtcttgggaagggcccttttaagaaccagacctaagaagtgaggaaaatgtaccgtaattatgtggtgatgcttaatgttttaaataaggaaggaagagagaaaatcacccttcccttcacgagattgagcatctcattcgattgtctttctgatcaggggtgagaagccaacaaccagtgcagagtcctcaagccatgatcctccgagaaggggaagatgctgtcatcaactgcagttcctccaaggctttatattctgtacactggtacaggcagaagcatggtgaagcacccgtcttcctgatgatattactgaagggtggagaacagaagggtcatgacaaaatatctgcttcatttaatgaaa…	HG00864-v12-clr
TRAV30*04/n01/f01	F	4	tatgacagcatcttaatgacaatagctttctgtcttgggaagggcccttttaagaaccagacctaagaagtgaggaaaatgtaccgtaattatgtggtgatgcttaatgttttaaataaggaaggaagagagaaaatcacccttcccttcacgagattgagcatctcattcgattgtctttctgatcaggggtgagaagccaacaaccagtgcagagtcctcaagccgtgatcctccgagaaggggaagatgctgtcatcaactgcagttcctccaaggctttatattctgtacactggtacaggcagaagcatggtgaagcacccgtcttcctgatgatattactgaagggtggagaacagatgcgtcatgaaaaaatatctgcttcatttaatgaaa…	HG02587-v12-clr,NA19650-v12-clr,NA19983-v12-clr,NA19239-consensus
TRAV31*01/f01	P	20	agggaagaggggatgaacaactggtcatatgtgacaaacactcaggtgtaataagaaggaagaggaaaggaaccagattctgactcctgcctttactgaagatttaacccctgccccaaaagttcttggaagctctcttacaggtcagctcaggggaccaatcttgttatttcttctcatttacgggatccagcatgtcacagagggtcattcaatcccaaccagcaatatctacgcaggagggtgagaccgtgaaactggactgtgcatacaaaactaatattgtatattacatattgtattggtacaaaaggtctcccaatgggaagattattttcctcatttatcagcaaacagatgcagaaaccaatgcgacacagggtcaatattctgtgagct…	HG00096-v12-clr,HG01114-v12-clr,HG02011-v12-clr,HG02587-v12-clr,HG02818-v12-ccs,HG03065-v12-clr,HG03125-v12-ccs,HG03371-v12-clr,HG03486-v12-ccs,NA18534-v12-clr,NA19650-v12-clr,NA20847-v12-clr,HG00732-consensus,HG00733-consensus,NA19240-consensus,HG00514-consensus,HG00731-consensus,HG00512-consensus,NA19239-consensus,HG001-consensus
TRAV31*01/n01/f01	P	32	agggaagaggggatgaacaactggtcatatgtgacaaacactcaggtgtaataagaaggaagaggaaaggaaccagattctgactcctgcctttactgaagatttaacccctgccccaaaagttcttggaagctctcttacaggtcagctcaggggaccaatcttgttatttcttctcatttacgggatccagcatgtcacagagggtcattcaatcccaaccagcaatatctacgcaggagggtgagaccgtgaaactggactgtgcatacaaaactaatattgtatattacatattgtattggtacaaaaggtctcccaatgggaagattattttcctcatttatcagcaaacagatgcagaaaccaatgcgacacagggtcaatattctgtgagct…	HG00096-v12-clr,HG00171-v12-clr,HG00864-v12-clr,HG01114-v12-clr,HG01505-v12-clr,HG01596-v12-clr,HG02492-v12-clr,HG02587-v12-clr,HG03009-v12-clr,HG03065-v12-clr,HG03125-v12-ccs,HG03371-v12-clr,HG03486-v12-ccs,HG03683-v12-clr,HG03732-v12-clr,NA12329-v12-clr,NA18534-v12-clr,NA18939-v12-clr,NA19650-v12-clr,NA19983-v12-clr,NA20509-v12-clr,NA20847-v12-clr,HG00514-consensus,HG00733-consensus,NA19240-con…
TRAV31*01/n02/f01	P	2	agggaagaggggatgaacaactggtcatatgtgacaaacactcaggtgtaataagaaggaagaggaaaggaaccagattctgactcctgcctttactgaagatttaacccctgccccaaaagttcttggaagctctcttacaggtcagctcaggggaccaatcttgttatttcttctcatttacgggatccagcatgtcacagagggtcattcaatcccaaccagcaatatctacgcaggagggtgagaccgtgaaactggactgtgcatacaaaactaatattgtatattacatattgtattggtacaaaaggtctcccaatgggaagattattttcctcatttatcagcaaacagatgcagaaaccaatgcgacacagggtcaatattctgtgagct…	HG001-consensus,HG002-consensus
TRAV31*01/n03/f01	P	1	agggaagaggggatgaacaactggtcatatgtgacaaacactcaggtgtaataagaaggaagaggaaaggaaccagattctgactcctgcctttactgaaggtttaacccctgccccaaaagttcttggaagctctcttacaggtcagctcaggggaccaatcttgttatttcttctcatttacgggatccagcatgtcacagagggtcattcaatcccaaccagcaatatctacgcaggagggtgagaccgtgaaactggactgtgcatacaaaactaatattgtatattacatattgtattggtacaaaaggtctcccaatgggaagattattttcctcatttatcagcaaacagatgcagaaaccaatgcgacacagggtcaatattctgtgagct…	HG00732-consensus
TRAV31*01/n04/f01	P	1	agggaagaggggatgaacaactggtcatatgtgacaaacactcaggtgtaataagaaggaagaggaaaggaaccagattctgactcctgcctttactgaagatttaacccctgccccaaaagttcttggaagctctcttacaggtcagctcaggggaccaatcttgttatttcttctcatttacgggatccagcatgtcacagagggtcattcaatcccaaccagcaatatctacgcaggagggtgagaccgtgaaactggactgtgcatacaaaactaatattgtatattacatattgtattggtacaaaaggtctcccaatgggaagattattttcctcatttatcagcaaacagatgcagaaaccaatgcgacacagggtcaatattctgtgagct…	HG02011-v12-clr
TRAV31*01/n05/f01	P	1	agggaagaggggatgaacaactggtcatatgtgacaaacactcaggtgtaataagaaggaagaggaaaggaaccagattctgactcctgcctttactgaagatttaacccctgccccaaaagttcttggaagctctcttacaggtcagctcaggggaccaatcttgttatttcttctcatttacgggatccagcatgtcacagagggtcattcaatcccaaccagcaatatctacgcaggagggtgagaccgtgaaactggactgtgcatacaaaactaatattgtatattacatattgtattggtacaaaaggtctcccaatgggaagattattttcctcatttatcagcaaacagatgcagaaaccagtgcgacacagggtcaatattctgtgagct…	HG02818-v12-ccs
TRAV32*01/f01	P	28	gtccctgggagctttattcaaattcagctgaagcgtaagtgcagggcttctggaggggtccatcacaagtctggggaaggagggggattcattttagttctcccctggttttctgctgatactctgcaaagaaaacgtacattcggaaaatgacccagtaacccattttccttgtttcaacggtgatgagtggccaagaaaaggatgtgatacagagttattcaaatctaaatgtctaggagagagaaatggccgttattaatgacagttatacagatggagctttgaattatttctgttggtacaagaagaaaacggggaaggccctaatatcttaatggagattcattcaaatgtggatagaaaacaggacagaaggctcactgtactgttgaataa…	HG00096-v12-clr,HG00171-v12-clr,HG01114-v12-clr,HG01505-v12-clr,HG02011-v12-clr,HG02818-v12-ccs,HG03009-v12-clr,HG03125-v12-ccs,HG03486-v12-ccs,HG03732-v12-clr,NA12329-v12-clr,NA18534-v12-clr,NA18939-v12-clr,NA19650-v12-clr,NA19983-v12-clr,NA20509-v12-clr,NA20847-v12-clr,HG00732-consensus,HG00733-consensus,NA19240-consensus,HG00514-consensus,HG00731-consensus,NA19238-consensus,HG00512-consensus,C…
TRAV32*01/f02	P	12	gtccctgggagctttattcaaattcagctgaagcgtaagtgcagggcttctggaggggtccatcacaagtctggggaaggagggggattcattttagttctcccctggttttctgctgatactctgcaaagaaaacgtacattcggaaaatgacccagtaacccattttccttgtttcaacggtgatgagtggccaagaaaaggatgtgatacagagttattcaaatctaaatgtctaggagagagaaatggccgttattaatgacagttatacagatggagctttgaattatttctgttggtacaagaagaaaacggggaaggccctaatatcttaatggagattcattcaaatgtggatagaaaacaggacagaaggctcactgtactgttgaataa…	HG00096-v12-clr,HG00864-v12-clr,HG01596-v12-clr,HG02492-v12-clr,HG03371-v12-clr,HG03683-v12-clr,HG03732-v12-clr,NA18534-v12-clr,NA18939-v12-clr,NA20509-v12-clr,HG00512-consensus,HG00513-consensus
TRAV32*01/f03	P	3	gtccctgggagctttattcaaattcagctgaagcgtaagtgcagggcttctggaggggtccatcacaagtctggggaaggagggggattcattttagttctcccctggttttctgctgatactctgcaaagaaaacgtacattcggaaaatgacccagtaacccattttccttgtttcaacggtgatgactggccaagaaaaggatgtgatacagagttattcaaatctaaatgtctaggagagagaaatggccgttattaatgacagttatacagatggagctttgaattatttctgttggtacaagaagaaaacggggaaggccctaatatcttaatggagattcattcaaatgtggatagaaaacaggacagaaggctcactgtactgttgaataa…	HG00732-consensus,HG001-consensus,HG002-consensus
TRAV32*01/f04	P	2	gtccctgggagctttattcaaattcagctgaagcgtaagtgcagggcttctggaggggtccatcacaagtctggggaaggagggggattcattttagttctcccctggttttctgctgatactctgcaaagaaaacgtacattcggaaaatgacccagtaacccattttccttgtttcaacagtgatgagtggccaagaaaaggatgtgatacagagttattcaaatctaaatgtctaggagagagaaatggccgttattaatgacagttatacagatggagctttgaattatttctgttggtacaagaagaaaacggggaaggccctaatatcttaatggagattcattcaaatgtggatagaaaacaggacagaaggctcactgtactgttgaataa…	HG02587-v12-clr,HG03065-v12-clr
TRAV32*01/n01/f01	P	5	gtccctgggagctttattcaaattcagctgaagtgtaagtgcagggcttctggaggggtccatcacaagtctggggaaggagggggattcattttagttctcccctggttttctgctgatactctgcaaagaaaacgtacattcggaaaatgacccagtaacccattttccttgtttcaacggtgatgagtggccaagaaaaggatgtgatacagagttattcaaatctaaatgtctaggagagagaaatggccgttattaatgacagttatacagatggggctttgaattatttctgttggtacaagaagaaaacggggaaggccctaatatcttaatggagattcattcaaatgtggatagaaaacaggacagaaggctcactgtactgttgaataa…	HG02587-v12-clr,HG03065-v12-clr,HG03371-v12-clr,NA19240-consensus,NA19239-consensus
TRAV32*01/n02/f01	P	1	gtccctgggagctttattcaaattcagctgaagcgtaagtgcagggcttctggaggggtccatcacaagtctggggaaggagggggattcattttagttctcccctggttttctgctgatactctgcaaagaaaacgtacattcggaaaatgacccagtaacccattttccttgtttcaacggtgatgagtggccaagaaaaggatgtgatacagagttattcaaatctaaatgtctaggagagagaaatggccgttattaatgacagttatacagatggagctttgaattatttctgttggtacaagaagaaaacgggaaaggccctaatatcttaatggagattcattcaaatgtggatagaaaacaggacagaaggctcactgtactgttgaataa…	HG002-consensus
TRAV32*01/n03/f01	P	2	gtccctgggagctttattcaaattcagctgaagcgtaagtgcagggcttctggaggggtccatcacaagtctggggaaggagggggattcattttagttctcccctggttttctgctgatactctgcaaagaaaacgtacattcggaaaatgacccagtaacccattttccttgtttcaacggtgatgagtggccaagaaaaggatgtgatacagagttattcaaatctaaatgtctaggagagagaaatggccgttattaatgacagttatacagatggagctttgaattatttctgttggtacaagaagaaaacggggaaggccctaatatcttaatggagattcattcaaatgtggatagaaaacaggacagaaggctcactgtactgttgaataa…	HG03009-v12-clr,NA19650-v12-clr
TRAV33*01/f01	P	27	tgcagcttcctcgagagctgggctgcacaaattggaactggtggagtattaagtaagaggtaagggaagtggggaaatgaaacactatttaattattttctttgtccttttgccataaattaatctagtcctcatgacccatctgagacatttaagggaaccaactctgttttctcctttttcccataggatccagcatggctcagaaagtaacccaagttcagaccacagtaactaggcagaaaggagtagctgtgaccttggactgcatgtttgaaaccagatagaattcgtacactttatactggtacaagcaacaagcaacctcccagtgaagagatggttttccttattcatcagggttattctaagtcaaatgcaaagcctgtgaactttgaa…	HG00171-v12-clr,HG01114-v12-clr,HG01505-v12-clr,HG02011-v12-clr,HG02587-v12-clr,HG02818-v12-ccs,HG03009-v12-clr,HG03065-v12-clr,HG03125-v12-ccs,HG03732-v12-clr,NA12329-v12-clr,NA18939-v12-clr,NA19650-v12-clr,NA19983-v12-clr,NA20509-v12-clr,NA20847-v12-clr,HG00732-consensus,NA19238-consensus,NA19240-consensus,HG00514-consensus,HG002-consensus,HG00731-consensus,HG00733-consensus,CHM13-consensus,NA1…
TRAV33*01/f02	P	14	tgcagcttcctcgagagctgggctgcacaaattggaactggtggagtatcaagtaagaggtaagggaagtggggaaatgaaacactatttaattattttctttgtccttttgccataaattaatctagtcctcatgacccatctgagacatttaagggaaccaactctgttttctcctttttcccataggatccagcatggctcagaaagtaacccaagttcagaccacagtaactaggcagaaaggagtagctgtgaccttggactgcatgtttgaaaccagatagaattcgtacactttatactggtacaagcaacaagcaacctcccagtgaagagatggttttccttattcatcagggttattctaagtcaaatgcaaagcctgtgaactttgaa…	HG00096-v12-clr,HG01114-v12-clr,HG02011-v12-clr,HG02818-v12-ccs,HG03125-v12-ccs,HG03486-v12-ccs,NA18534-v12-clr,NA20847-v12-clr,HG00732-consensus,HG00733-consensus,HG00514-consensus,HG00731-consensus,HG00512-consensus,HG001-consensus
TRAV33*01/f03	P	13	tgcagcttcctcgagagctgggctgcacaaattggaactggtggagtattaagtaagaggtaagggaagtggggaaatgaaacactatttaattattttctttgtccttttgccataaattaatctagtcctcatgacccatctgagacatttaagggaaccaactctgttttctcctttttctcataggatccagcatggctcagaaagtaacccaagttcagaccacagtaactaggcagaaaggagtagctgtgaccttggactgcatgtttgaaaccagatagaattcgtacactttatactggtacaagcaacaagcaacctcccagtgaagagatggttttccttattcatcagggttattctaagtcaaatgcaaagcctgtgaactttgaa…	HG00096-v12-clr,HG00864-v12-clr,HG01596-v12-clr,HG02492-v12-clr,HG03371-v12-clr,HG03683-v12-clr,HG03732-v12-clr,NA18534-v12-clr,NA18939-v12-clr,NA20509-v12-clr,HG00512-consensus,HG00513-consensus,HG002-consensus
TRAV33*01/f04	P	4	tgcagcttcctcgagagctgggctgcacaaattggaactggtggagtattaagtaagaggtaagggaagtggggaaatgaaacactatttaattattttctttgtccttttgccataaattaatctagtcctcatgacccatctgagacatttaaggggaccaactctgttttctcctttttcccataggatccagcatggctcagaaagtaacccaagttcagaccacagtaactaggcagaaaggagtagctgtgaccttggactgcatgtttgaaaccagatagaattcgtacactttatactggtacaagcaacaagcaacctcccagtgaagagatggttttccttattcatcagggttattctaagtcaaatgcaaagcctgtgaactttgaa…	HG03065-v12-clr,HG03371-v12-clr,NA19240-consensus,NA19239-consensus
TRAV33*01/n01/f01	P	1	tgcagcttcctcgagagctgggctgcacaaattggaactggtggagtatcaagtaagaggtaagggaagtggggaaatgaaacactatttaattattttctttgtccttttgccataaattaatctagtcctcatgacccatctgagacatttaagggaaccaactctgttttctcctttttcccataggatccagcatggctcagaaagtaacccaagttcagaccacagtaactaggcagaaaggagtagctgtgaccttggacttcatgtttgaaaccagatagaattcgtacactttatactggtacaagcaacaagcaacctcccagtgaagagatggttttccttattcatcagggttattctaagtcaaatgcaaagcctgtgaactttgaa…	NA19650-v12-clr
TRAV33*01/n02/f01	P	1	tgcagcttcctcgagagctgggctgcacaaattggaactggtggagtattaagtaagaggtaagggaagtggggaaatgaaacactatttaattattttctttgtccttttgccataaattaatctagtcctcatgacccatctgagacatttaaggggaccaactctgttttctcctttttcccataggatccagcatggctcagaaagtaacccaagttcagaccacagtaactaggcagaaaggagtagctgtgaccttggactgcatgtttgaaaccagatagaattcgtacactttatactggtacaagcaacaagcaacctcccagtgaagagatggttttccttattcatcagggttattctaagtcaaatgcaaagcctgtgaactttgaa…	HG02587-v12-clr
TRAV34*01/f01	F	31	atcttctgttctgggaaggcccgtttgagagccagatatgtgttgggaaaaaaaatgacaatactttgttttaatgtgacaattctgctgcctaggggaagtggggagggggagaaaaacatcatccctaccatgaccatgaaaatcttatgagggtcttctgtattttctttacattgtctttttgaacaggggtcagtagccaagaactggagcagagtcctcagtccttgatcgtccaagagggaaagaatctcaccataaactgcacgtcatcaaagacgttatatggcttatactggtataagcaaaagtatggtgaaggtcttatcttcttgatgatgctacagaaaggtggggaagagaaaagtcatgaaaagataactgccaagttggatg…	HG00096-v12-clr,HG00171-v12-clr,HG01114-v12-clr,HG01505-v12-clr,HG02011-v12-clr,HG02587-v12-clr,HG02818-v12-ccs,HG03009-v12-clr,HG03065-v12-clr,HG03125-v12-ccs,HG03371-v12-clr,HG03486-v12-ccs,HG03732-v12-clr,NA12329-v12-clr,NA18534-v12-clr,NA18939-v12-clr,NA19650-v12-clr,NA19983-v12-clr,NA20509-v12-clr,NA20847-v12-clr,HG00732-consensus,HG00733-consensus,NA19240-consensus,HG00514-consensus,HG002-c…
TRAV34*01/f02	F	16	atcttctgttctgggaaggcccgtttgagagccagatatgtgttgggaaaaaaaatgacaatactttgttttaatgtgacaattctgctgcctaggggaagtggggagggggagaaaaacatcatccctaccatgaccatgaaaatcttatgagggtcttctgtattttctttacattgtctttttgaacaggggtcagtagccaagaactggagcagagtcctcagtccttgatcgtccaagagggaaagaatctcaccataaactgcacgtcatcaaagacgttatatggcttatactggtataagcaaaagtatggtgaaggtcttatcttcttgatgatgctacagaaaggtggggaagagaaaagtcatgaaaagataactgccaagttggatg…	HG00096-v12-clr,HG00864-v12-clr,HG01596-v12-clr,HG02492-v12-clr,HG03371-v12-clr,HG03683-v12-clr,HG03732-v12-clr,NA18534-v12-clr,NA18939-v12-clr,NA19983-v12-clr,NA20509-v12-clr,NA20847-v12-clr,HG00512-consensus,NA19238-consensus,HG00513-consensus,HG002-consensus
TRAV34*01/f03	F	2	atcttctgttctgggaaggcccgtttgagagccagatatgtgttgggaaaaaaaatgacaatactttgttttaatgtgacaattctgctgcctaggggaagtggggagggggagaaaaacatcatccctaccatgaccatgaaaatcttatgagggtcttctgtattttctttacattgtctttttgaacaggggtcagtagccaagaactggagcagagtcctcagtccttgatcgtccaagagggaaagaatctcaccataaactgcacgtcatcaaagacgttatatggcttatactggtataagcaaaagtatggtgaaggtcttatcttcttgatgatgctacagaaaggtggggaagagaaaagtcatgaaaagataactgccaagttggatg…	HG03009-v12-clr,NA19650-v12-clr
TRAV34*01/f04	F	2	atcttctgttctgggaaggcccgtttgagagccagatatgtgttgggaaaaaaaatgacaatactttgttttaatgtgacaattctgctgcctaggggaagtggggagggggagaaaaacatcatccctaccatgaccatgaaaatcttatgagggtcttctgtattttctttacattgtctttttgaacaggggtcagtagccaagaactggagcagagtcctcagtccttgatcgtccaagagggaaagaatctcaccataaactgcacgtcatcaaagacgttatatggcttatactggtataagcaaaagtatggtgaaggtcttatcttcttgatgatgctacagaaaggtggggaagagaaaagtcatgaaaagataactgccaagttggatg…	HG02011-v12-clr,HG02818-v12-ccs
TRAV34*01/n01/f01	F	3	atcttctgttctgggaaggcccgtttgagagccagatatgtgttgggaaaaaaaatgacaatactttgttttaatgtgacaattctgctgcctaggggaagtggggagggggagaaaaacatcatccctaccatgaccatgaaaatcttatgagggtcttctgtattttctttacattgtctttttgaacaggggtcagtagccaagaactggagcagagtcctcagtccttgatcgtccaagagggaaagaatctcaccataaactgcacgtcatcaaagacgttatatggcttatactggtataagcaaaagtatggtgaaggtcttatcttcttgatgatgctacagaaaggtggggaagagaaaagtcatgaaaagataactgccaagttggatg…	HG03125-v12-ccs,NA19238-consensus,NA19240-consensus
TRAV35*01/f01	F	8	tgagggcaggaggtgaggctttatcagagactatgaaaagaggaaaacagaaggaaaaaagctagagaaggagggaggaaaggaaagacacagatgcaaggctgggaagtttggtgatatagtgtccaacacagctctgaaaaaggtgatctaaagataaccttaaccaccttcttttctctttctaaacaggggtcagtggtcaacagctgaatcagagtcctcaatctatgtttatccaggaaggagaagatgtctccatgaactgcacttcttcaagcatatttaacacctggctatggtacaagcaggaacctggggaaggtcctgtcctcttgatagccttatataaggctggtgaattgacctcaaatggaagactgactgctcagtttggta…	HG02011-v12-clr,HG03125-v12-ccs,HG03486-v12-ccs,NA18534-v12-clr,NA19650-v12-clr,HG00514-consensus,HG00512-consensus,HG001-consensus
TRAV35*02/f01	F	33	tgagggcaggaggtgaggctttatcagagactatgaaaagaggaaaacagaaggaaaaaagctagagaaggagggaggaaaggaaagacacagatgcaaggctgggaagtttggtgatatagtgtccaacacagctctgaaaaaggtgatctaaagataaccttaaccaccttcttttctctttctaaacaggggtcagtggtcaacagctgaatcagagtcctcaatctatgtttatccaggaaggagaagatgtctccatgaactgcacttcttcaagcatatttaacacctggctatggtacaagcaggaccctggggaaggtcctgtcctcttgatagccttatataaggctggtgaattgacctcaaatggaagactgactgctcagtttggta…	HG00096-v12-clr,HG00171-v12-clr,HG00864-v12-clr,HG01114-v12-clr,HG01505-v12-clr,HG01596-v12-clr,HG02011-v12-clr,HG02492-v12-clr,HG02587-v12-clr,HG02818-v12-ccs,HG03009-v12-clr,HG03065-v12-clr,HG03371-v12-clr,HG03486-v12-ccs,HG03683-v12-clr,HG03732-v12-clr,NA12329-v12-clr,NA18534-v12-clr,NA18939-v12-clr,NA19650-v12-clr,NA19983-v12-clr,NA20509-v12-clr,NA20847-v12-clr,HG00732-consensus,HG00733-conse…
TRAV35*02/f02	F	1	tgagggcaggaggtgaggctttatcagagactatgaaaagaggaaaacagaaggaaaaaagctagagaaggagggaggaaaggaaagacacagatgcaaggctgggaagtttggtgatatagtgtccaacacagctctgaaaaaggtgatctaaagataaccttaaccaccttcttttctctttctaaacaggggtcagtggtcaacagctgaatcagagtcctcaatctatgtttatccaggaaggagaagatgtctccatgaactgcacttcttcaagcatatttaacacctggctatggtacaagcaggaccctggggaaggtcctgtcctcttgatagccttatataaggctggtgaattgacctcaaatggaagactgactgctcagtttggta…	HG03683-v12-clr
TRAV35*02/n01/f01	F	3	tgagggcaggaggtgaggctttatcagagactatgaaaagaggaaaacagaaggaaaaaagctagagaaggagggaggaaaggaaagacacagatgcaaggctgggaagtttggtgatatagtgtccaacacagctctgaaaaaggtgatctaaagataaccttaaccaccttcttttctctttctaaacaggggtcagtggtcaacagctgaatcagagtcctcaatctatgtttacccaggaaggagaagatgtctccatgaactgcacttcttcaagcatatttaacacctgactatggtacaagcaggaccctggggaaggtcctgtcctcttgatagccttatataaggctggtgaattgacctcaaatggaagactgactgctcagtttggta…	HG00732-consensus,HG001-consensus,HG002-consensus
TRAV35*02/n02/f01	F	3	tgagggcaggaggtgaggctttatcagagactatgaaaagaggaaaacagaaggaaaaaagctagagaaggagggaggaaaggaaagacacagatgcaaggctgggaagtttggtgatatagtgtccaacacagctctgaaaaaggtgatctaaagataaccttaaccaccttcttttctctttctaaacaggggtcagtggtcaacagctgaatcagagtcctcaatctatgtttatccaggaaggagaagatgtctccatgaactgcacttcttcaagcatatttaacacctggctatggtacaagcaggaccctggggaaggtcctgtcctcttgatagccttatataaggctggtgaattgacctcaaatggaagactgactgctcagtttggta…	HG03125-v12-ccs,NA19238-consensus,NA19240-consensus
TRAV36/DV7*01/f01	F	8	aggctttactagctatcttttggcttctactgagctgtaagtagggttactacaaagggtcaggggcaaccaggaaacctgaggattgatcctcagaacactaaaagggtaaagtagacttcgttctgacttattgtctgggagccctgtggttccaacggtgaataattatcacatttttctacacaggggtgagcagtgaagacaaggtggtacaaagccctctatctctggttgtccacgagggagacaccgtaactctcaattgcagttatgaagtgactaactttcgaagcctactatggtacaagcaggaaaagaaagctcccacatttctatttatgctaacttcaagtggaattgaaaagaagtcaggaagactaagtagcatattagata…	HG02011-v12-clr,HG03125-v12-ccs,HG03486-v12-ccs,NA18534-v12-clr,NA19650-v12-clr,HG00514-consensus,HG00512-consensus,HG001-consensus
TRAV36/DV7*01/n01/f01	F	20	aggctttactagctatcttttggcttctactgagctgtaagtagggttactacaaagggtcaggggcaaccaggaaacctgaggattgatcctcagaacactaaaagggtaaagtagacttcgttctgacttattgtctgggagccctgtggttccaacggtgaataattatcacatttttctacacaggggtgagcagtgaagacaaggtggtacaaagccctctatctctggttgtccacgagggagacaccgtaactctcaattgcagttatgaagtgactaactttcgaagcctactatggtacaagcaggaaaagaaagctcccacatttctatttatgctaacttcaagtggaattgaaaagaagtcaggaagactaagtagcatattagata…	HG00096-v12-clr,HG00864-v12-clr,HG01596-v12-clr,HG02492-v12-clr,HG03009-v12-clr,HG03683-v12-clr,HG03732-v12-clr,NA18534-v12-clr,NA18939-v12-clr,NA19650-v12-clr,NA19983-v12-clr,NA20509-v12-clr,NA20847-v12-clr,HG00732-consensus,NA19238-consensus,HG00513-consensus,HG002-consensus,HG00512-consensus,NA19239-consensus,HG001-consensus
TRAV36/DV7*04/f01	F	26	aggctttactagctatcttttggcttctactgagctgtaagtagggttactacaaagggtcaggggcaaccaggaaacctgaggattgatcctcagaacactaagagggtaaagtagacttcgttctgacttattgtctgggagccctgtggttccaacggtgaataattatcacatttttctacacaggggtgagcagtgaagacaaggtggtacaaagccctctatctctggttgtccacgagggagacactgtaactctcaattgcagttatgaagtgactaactttcgaagcctactatggtacaagcaggaaaagaaagctcccacatttctatttatgctaacttcaagtggaattgaaaagaagtcaggaagactaagtagcatattagata…	HG00096-v12-clr,HG00171-v12-clr,HG01114-v12-clr,HG01505-v12-clr,HG02587-v12-clr,HG02818-v12-ccs,HG03009-v12-clr,HG03065-v12-clr,HG03125-v12-ccs,HG03371-v12-clr,HG03486-v12-ccs,HG03732-v12-clr,NA12329-v12-clr,NA18939-v12-clr,NA19983-v12-clr,NA20509-v12-clr,NA20847-v12-clr,HG00732-consensus,HG00733-consensus,NA19240-consensus,HG00514-consensus,HG00731-consensus,NA19238-consensus,CHM13-consensus,NA1…
TRAV36/DV7*04/f02	F	1	aggctttactagctatcttttggcttctactgagctgtaagtagggttactacaaagggtcaggggcaacaaggaaacctgaggattgatcctcagaacactaagagggtaaagtagacttcgttctgacttattgtctgggagccctgtggttccaacggtgaataattatcacatttttctacacaggggtgagcagtgaagacaaggtggtacaaagccctctatctctggttgtccacgagggagacactgtaactctcaattgcagttatgaagtgactaactttcgaagcctactatggtacaagcaggaaaagaaagctcccacatttctatttatgctaacttcaagtggaattgaaaagaagtcaggaagactaagtagcatattagata…	HG02011-v12-clr
TRAV37*01/f01	P	33	gtgtgcagctgacctgtgagtcaggcgagtcatgaggaggggaggaatcaagtaggggcggccagggcattgaaatttagaaagatcccggggacaatcttgggtctagtctcaggaatgtaaaacaaataatgaaactgatgaacaaacacactatatatatgaaaatgtttcattcctcctaagcagggtcaaatggacaactgccagtggaacagaatgctccttccctgaaagtcaaggaaggtgacagcgtcacactgaactgcagttacagagacagcccttcagatttcttcagtggttcaggcaggatcctgaggaaggcctcatttccctgatacaaatgctatcaactgtgagagagaagatcagtggaagattcacagccaggcttaa…	HG00096-v12-clr,HG00171-v12-clr,HG00864-v12-clr,HG01114-v12-clr,HG01505-v12-clr,HG01596-v12-clr,HG02011-v12-clr,HG02492-v12-clr,HG02587-v12-clr,HG02818-v12-ccs,HG03009-v12-clr,HG03065-v12-clr,HG03125-v12-ccs,HG03371-v12-clr,HG03486-v12-ccs,NA12329-v12-clr,NA18939-v12-clr,NA19650-v12-clr,NA19983-v12-clr,NA20509-v12-clr,NA20847-v12-clr,NA19238-consensus,NA19240-consensus,HG00513-consensus,CHM13-con…
TRAV37*01/n01/f01	P	13	gtgtgcagctgacctgtgagtcaggggagtcatgaggaggggaggaatcaagtaggggcggccagggcattgaaatttagaaagatccctgggacaatcttgggtctagtctcaggaatgtaaaacaaataatgaaactgatgaacaaacacactatatatatgaaaatgtttcattcctcctaagcagggtcaaatggacaactgccagtggaacagaatgcttcttccctgaaagtcaaggaaggtgacagcgtcacactgaactgcagttacagagacagcccttcagatttcttcagtggttcaggcaggatcctgaggaaggcctcatttccctgatacaaatgctatcaactgtgagagagaagatcagtggaagattcacagccaggcttaa…	HG00864-v12-clr,HG02011-v12-clr,HG02492-v12-clr,HG02818-v12-ccs,HG03065-v12-clr,HG03683-v12-clr,HG03732-v12-clr,NA18534-v12-clr,NA19983-v12-clr,HG00512-consensus,NA19238-consensus,NA19240-consensus,NA19239-consensus
TRAV37*01/n01/f02	P	1	gtgtgcagctgacctgtgagtcaggcgagtcatgaggaggggaggaatcaagtaggggcggccagggcattgaaatttagaaagatccctgggacaatcttgggtctagtctcaggaatgtaaaacaaataatgaaactgatgaacaaacacactatatatatgaaaatgtttcattcctcctaagcagggtcaaatggacaactgccagtggaacagaatgcttcttccctgaaagtcaaggaaggtgacagcgtcacactgaactgcagttacagagacagcccttcagatttcttcagtggttcaggcaggatcctgaggaaggcctcatttccctgatacaaatgctatcaactgtgagagagaagatcagtggaagattcacagccaggcttaa…	HG03371-v12-clr
TRAV37*01/n02/f01	P	2	gtgtgcagctgacctgtgagtcaggggagtcatgaggaggggaggaatcaagtaggggcggccagggcattgaaatttagaaagatccctgggacaatcttgggtctagtctcaggaatgtaaaacaaataatgaaactgatgaaaaaacacactatatatatgaaaatgtttcattcctcctaagcagggtcaaatggacaactgccagtggaacagaatgctccttccctgaaagtcaaggaaggtgacagcgtcacactgaactgcagttacagagacagcccttcagatttcttcagtggttcaggcaggatcctgaggaaggcctcatttccctgatacaaatgctatcaactgtgagagagaagatcagtggaagattcacagccaggcttaa…	HG02587-v12-clr,HG03486-v12-ccs
TRAV37*01/n03/f01	P	1	gtgtgcagctgacctgtgagtcaggcgagtcatgaggaggggaggaatcaagtaggggcggccagggcattgaaatttagaaagatcccggggacaatcttgggtctagtctcaggaatgtaaaacaaataatgaaactgatgaacaaacacactatatatatgaaaatgtttcattcctcctaagcagggtcaaatggacaactgccagtggaacagaatgctccttccctgaaagtcaaggaaggtgacagcgtcacactgaactgcagttacagagacagcccttcagatttcttcagtggttcaggcaggatcctgaggaaggcctcatttccctgatacaaatgctatcgactgtgagagagaagatcagtggaagattcacagccaggcttaa…	HG03009-v12-clr
TRAV38-1*01/f01	F	30	ggagggattaacagaacagcaactgcattgcctcttagagcccagctacctggaggcagaaatatgctgcctgaggctagaatcacaaagaaaggtgtgtgggaatggggaatgggaatcagcttgtgagtctgtttctcactcacacgtgatatcccagtgaagtcctttctctcctattttccacagaatccggcatggcccagacagtcactcagtctcaaccagagatgtctgtgcaggaggcagagactgtgaccctgagttgcacatatgacaccagtgagaataattattatttgttctggtacaagcagcctcccagcaggcagatgattctcgttattcgccaagaagcttataagcaacagaatgcaacggagaatcgtttctctgtga…	HG00096-v12-clr,HG00171-v12-clr,HG00864-v12-clr,HG01114-v12-clr,HG01505-v12-clr,HG02011-v12-clr,HG02492-v12-clr,HG02587-v12-clr,HG02818-v12-ccs,HG03009-v12-clr,HG03065-v12-clr,HG03125-v12-ccs,HG03371-v12-clr,HG03683-v12-clr,HG03732-v12-clr,NA12329-v12-clr,NA18534-v12-clr,NA18939-v12-clr,NA19983-v12-clr,NA20847-v12-clr,HG00732-consensus,NA19238-consensus,NA19240-consensus,HG002-consensus,HG00731-c…
TRAV38-1*03/f01	F	17	ggagggattaacagaacagcaactgcattgcctcttagagcccagctacctggaggcagaaatatgctgcctgaggctagaatcacaaagaaaggtgtgtgggaatggggaatgggaatcagcttgtgagtctgtttctcactcacacgtgatatcccagtgaagtcctttctctcctattttccacagaatccggcatggcccagacagtcactcagtctcaaccagagatgtctgtgcaggaggcagagactgtgaccctgagttgcacatatgacaccagtgagagtaattattatttgttctggtacaaacagcctcccagcaggcagatgattctcgttattcgccaagaagcttataagcaacagaatgcaacggagaatcgtttctctgtga…	HG01596-v12-clr,HG02818-v12-ccs,HG03065-v12-clr,HG03125-v12-ccs,HG03371-v12-clr,HG03486-v12-ccs,HG03683-v12-clr,HG03732-v12-clr,NA18939-v12-clr,NA19650-v12-clr,NA19983-v12-clr,NA20509-v12-clr,HG00514-consensus,HG00512-consensus,NA19239-consensus,HG00513-consensus,HG002-consensus
TRAV38-1*03/n01/f01	F	1	ggagggattaacagaacagcaactgcattgcctcttagagcccagctacctggaggcagaaatatgctgcctgaggctagaatcacaaagaaaggtgtgtgggaatggggaatgggaatcagcttgtgagtctgtttctcactcacacgtgatatcccagtgaagtcctttctctcctattttccacagaatccggcatggcccagacagtcactcagtctcaaccagagatgtctgtgcaggaggcagagactgtgaccctgagttgcacatatgacaccagtgagagtaattattatttgttctggtacaaacagcctcccagcaggcagatgattctcgttattcgcgaagaagcttataagcaacagaatgcaacggagaatcgtttctctgtga…	HG02011-v12-clr
TRAV38-2/DV8*01/f01	F	32	aagattaatagtgcaagaatctaatctcttcactgggcccagctattaggggcaagaaagctgatggattttgtcagaggtttggatcaagaggaagaaaggcgggtggcaatgggaacaggcttgtgagtctgtttctgtctctcacatggtatcccagtgaagtcctttctctcctctttcccacagaatttagcatggctcagacagtcactcagtctcaaccagagatgtctgtgcaggaggcagagaccgtgaccctgagctgcacatatgacaccagtgagagtgattattatttattctggtacaagcagcctcccagcaggcagatgattctcgttattcgccaagaagcttataagcaacagaatgcaacagagaatcgtttctctgtga…	HG00096-v12-clr,HG00171-v12-clr,HG00864-v12-clr,HG01114-v12-clr,HG01505-v12-clr,HG02011-v12-clr,HG02492-v12-clr,HG02587-v12-clr,HG02818-v12-ccs,HG03009-v12-clr,HG03065-v12-clr,HG03125-v12-ccs,HG03371-v12-clr,HG03486-v12-ccs,HG03683-v12-clr,HG03732-v12-clr,NA12329-v12-clr,NA18534-v12-clr,NA18939-v12-clr,NA19983-v12-clr,NA20509-v12-clr,NA20847-v12-clr,HG00732-consensus,NA19238-consensus,NA19240-con…
TRAV38-2/DV8*01/f02	F	8	aagattaatagtgcaagaatctaatctcttcactgggcccagctattaggggcaagaaagctgatggattttgtcagaggtttggatcaagaggaagaaaggcgggtggcaatgggaacaggcttgtgagtctgtttctctctctcacatggtatcccagtgaagtcctttctctcctctttcccacagaatttagcatggctcagacagtcactcagtctcaaccagagatgtctgtgcaggaggcagagaccgtgaccctgagctgcacatatgacaccagtgagagtgattattatttattctggtacaagcagcctcccagcaggcagatgattctcgttattcgccaagaagcttataagcaacagaatgcaacagagaatcgtttctctgtga…	HG01596-v12-clr,HG03683-v12-clr,NA18939-v12-clr,NA19650-v12-clr,HG00514-consensus,HG00512-consensus,HG00513-consensus,HG002-consensus
TRAV38-2/DV8*01/f03	F	3	aagattaatagtgcaagaatctaatctcttcactgggcccagctattaggggcaagaaagctgatggattttgtcagaggtttggatcaagaggaagaaaggcgggtggcaatgggaacaggcttgtgagtctgtttctctctctcacatggtatcccagtgaagtcctttctctcctctttcccacagaatttagcatggctcagacagtcactcagtctcaaccagagatgtctgtgcaggaggcagagaccgtgaccctgagctgcacatatgacaccagtgagagtgattattatttattctggtacaagcagcctcccagcaggcagatgattctcgttattcgccaagaagcttataagcaacagaatgcaacagagaatcgtttctctgtga…	HG02011-v12-clr,HG03486-v12-ccs,NA19239-consensus
TRAV38-2/DV8*01/f04	F	3	aagattaatagtgcaagaatctaatctcttcactgggcccagctattaggggcaagaaagctgatggattttgtcagaggtttggatcaagaggaagaaaggcgggtggcaatgggaacaggcttgtgagtctgtttctctctctcacatggtatcccagtgaagtcctttctctcctctttcccacagaatttagcatggctcagacagtcactcagtctcaaccagagatgtctgtgcaggaggcagagaccgtgaccctgagctgcacatatgacaccagtgagagtgattattatttattctggtacaagcagcctcccagcaggcagatgattctcgttattcgccaagaagcttataagcaacagaatgcaacagagaatcgtttctctgtga…	HG02818-v12-ccs,HG03065-v12-clr,NA19983-v12-clr
TRAV38-2/DV8*01/f05	F	2	aagattaatagtgcaagaatctaatctcttcactgggcccagctatcaggggcaagaaagctgatggattttgtcagaggtttggatcaagaggaagaaaggcgggtggcaatgggaacaggcttgtgagtctgtttctctctctcacatggtatcccagtgaagtcctttctctcctctttcccacagaatttagcatggctcagacagtcactcagtctcaaccagagatgtctgtgcaggaggcagagaccgtgaccctgagctgcacatatgacaccagtgagagtgattattatttattctggtacaagcagcctcccagcaggcagatgattctcgttattcgccaagaagcttataagcaacagaatgcaacagagaatcgtttctctgtga…	NA19650-v12-clr,NA20509-v12-clr
TRAV38-2/DV8*01/f06	F	1	aagattaatagtgcaagaatctaatctcttcactgggcccagctattaggggcaagaaagctgatggattttgtcagaggtttggatcaagaggaagaaaggcgggtggcaatgggaacaggcttgtgagtctgtttctgtctctcacatggtatcccagtgaagtcctttctctcctctttcccacagaatttagcatggctcagacagtcactcagtctcaaccagagatgtctgtgcaggaggcagagaccgtgaccctgagctgcacatatgacaccagtgagagtgattattatttattctggtacaagcagcctcccagcaggcagatgattctcgttattcgccaagaagcttataagcaacagaatgcaacagagaatcgtttctctgtga…	HG03009-v12-clr
TRAV38-2/DV8*01/f07	F	1	aagattaatagtgcaagaatctaatctcttcactgggcccagctattaggggcaagaaagctgatggattttgtcagaggtttggatcaagaggaagaaaggcgggtggcaatgggaacaggcttgtgagtctgtttctctctcacacatggtatcccagtgaagtcctttctctcctctttcccacagaatttagcatggctcagacagtcactcagtctcaaccagagatgtctgtgcaggaggcagagaccgtgaccctgagctgcacatatgacaccagtgagagtgattattatttattctggtacaagcagcctcccagcaggcagatgattctcgttattcgccaagaagcttataagcaacagaatgcaacagagaatcgtttctctgtga…	HG03371-v12-clr
TRAV39*01/f01	F	32	tctgtggcttcaactagaccgtgagctgggggttcattgaaaagggagccatgggaggaaaggaattgtccatacaatgtttgggggtagagacaaggttcaatgcgactcatttgggttccctcgggaggaacaggattattggggtaaccagtgaatgcctccttctgaaatgttctctttggacagggttaagtggagagctgaaagtggaacaaaaccctctgttcctgagcatgcaggagggaaaaaactataccatctactgcaattattcaaccacttcagacagactgtattggtacaggcaggatcctgggaaaagtctggaatctctgtttgtgttgctatcaaatggagcagtgaagcaggagggacgattaatggcctcacttgata…	HG00096-v12-clr,HG00171-v12-clr,HG00864-v12-clr,HG01114-v12-clr,HG01505-v12-clr,HG01596-v12-clr,HG02011-v12-clr,HG02492-v12-clr,HG02587-v12-clr,HG02818-v12-ccs,HG03009-v12-clr,HG03065-v12-clr,HG03125-v12-ccs,HG03486-v12-ccs,HG03683-v12-clr,HG03732-v12-clr,NA12329-v12-clr,NA18534-v12-clr,NA18939-v12-clr,NA19650-v12-clr,NA20509-v12-clr,NA20847-v12-clr,HG00732-consensus,NA19238-consensus,NA19240-con…
TRAV39*01/f02	F	14	tctgtggcttcaactagaccgtgagctgggggttcattgaaaagggagccatgggaggaaaggaattgtccatacaatgtttgggggtagagacaaggttcaatgcgactcatttgggttccctcgggaggaacaggattattggggtaaccagtgaatgcttccttctgaaatgttctctttggacagggttaagtggagagctgaaagtggaacaaaaccctctgttcctgagcatgcaggagggaaaaaactataccatctactgcaattattcaaccacttcagacagactgtattggtacaggcaggatcctgggaaaagtctggaatctctgtttgtgttgctatcaaatggagcagtgaagcaggagggacgattaatggcctcacttgata…	HG01596-v12-clr,HG03371-v12-clr,HG03486-v12-ccs,NA12329-v12-clr,NA18534-v12-clr,NA19650-v12-clr,NA19983-v12-clr,NA20509-v12-clr,NA20847-v12-clr,HG00731-consensus,HG00732-consensus,HG00733-consensus,NA19239-consensus,CHM13-consensus
TRAV39*01/f03	F	4	tctgtggcttcaactagaccgtgagctgggggttcattgaaaagggagccatgggaggaaaggaattgtccatacaatgtttgggggtagagacaaggttcaatgcgactcatttgggttccctcgggaggaacaggattattggggtaaccagtgaatgcttccttctgaaatattctctttggacagggttaagtggagagctgaaagtggaacaaaaccctctgttcctgagcatgcaggagggaaaaaactataccatctactgcaattattcaaccacttcagacagactgtattggtacaggcaggatcctgggaaaagtctggaatctctgtttgtgttgctatcaaatggagcagtgaagcaggagggacgattaatggcctcacttgata…	HG02587-v12-clr,HG03065-v12-clr,NA19983-v12-clr,NA19238-consensus
TRAV39*01/n01/f01	F	1	tctgtggcttcaactagaccgtgagctgggggttcattgaaaagggagccatgggaggaaaggaattgtccatacaatgtttgggggtagagacaaggttcaatgcgactcatttgggttccctcgggaggaacaggattattggggtaaccagtgaatgcttccttctgaaatgttctctttggacagggttaagtggagagctgaaagtggaacaaaaccctctgttcctgagcatgcaggagggaaaaaactataccatctactgcaattattcaaccacttcagacagactgtattggtacaggcaggatcctgggaaaagtctggaatctctgtttgtgttgctatcaaatggagcagtgaagcaggagggacgattaatggcctcacttgata…	HG03371-v12-clr
TRAV4*01/f01	F	34	tatgcctgggataaatatttttgtactgaaacataaatgagaagtaaattgtatgtacatgtatatggcagggaagtagagcgtggggatggatttgactgtgagagggaaccgtggggctactgagtgggaccgtctaacttaccttgctttcaggataggggctaggattgtgttttactcccataggtactttgagccttgctaagaccacccagcccatctccatggactcatatgaaggacaagaagtgaacataacctgtagccacaacaacattgctacaaatgattatatcacgtggtaccaacagtttcccagccaaggaccacgatttattattcaaggatacaagacaaaagttacaaacgaagtggcctccctgtttatccctgccg…	HG00096-v12-clr,HG00171-v12-clr,HG00864-v12-clr,HG01114-v12-clr,HG01505-v12-clr,HG01596-v12-clr,HG02492-v12-clr,HG02587-v12-clr,HG02818-v12-ccs,HG03009-v12-clr,HG03065-v12-clr,HG03125-v12-ccs,HG03371-v12-clr,HG03486-v12-ccs,HG03683-v12-clr,HG03732-v12-clr,NA12329-v12-clr,NA18534-v12-clr,NA18939-v12-clr,NA19650-v12-clr,NA20509-v12-clr,NA20847-v12-clr,NA19238-consensus,NA19240-consensus,HG00513-con…
TRAV4*01/f02	F	4	tatgcctgggataaatatttttgtactgaaacataaatgagaagtaaattgtatgtacatgtatatggcagggaagtagagcgtggggatggatttgactgtgagagggaaccgtggggctaccgagtgggaccgtctaacttaccttgctttcaggataggggctaggattgtgttttactcccataggtactttgagccttgctaagaccacccagcccatctccatggactcatatgaaggacaagaagtgaacataacctgtagccacaacaacattgctacaaatgattatatcacgtggtaccaacagtttcccagccaaggaccacgatttattattcaaggatacaagacaaaagttacaaacgaagtggcctccctgtttatccctgccg…	HG02011-v12-clr,HG03065-v12-clr,NA19983-v12-clr,NA19238-consensus
TRAV4*01/f03	F	4	tatgcctgggataaatatttttgtactgaaacataaatgagaagtaaattgtatgtacatgtatatggcagggaagtagagcgtggggatggatttgactgtgagagggaaccgtggggctactgagtgggaccgtctaacttaccttgctttcaggataggggctaggattgtgttttactcccataggtactttgagccttgctaagaccacccagcccatctccatggactcatatgaaggacaagaagtgaacataacctgtagccacaacaacattgctacaaatgattatatcacgtggtaccaacagtttcccagccaaggaccacgatttattattcaaggatacaagacaaaagttacaaacgaagtggcctccctgtttatccctgccg…	HG02011-v12-clr,HG02818-v12-ccs,HG03125-v12-ccs,HG03486-v12-ccs
TRAV4*01/f04	F	2	tatgcctgggataaatatttttgtactgaaacataaatgagaagtaaattgtatgtacatgtatatggcagggaagtagagcgtggggatggatttgactgtgagagggaaccgtggggctaccgagtgggaccgtctaacttaccttgctttcaggataggggctaggattgtgttttactcccataggtactttgagccttgctaagaccacccagcccatctccatggactcatatgaaggacaagaagtgaacataacctgtagccacaacaacattgctacaaatgattatatcacgtggtaccaacagtttcccagccaaggaccacgatttattattcaaggatacaagacaaaagttacaaacgaagtggcctccctgtttatccctgccg…	HG03009-v12-clr,NA18534-v12-clr
TRAV40*01/f01	F	36	gtgatgccctctgctaggccagagacactaacaatgaactcctctctggactttctaattctgatcttaatgtttggtaagtacattttattaaaattttttgtattatttcaaaataataaatacttctccaaaagatacaacaactctggccaaacccataaaatcagtacttttttccccctacaggaggaaccagcagcaattcagtcaagcagacgggccaaataaccgtctcggagggagcatctgtgactatgaactgcacatacacatccacggggtaccctacccttttctggtatgtggaataccccagcaaacctctgcagcttcttcagagagagacaatggaaaacagcaaaaacttcggaggcggaaatattaaagacaaaaact…	HG00096-v12-clr,HG00171-v12-clr,HG00864-v12-clr,HG01114-v12-clr,HG01505-v12-clr,HG01596-v12-clr,HG02011-v12-clr,HG02492-v12-clr,HG02587-v12-clr,HG02818-v12-ccs,HG03009-v12-clr,HG03065-v12-clr,HG03125-v12-ccs,HG03371-v12-clr,HG03486-v12-ccs,HG03683-v12-clr,HG03732-v12-clr,NA12329-v12-clr,NA18534-v12-clr,NA18939-v12-clr,NA19650-v12-clr,NA19983-v12-clr,NA20509-v12-clr,NA20847-v12-clr,NA19238-consens…
TRAV40*01/f02	F	8	acagtgatgccctctgctaggccagagacactaacaatgaactcctctctggactttctaattctgatcttaatgtttggtaagtacattttattaaaattttttgtattatttcaaaataataaatacttctccaaaagatacaactctggccaaacccataaaatcagtacttttttccccctacaggaggaaccagcagcaattcagtcaagcagacgggccaaataaccgtctcggagggagcatctgtgactatgaactgcacatacacatccacggggtaccctacccttttctggtatgtggaataccccagcaaacctctgcagcttcttcagagagagacaatggaaaacagcaaaaacttcggaggcggaaatattaaagacaaaaact…	HG01114-v12-clr,HG02818-v12-ccs,HG03486-v12-ccs,HG03683-v12-clr,HG00731-consensus,HG00733-consensus,NA19238-consensus,NA19240-consensus
TRAV40*01/f03	F	5	gtgatgccctctgctaggccagagacactaacaatgaactcctctctggactttctaattctgatcttaatgtttggtaagtacattttattaaaattttttgtattatttcaaaataataaatacttctccaaaagatacaacaactctggccaaacccataaaatcagtacttttttccccctacaggaggaaccagcagcaattcagtcaagcagacgggccaaataaccgtctcggagggagcatctgtgactatgaactgcacatacacatccacggggtaccctacccttttctggtatgtggaataccccagcaaacctctgcagcttcttcagagagagacaatggaaaacagcaaaaacttcggaggcggaaatattaaagacaaaaact…	HG02011-v12-clr,HG03065-v12-clr,HG03125-v12-ccs,HG03371-v12-clr,NA19983-v12-clr
TRAV40*01/f04	F	1	gtgatgccctctgctaggccagagacactaacaatgaactcctctctggactttctaattctgatcttaatgtttggtaagtacattttattaaaattttttgtattatttcaaaataataaatacttctccaaaagatacaacaactctggccaaacccataaaatcagtacttttttccccctacaggaggaaccagcagcaattcagtcaagcagacgggccaaataaccgtctcggagggagcatctgtgactatgaactgcacatacacatccacggggtaccctacccttttctggtatgtggaataccccagcaaacctctgcagcttcttcagagagagacaatggaaaacagcaaaaacttcggaggcggaaatattaaagacaaaaact…	HG03009-v12-clr
TRAV41*01/f01	F	36	tgtggcttcagctaagctgtaagttggggagtttcaggacatgagatatttttcaaaattctggggaggggagagaagggactccaagtggctaatctggaggccctcctgaaaatgtgtaaagaaatgtgtataaatattgcaataattgtaatattctgtatctgatgatgtctttgagaacaggtgtaagtgccgccaaaaatgaagtggagcagagtcctcagaacctgactgcccaggaaggagaatttatcacaatcaactgcagttactcggtaggaataagtgccttacactggctgcaacagcatccaggaggaggcattgtttccttgtttatgctgagctcagggaagaagaagcatggaagattaattgccacaataaacatacagg…	HG00096-v12-clr,HG00171-v12-clr,HG00864-v12-clr,HG01114-v12-clr,HG01505-v12-clr,HG01596-v12-clr,HG02011-v12-clr,HG02492-v12-clr,HG02587-v12-clr,HG02818-v12-ccs,HG03009-v12-clr,HG03065-v12-clr,HG03125-v12-ccs,HG03371-v12-clr,HG03486-v12-ccs,HG03683-v12-clr,HG03732-v12-clr,NA12329-v12-clr,NA18534-v12-clr,NA18939-v12-clr,NA19650-v12-clr,NA19983-v12-clr,NA20509-v12-clr,NA20847-v12-clr,NA19238-consens…
TRAV41*01/f02	F	1	tgtggcttcagctaagctgtaagttggggagtttcaggacatgagatatttttcaaaattctggggaggggagagaagggactccaagtggctaatctggaggccctcctgaaaatgtgtaaagaaatgtgtataaatattgcaataattgtaatattctgtatctgatgatgtctttgagaacaggtgtaagtgccgccaaaaatgaagtggagcagagtcctcagaacctgactgcccaggaaggagaatttatcacaatcaactgcagttactcggtaggaataagtgccttacactggctgcaacagcatccaggaggaggcattgtttccttgtttatgctgagctcagggaagaagaagcatggaagattaattgccacaataaacatacagg…	HG02587-v12-clr
TRAV41*01/n01/f01	F	2	tgtggcttcagctaagctgtaagttggggagtttcaggacatgagatatttttcaaaattctggggaggggagagaagggactccaagtggctaatctggaggccctcctgaaaatgtgtaaagaaatgtgtataaatattgcaataattgtaatattctgtatctgatgatgtctttgagaacaggtgtaagtgccgccaaaaatgaagtggagcagagtcctcagaacctgactgcccaggaaggagaatttatcacaatcaactgcagttactcggtaggaataagtgccttacactggctgcaacagcatccaggaggaggcattgtttccttgtttatgctgagctcagggaagaagaagcatggaagattaattgccacaataaacatacaga…	HG03371-v12-clr,NA19983-v12-clr
TRAV5*01/f01	F	27	ctgcagctggactgtgagtcgagagcttttggggaacagagggtttagtaaatactcattagaagtctgaggaggagactcatctggtcttttccagaatgtctgaagttactacagtgaaaaaaataaaaaagcaaactccagagaatgatggcctgatgatcttgtctgacttttccttttgcacaggtatgagtagaggagaggatgtggagcagagtcttttcctgagtgtccgagagggagacagctccgttataaactgcacttacacagacagctcctccacctacttatactggtataagcaagaacctggagcaggtctccagttgctgacgtatattttttcaaatatggacatgaaacaagaccaaagactcactgttctattgaata…	HG00171-v12-clr,HG01596-v12-clr,HG02011-v12-clr,HG02492-v12-clr,HG02587-v12-clr,HG02818-v12-ccs,HG03009-v12-clr,HG03065-v12-clr,HG03125-v12-ccs,HG03486-v12-ccs,HG03683-v12-clr,HG03732-v12-clr,NA12329-v12-clr,NA18534-v12-clr,NA18939-v12-clr,NA19983-v12-clr,NA20509-v12-clr,NA20847-v12-clr,HG00732-consensus,NA19238-consensus,NA19240-consensus,HG002-consensus,HG00731-consensus,HG00733-consensus,HG005…
TRAV5*01/f02	F	23	ctgcagctggactgtgagtcgagagcttttggggaacagagggtttagtaaatactcattagaagtctgaggaggagactcatctggtcttttccagaatgtctgaagttactacagtgaaaaaaataaaaaagcaaactccagagaatgatggcctgatgatcttgtctgacttttccttttgcacaggtatgagtagaggagaggatgtggagcagagtcttttcctgagtgtccgagagggagacagctccgttataaactgcacttacacagacagctcctccacctacttatactggtataagcaagaacctggagcaggtctccagttgctgacgtatattttttcaaatatggacatgaaacaagaccaaagactcactgttctattgaata…	HG00096-v12-clr,HG00171-v12-clr,HG00864-v12-clr,HG01114-v12-clr,HG01505-v12-clr,HG02011-v12-clr,HG02492-v12-clr,HG02818-v12-ccs,HG03683-v12-clr,HG03732-v12-clr,NA12329-v12-clr,NA18534-v12-clr,NA19650-v12-clr,NA19983-v12-clr,NA20847-v12-clr,HG00732-consensus,NA19238-consensus,NA19240-consensus,HG00513-consensus,HG002-consensus,CHM13-consensus,NA19239-consensus,HG001-consensus
TRAV5*01/f03	F	7	ctgcagctggactgtgagtcgagagcttttggggaacagagggtttagtaaatactcattagaagtctgaggaggagactcatctggtcttttccagaatgtctgaagttactacagtgaaaaaaataaaaaagcaaactccagagaatgatggcctgatgatcttgtctgacttttccttttgcacaggtatgagtagaggagaggatgtggagcagagtcttttcctgagtgtccgagagggagacagctccgttataaactgcacttacacagacagctcctccacctacttatactggtataagcaagaacctggagcaggtctccagttgctgacgtatattttttcaaatatggacatgaaacaagaccaaagactcactgttctattgaata…	HG01596-v12-clr,HG03009-v12-clr,HG03371-v12-clr,HG03486-v12-ccs,NA18939-v12-clr,HG00514-consensus,HG00513-consensus
TRAV5*01/f04	F	1	ctgcagctggactgtgagtcgagagcttttggggaacagagggtttagtaaatactcattagaagtctgaggaggagactcatctggtcttttccagaatgtctgaagttactacagtgaaaaaaataaaaaagcaaactccagagaatgatggcctgatgatcttgtctgacttttccttttgcacaggtatgagtagaggagaggatgtggagcagagtcttttcctgagtgtccgagagggagacagctccgttataaactgcacttacacagacagctcctccacctacttatactggtataagcaagaacctggagcaggtctccagttgctgacgtatattttttcaaatatggacatgaaacaagaccaaagactcactgttctattgaata…	HG00096-v12-clr
TRAV5*01/f05	F	1	ctgcagctggactgtgagtcgagagcttttggggaacagagggtttagtaaatactcattagaagtctgaggaggagactcatctggtcttttccagaatgtctgaagttactacagtgaaaaaaataaaaaagcaaactccagagaatgatggcctgatgatcttgtctgacttttccttttgcacaggtatgagtagaggagaggatgtggagcagagtcttttcctgagtgtccgagagggagacagctccgttataaactgcacttacacagacagctcctccacctacttatactggtataagcaagaacctggagcaggtctccagttgctgacgtatattttttcaaatatggacatgaaacaagaccaaagactcactgttctattgaata…	NA19650-v12-clr
TRAV5*01/n01/f01	F	1	ctgcagctggactgtgagtcgagagcttttggggaacagagggtttagtaaatactcattagaagtctgaggaggagactcatctggtcttttccagaatgtctgaagttactacagtgaaaaaaataaaaaagcaaactccagagaatgatggcctgatgatcttgtctgacttttccttttgcacaggtatgagtagaggagaggatgtagagcagagtcttttcctgagtgtccgagagggagacagctccgttataaactgcacttacacagacagctcctccacctacttatactggtataagcaagaacctggagcaggtctccagttgctgacgtatattttttcaaatatggacatgaaacaagaccaaagactcactgttctattgaata…	HG02587-v12-clr
TRAV5*01/n02/f01	F	1	ctgcagctggactgtgagtcgagagcttttggggaacagagggtttagtaaatactcattagaagtctgaggaggagactcatctggtcttttccagaatgtctgaagttactacagtgaaaaaaataaaaaagcaaactccagagaatgatggcctgatgatcttgtctgacttttccttttgcacaggtatgagtagaggagaggatgtagagcagagtcttttcctgagtgtcccagagggagacagctccgttataaactgcacttacacagacagctcctccacctacttatactggtataagcaagaacctggagcaggtctccagttgctgacgtatattttttcaaatatggacatgaaacaagaccaaagactcactgttctattgaata…	HG03371-v12-clr
TRAV6*01/f01	F	3	gactgtgagttggagatttcctgttgatggagacagagagatccagggctgcagtgcacaggatgaaggggaggggctaggatccattcttccccatctttggttatatctggggttgtgggaggaaaatagactcaacagtgtcagtgtagtgactaaccctcctacttttggtgttgtgtttctgcctaggggtgaagagccaaaagatagaacagaattccgaggccctgaacattcaggagggtaaaacggccaccctgacctgcaactatacaaactattccccagcatacttacagtggtaccgacaagatccaggaagaggccctgttttcttgctactcatacgtgaaaatgagaaagaaaaaaggaaagaaagactgaaggtcacctttg…	HG02587-v12-clr,HG00731-consensus,HG00733-consensus
TRAV6*02/f01	F	32	gactgtgagttggagatttcctgttgatggagacagagagatccagggctgcagtgcacaggatgaaggggaggggctaggatccattcttccccatctttggttatatctggggttgtgggaggaaaatagactcaacagtgtcagtgtagtgactaaccctcctacttttggtgttgtgtttctgcctaggggtgaagagccaaaagatagaacagaattccgaggccctgaacattcaggagggtaaaacggccaccctgacctgcaactatacaaactattctccagcatacttacagtggtaccgacaagatccaggaagaggccctgttttcttgctactcatacgtgaaaatgagaaagaaaaaaggaaagaaagactgaaggtcacctttg…	HG00096-v12-clr,HG00171-v12-clr,HG00864-v12-clr,HG01114-v12-clr,HG01505-v12-clr,HG01596-v12-clr,HG02011-v12-clr,HG02492-v12-clr,HG02587-v12-clr,HG02818-v12-ccs,HG03009-v12-clr,HG03065-v12-clr,HG03125-v12-ccs,HG03371-v12-clr,HG03486-v12-ccs,HG03683-v12-clr,HG03732-v12-clr,NA12329-v12-clr,NA18534-v12-clr,NA18939-v12-clr,NA19983-v12-clr,NA20509-v12-clr,NA20847-v12-clr,NA19238-consensus,NA19240-conse…
TRAV6*02/f02	F	1	gactgtgagttggagatttcctgttgatggagacagagagatccagggctgcagtgcacaggatgaaggggaggggctaggatccattcttccccatctttggttatatctggggttgtgggaggaaaatagactcaacagtgtcagtgtagtgactaaccctcctacttttggtgttgtgtttctgcctaggggtgaagagccaaaagatagaacagaattccgaggccctgaacattcaggagggtaaaacggccaccctgacctgcaactatacaaactattctccagcatacttacagtggtaccgacaagatccaggaagaggccctgttttcttgctactcatacgtgaaaatgagaaagaaaaaaggaaagaaagactgaaggtcacctttg…	HG01596-v12-clr
TRAV6*02/n01/f01	F	13	gactgtgagttggagatttcctgttgatggagacagagagatccagggctgcagtgcacaggatgaaggggaggggctaggatccattcttccccatctttggttatatctggggttgtgggaggaaaatagactcaacagtgtcagtgtagtgactaaccctcctacttttggtgttgtgtttctgcctaggggtgaagagccaaaagatagaacagaattccgaggctctgaacattcaggagggtaaaacggccaccctgacctgcaactatacaaactattctccagcatacttacagtggtaccgacaagatccaggaagaggccctgttttcttgctactcatacgtgaaaatgagaaagaaaaaaggaaagaaagactgaaggtcacctttg…	HG00096-v12-clr,HG00171-v12-clr,HG03009-v12-clr,HG03065-v12-clr,HG03486-v12-ccs,NA18534-v12-clr,NA18939-v12-clr,HG00732-consensus,HG00733-consensus,NA19240-consensus,HG00513-consensus,HG00514-consensus,NA19239-consensus
TRAV6*02/n02/f01	F	1	gactgtgagttggagatttcctgttgatggagacagagagatccagggctgcagtgcacaggatgaaggggaggggctaggatccattcttccccatctttggttatatctggggttgtgggaggaaaatagactcaacagtgtcagtgtagtgactaaccctcctacttttggtgttgtgtttctgcctaggggtgaagagccaaaagatagaacagaattccgtggccctgaacattcaggagggtaaaacggccaccctgacctgcaactatacaaactattctccagcatacttacagtggtaccgacaagatccaggaagaggccctgttttcttgctactcatacgtgaaaatgagaaagaaaaaaggaaagaaagactgaaggtcacctttg…	HG02818-v12-ccs
TRAV6*03/f01	F	10	tgatggagacagagagatccagggctgcagtgcacaggatgaaggggaggggctaggatccattcttccccatctttggttatatctggggttgtgggaggaaaatagactcaacagtgtcagtgtagtgactaaccctcctacttttggtgttgtgtttctgcctaggggtgaagagccaaaagatagaacagaattccgaggccctgaacattcaggagggtaaaacggccaccctgacctgcaactatacaaactattctccagcatacttacagtggtaccgacaagatccaggaagaggccctgttttcttgctacttatacgtgaaaatgagaaagaaaaaaggaaagaaagactgaaggtcacctttgataccacccttaaacagagtttgt…	HG01114-v12-clr,HG01505-v12-clr,HG02011-v12-clr,HG03683-v12-clr,HG03732-v12-clr,NA19650-v12-clr,NA20847-v12-clr,HG00732-consensus,HG001-consensus,HG002-consensus
TRAV7*01/f01	F	36	gtctatgtcttggctgtaagttgagggttctaagaactggggaccccaggagacatttattcaagtccttttggggagatggggatgtagtctggacttacttgtcattgcttgtttgagattaagaaataaaattatgaaaggtctaaattaaaatgtacatattgtacctgatgtctttctgaataggggcaaatggagaaaaccaggtggagcacagccctcattttctgggaccccagcagggagacgttgcctccatgagctgcacgtactctgtcagtcgttttaacaatttgcagtggtacaggcaaaatacagggatgggtcccaaacacctattatccatgtattcagctggatatgagaagcagaaaggaagactaaatgctacattac…	HG00096-v12-clr,HG00171-v12-clr,HG00864-v12-clr,HG01114-v12-clr,HG01505-v12-clr,HG01596-v12-clr,HG02011-v12-clr,HG02492-v12-clr,HG02587-v12-clr,HG02818-v12-ccs,HG03009-v12-clr,HG03065-v12-clr,HG03125-v12-ccs,HG03371-v12-clr,HG03486-v12-ccs,HG03683-v12-clr,HG03732-v12-clr,NA12329-v12-clr,NA18534-v12-clr,NA18939-v12-clr,NA19650-v12-clr,NA19983-v12-clr,NA20509-v12-clr,NA20847-v12-clr,NA19238-consens…
TRAV7*01/n01/f01	F	1	gtctatgtcttggctgtaagttgagggttctaagaactggggaccccaggagacatttattcaagtccttttggggagatggggatgtagtctggacttacttgtcattgcttgtttgagattaagaaataaaattatgaaaggtctaaattaaaatgtacatattgtacctgatgtctttctgaataggggcaaatggagaaaaccaggtggagcacagccctcattttctgggaccccagcagggagacgttgcctccatgagctgcacgtactctgtcagtcgttttaacaatttgcagtggtacaggcaaaatacagggatgggtcccaaacacctattatccatgtattcagctggatatgagaagcagaaaggaagactaaatgctacattac…	NA12329-v12-clr
TRAV8-1*01/f01	F	33	tttccacagctcagccatgctcctgttgctcataccagtgctggggatgatttttgccctgagtgagtaacattctattatggtctctagttccacagaagtaactgttttctgattcaaatcttagtagaaatacttttcatagacaagtctgcactattttcactgatacaacattgattttttcaggagatgccagagcccagtctgtgagccagcataaccaccacgtaattctctctgaagcagcctcactggagttgggatgcaactattcctatggtggaactgttaatctcttctggtatgtccagtaccctggtcaacaccttcagcttctcctcaagtacttttcaggggatccactggttaaaggcatcaagggctttgaggctgaat…	HG00096-v12-clr,HG00171-v12-clr,HG00864-v12-clr,HG01114-v12-clr,HG01505-v12-clr,HG01596-v12-clr,HG02492-v12-clr,HG02587-v12-clr,HG03009-v12-clr,HG03065-v12-clr,HG03125-v12-ccs,HG03371-v12-clr,HG03486-v12-ccs,HG03683-v12-clr,HG03732-v12-clr,NA12329-v12-clr,NA18534-v12-clr,NA18939-v12-clr,NA19650-v12-clr,NA19983-v12-clr,NA20509-v12-clr,NA20847-v12-clr,HG00732-consensus,HG00733-consensus,NA19240-con…
TRAV8-1*01/f02	F	5	tttccacagctcagccatgctcctgttgctcataccagtgctggggatgatttttgccctgagtgagtaacattctattatggtctctagttccacagaagtaactgttttctgattcaaatcttagtagaaatacttttcatagacaagtctgcactattttcactgatacaacattgattttttcaggagatgccagagcccagtctgtgagccagcataaccaccacgtaattctctctgaagcagcctcactggagttgggatgcaactattcctatggtggaactgttaatctcttctggtatgtccagtaccctggtcaacaccttcagcttctcctcaagtacttttcaggggatccactggttaaaggcatcaagggctttgaggctgaat…	HG02011-v12-clr,HG03065-v12-clr,NA19983-v12-clr,NA19238-consensus,NA19240-consensus
TRAV8-1*01/f03	F	2	tttccacagctcagccatgctcctgttgctcataccagtgctggggatgatttttgccctgagtgagtaacattctattatggtctctagttccacagaagtaactgttttctgattcaaatcttagtagaaatacttttcatagacaagtctgcactattttcactgatacaacattgattttttcaggagatgccagagcccagtctgtgagccagcataaccaccacgtaattctctctgaagcagcctcactggagttgggatgcaactattcctatggtggaactgttaatctcttctggtatgtccagtaccctggtcaacaccttcagcttctcctcaagtacttttcaggggatccactggttaaaggcatcaagggctttgaggctgaat…	HG02011-v12-clr,NA19238-consensus
TRAV8-1*01/f04	F	2	tttccacagctcagccatgctcctgttgctcataccagtgctggggatgatttttgccctgagtgagtaacattctattatggtctctagttccacagaagtaactgttttctgattcaaatcttagtagaaatacttttcatagacaagtctgcactattttcactgatacaacattgattttttcaggagatgccagagcccagtctgtgagccagcataaccaccacgtaattctctctgaagcagcctcactggagttgggatgcaactattcctatggtggaactgttaatctcttctggtatgtccagtaccctggtcaacaccttcagcttctcctcaagtacttttcaggggatccactggttaaaggcatcaagggctttgaggctgaat…	HG01596-v12-clr,NA18939-v12-clr
TRAV8-1*01/f05	F	1	tttccacagctcagccatgctcctgttgctcataccagtgctggggatgatttttgccctgagtgagtaacattctattatggtctctagttccacagaagtaactgttttctgattcaaatcttagtagaaatacttttcatagacaagtctgcactattttcactgatacaacattgattttttcaggagatgccagagcccagtctgtgagccagcataaccaccacgtaattctctctgaagcagcctcactggagttgggatgcaactattcctatggtggaactgttaatctcttctggtatgtccagtaccctggtcaacaccttcagcttctcctcaagtacttttcaggggatccactggttaaaggcatcaagggctttgaggctgaat…	HG02818-v12-ccs
TRAV8-1*01/n01/f01	F	1	tttccacagctcagccatgctcctgttgctcataccagtgctggggatgatttttgccctgagtgagtaacattctattatggtctctagttccacagaagtaactgttttctgattcaaatcttagtagaaatacttttcatagacaagtctgcactattttcactgatacaacattgattttttcaggagatgccagagcccagtctgtgagccagcataaccaccatgtaattctctctgaagcagcctcactggagttgggatgcaactattcctatggtggaactgttaatctcttctggtatgtccagtaccctggtcaacaccttcagcttctcctcaagtacttttcaggggatccactggttaaaggcatcaagggctttgaggctgaat…	HG002-consensus
TRAV8-1*01/n02/f01	F	1	tttccacagctcagccatgctcctgttgctcataccagtgctggggatgatttttgccctgagtgagtaacattctattatggtctctagttccacagaagtaactgttttctgattcaaatcttagtagaaatacttttcatagacaagtctgcactattttcactgatacaacattgattttttcaggagatgccagagcccagtctgtgagccagcataaccaccacataattctctctgaagcagcctcactggagttgggatgcaactattcctatggtggaactgttaatctcttctggtatgtccagtaccctggtcaacaccttcagcttctcctcaagtacttttcaggggatccactggttaaaggcatcaagggctttgaggctgaat…	HG02818-v12-ccs
TRAV8-2*01/f01	F	26	ctgcagcgttgcctctgctcagccatgctcctgctgctcgtcccagtgctcgaggtgatttttactctgggtgagtaacattccattctttttcctccttttgtaaatgtgactgtgttgtaattgcctctaagtagacttcttagcgaagtcagcgctgcttttgcttacacagcattggtgttgcaggaggaaccagagcccagtcggtgacccagcttgacagccacgtctctgtctctgaaggaaccccggtgctgctgaggtgcaactactcatcttcttattcaccatctctcttctggtatgtgcaacaccccaacaaaggactccagcttctcctgaagtacacatcagcggccaccctggttaaaggcatcaacggttttgaggctgaat…	HG00096-v12-clr,HG00171-v12-clr,HG01505-v12-clr,HG01596-v12-clr,HG02011-v12-clr,HG02492-v12-clr,HG02587-v12-clr,HG02818-v12-ccs,HG03009-v12-clr,HG03065-v12-clr,HG03125-v12-ccs,HG03371-v12-clr,HG03486-v12-ccs,HG03683-v12-clr,NA12329-v12-clr,NA18534-v12-clr,NA18939-v12-clr,NA19983-v12-clr,NA20509-v12-clr,NA20847-v12-clr,CHM13-consensus,NA19238-consensus,NA19240-consensus,HG00731-consensus,HG00512-c…
TRAV8-2*01/f02	F	15	ctgcagcgttgcctctgctcagccatgctcctgctgctcgtcccagtgctcgaggtgatttttactctgggtgagtaacattccattctttttcctccttttgtaaatgtgactgtgttgtaattgcctctaagtagacttcttagcgaagtcagcgctgcttttgcttacacagcattggtgttgcaggaggaaccagagcccagtcggtgacccagcttgacagccacgtctctgtctctgaaggaaccccggtgctgctgaggtgcaactactcatcttcttattcaccatctctcttctggtatgtgcaacaccccaacaaaggactccagcttctcctgaagtacacatcagcggccaccctggttaaaggcatcaacggttttgaggctgaat…	HG00096-v12-clr,HG01114-v12-clr,HG01505-v12-clr,HG01596-v12-clr,HG02587-v12-clr,HG03065-v12-clr,HG03371-v12-clr,HG03683-v12-clr,HG03732-v12-clr,NA19650-v12-clr,NA20847-v12-clr,HG00732-consensus,HG001-consensus,HG00733-consensus,HG002-consensus
TRAV8-2*01/n01/f01	F	9	ctgcagcgttgcctctgctcagccatgctcctgctgctcgtcccagtgctcgaggtgatttttaccctgggtgagtaacattccattctttttcctccttttgtaaatgtgactgtgttgtaattgcctctaagtagacttcttagcgaagtcagcgctgcttttgcttacacagcattggtgttgcaggaggaaccagagcccagtcggtgacccagcttgacagccacgtctctgtctctgaaggaaccccggtgctgctgaggtgcaactactcatcttcttattcaccgtctctcttctggtatgtgcaacaccccaacaaaggactccagcttctcctgaagtacacatcagcggccaccctggttaaaggcatcaacggttttgaggctgaat…	HG03009-v12-clr,HG03125-v12-ccs,HG03732-v12-clr,NA18939-v12-clr,HG00731-consensus,HG00733-consensus,NA19238-consensus,NA19240-consensus,NA19239-consensus
TRAV8-2*01/n02/f01	F	11	ctgcagcgttgcctctgctcagccatgctcctgctgctcgtcccagtgctcgaggtgatttttaccctgggtgagtaacattccattctttttcctccttttgtaaatgtgactgtgttgtaattgcctctaagtagacttcttagcgaagtcagcgctgcttttgcttacacagcattggtgttgcaggaggaaccagagcccagtcggtgacccagcttgacagccacgtctctgtctctgaaggaaccccggtgctgctgaggtgcaactactcatcttcttattcaccgtctctcttctggtatgtgcaacaccccaacaaaggactccagcttctcctgaagtacacatcagcggccaccctggttaaaggtatcaacggttttgaggctgaat…	HG00864-v12-clr,HG01114-v12-clr,HG02011-v12-clr,HG02492-v12-clr,HG02818-v12-ccs,HG03486-v12-ccs,NA18534-v12-clr,HG00514-consensus,HG00512-consensus,NA19239-consensus,HG00513-consensus
TRAV8-3*01/f01	F	28	cagaaaagagcctgcagtgtttcccttgttcagccatgctcctggagcttatcccactgctggggatacattttgtcctgagtgagtaaaatttctttatggtctctagttccacaggttctgactagaaatgcttgctttttatactgagtctgcactgctttcactgatagtacattgtttttccaggaactgccagagcccagtcagtgacccagcctgacatccacatcactgtctctgaaggagcctcactggagttgagatgtaactattcctatggggcaacaccttatctcttctggtatgtccagtcccccggccaaggcctccagctgctcctgaagtacttttcaggagacactctggttcaaggcattaaaggctttgaggctgaat…	HG00096-v12-clr,HG00171-v12-clr,HG01505-v12-clr,HG01596-v12-clr,HG02011-v12-clr,HG02492-v12-clr,HG02587-v12-clr,HG02818-v12-ccs,HG03009-v12-clr,HG03125-v12-ccs,HG03371-v12-clr,HG03486-v12-ccs,HG03683-v12-clr,HG03732-v12-clr,NA12329-v12-clr,NA18534-v12-clr,NA18939-v12-clr,NA19983-v12-clr,NA20509-v12-clr,NA20847-v12-clr,CHM13-consensus,HG00733-consensus,NA19240-consensus,HG00731-consensus,NA19238-c…
TRAV8-3*01/f02	F	1	cagaaaagagcctgcagtgtttcccttgttcagccatgctcctggagcttatcccactgctggggatacattttgtcctgagtgagtaaaatttctttatggtctctagttccacaggttctgactagaaatgcttgctttttatactgagtctgcactgctttcactgatagtacattgtttttccaggaactgccagagcccagtcagtgacccagcctgacatccacatcactgtctctgaaggagcctcactggagttgagatgtaactattcctatggggcaacaccttatctcttctggtatgtccagtcccccggccaaggcctccagctgctcctgaagtacttttcaggagacactctggttcaaggcattaaaggctttgaggctgaat…	HG03125-v12-ccs
TRAV8-3*01/n01/f01	F	15	cagaaaagagcctgcagtgtttcccttgctcagccatgctcctggagcttatcccactgctggggatacattttgtcctgagtgagtaaaatttctttatggtctctagttccacaggttctgactagaaatgcttgctttttatactgagtctgcactgctttcactgatagtacgttgtttttccaggaactgccagagcccagtcagtgacccagcctgacatccacatcactgtctctgaaggagcctcactggagttgagatgtaactattcctatggggcaacaccttatctcttctggtatgtccagtcccccggccaaggcctccagctgctcctgaagtacttttcaggagacactctggttcaaggcattaaaggctttgaggctgaat…	HG00096-v12-clr,HG01114-v12-clr,HG01505-v12-clr,HG01596-v12-clr,HG02587-v12-clr,HG03065-v12-clr,HG03371-v12-clr,HG03683-v12-clr,HG03732-v12-clr,NA19650-v12-clr,NA20847-v12-clr,HG00732-consensus,HG001-consensus,HG00733-consensus,HG002-consensus
TRAV8-3*01/n01/f02	F	10	cagaaaagagcctgcagtgtttcccttgctcagccatgctcctggagcttatcccactgctggggatacattttgtcctgagtgagtaaaatttctttatggtctctagttccacaggttctgactagaaatgcttgctttttatactgagtctgcactgctttcactgatagtacattgtttttccaggaactgccagagcccagtcagtgacccagcctgacatccacatcactgtctctgaaggagcctcactggagttgagatgtaactattcctatggggcaacaccttatctcttctggtatgtccagtcccccggccaaggcctccagctgctcctgaagtacttttcaggagacactctggttcaaggcattaaaggctttgaggctgaat…	HG00864-v12-clr,HG01114-v12-clr,HG02011-v12-clr,HG02492-v12-clr,HG02818-v12-ccs,HG03486-v12-ccs,NA18534-v12-clr,HG00514-consensus,HG00512-consensus,HG00513-consensus
TRAV8-3*01/n01/f03	F	4	cagaaaagagcctgcagtgtttcccttgctcagccatgctcctggagcttatcccactgctggggatacattttgtcctgagtgagtaaaatttctttatggtctctagttccacaggttctgactagaaatgcttgctttttatactgagtctgcactgctttcactgatagtacgttgtttttccaggaactgccagagcccagtcagtgacccagcctgacatccacatcactgtctctgaaggagcctcactggagttgagatgtaactattcctatggggcaacaccttatctcttctggtatgtccagtcccccggccaaggcctccagctgctcctgaagtacttttcaggagacactctggttcaaggcattaaaggctttgaggctgaat…	HG03065-v12-clr,NA19983-v12-clr,NA19238-consensus,NA19240-consensus
TRAV8-4*01/f01	F	20	gccactgctcagccatgctcctgctgctcgtcccagtgctcgaggtgatttttaccctgggttagtaacattccattacctttcttccttttgtaaatgtgactgtgttgtaattttttctgaatagagacatcttttcttcatagcaaagtctgtgctgcctttacttacacagcattggtgttgcaggaggaaccagagcccagtcggtgacccagcttggcagccacgtctctgtctctgaaggagccctggttctgctgaggtgcaactactcatcgtctgttccaccatatctcttctggtatgtgcaataccccaaccaaggactccagcttctcctgaagtacacatcagcggccaccctggttaaaggcatcaacggttttgaggctgaat…	HG00096-v12-clr,HG00864-v12-clr,HG01114-v12-clr,HG01505-v12-clr,HG01596-v12-clr,HG03009-v12-clr,HG03065-v12-clr,HG03732-v12-clr,NA12329-v12-clr,NA19650-v12-clr,NA19983-v12-clr,NA20509-v12-clr,NA20847-v12-clr,HG00732-consensus,HG00733-consensus,NA19240-consensus,HG002-consensus,HG00731-consensus,NA19239-consensus,HG001-consensus
TRAV8-4*01/n01/f01	F	10	gccactgctcagccatgctcctgctgctcgtcccagtgctcgaggtgatttttaccctgggttagtaacattccattacctttcttccttttgtaaatgtgactgtgttgtaattttttctgaatagagacatcttttcttcatagcaaagtctgtgctgcctttacttacacagcattggtgttgcaggaggaaccagagcccagtcggtgacccagcttggcagccacgtctctgtctctgagggagccctggttctgctgaggtgcaactactcatcgtctgttccaccatatctcttctggtatgtgcaataccccaaccaaggactccagcttctcctgaagtacacatcagcggccaccctggttaaaggcatcaacggttttgaggctgaat…	HG01596-v12-clr,HG02011-v12-clr,HG02587-v12-clr,HG03371-v12-clr,HG03486-v12-ccs,HG03732-v12-clr,NA18534-v12-clr,NA19983-v12-clr,HG00514-consensus,HG00512-consensus
TRAV8-4*01/n01/f02	F	6	gccactgctcagccatgctcctgctgctcgtcccagtgctcgaggtgatttttaccctgggttagtaacattccattacctttcttccttttgtaaatgtgactgtgttgtaattttttctgaatagagacatcttttcttcatagcaaagtctgtgctgcctttacttacacagcattggtgttgcaggaggaaccagagcccagtcggtgacccagcttggcagccacgtctctgtctctgagggagccctggttctgctgaggtgcaactactcatcgtctgttccaccatatctcttctggtatgtgcaataccccaaccaaggactccagcttctcctgaagtacacatcagcggccaccctggttaaaggcatcaacggttttgaggctgaat…	HG02818-v12-ccs,HG03125-v12-ccs,HG03371-v12-clr,HG03486-v12-ccs,NA19238-consensus,NA19240-consensus
TRAV8-4*01/n01/f03	F	1	ggccactgctcagccatgctcctgctgctcgtcccagtgctcgaggtgatttttaccctgggttagtaacattccattacctttcttccttttgtaaatgtgactgtgttgtaatttttctgaatagagacatcttttcttcatagcaaagtctgtgctgcctttacttacacagcattggtgttgcaggaggaaccagagcccagtcggtgacccagcttggcagccacgtctctgtctctgagggagccctggttctgctgaggtgcaactactcatcgtctgttccaccatatctcttctggtatgtgcaataccccaaccaaggactccagcttctcctgaagtacacatcagcggccaccctggttaaaggcatcaacggttttgaggctgaat…	HG02011-v12-clr
TRAV8-4*01/n02/f01	F	2	gccactgctcagccatgctcctgctgctcgtcccagtgctcgaggtgatttttaccctgggttagtaacattccattacctttcttccttttgtaaatgtgactgtgttgtaattttttctgaatagagacatcttttcttcatagcaaagtctgtgctgcctttacttacacagcattggtgttgcaggaggaaccagagcccagtcggtgacccagcttggcagccacgtctctgtctctgaaggagccctggttctgctgaggtgcaactactcatcgtctgttccaccatatctcttctggtatgtgcaataccccaaccaaggactccagcttctcctgaagtacacatcagcggccaccctggttaaaggcatcaacggttttgaggctgaat…	HG00171-v12-clr,NA18534-v12-clr
TRAV8-4*03/f01	F	21	gccactgctcagccatgctcctgctgctcgtcccagtgctcgaggtgatttttaccctgggttagtaacattccattacctttcttccttttgtaaatgtgactgtgttgtaattttttctgaatagagacatcttttcttcatagcaaagtctgtgctgcctttacttacacagcattggtgttgcaggaggaaccagagcccagtcggtgacccagcttggcagccacgtctctgtctctgagggagccctggttctgctgaggtgcaactactcatcgtctgttccaccatatctcttctggtatgtgcaataccccaaccaaggactccagcttctcctgaagtacacaacaggggccaccctggttaaaggcatcaacggttttgaggctgaat…	HG00096-v12-clr,HG00171-v12-clr,HG01114-v12-clr,HG01505-v12-clr,HG02492-v12-clr,HG02587-v12-clr,HG02818-v12-ccs,HG03009-v12-clr,HG03683-v12-clr,NA12329-v12-clr,NA18939-v12-clr,NA20509-v12-clr,NA20847-v12-clr,HG00514-consensus,NA19238-consensus,HG00513-consensus,HG00731-consensus,CHM13-consensus,HG00512-consensus,NA19239-consensus,HG001-consensus
TRAV8-4*03/n01/f01	F	1	gccactgctcagccatgctcctgctgctcgtcccagtgctcgaggtgatttttaccctgggttagtaacattccattacctttcttccttttgtaaatgtgactgtgttgtaattttttctgaatagagacatcttttcttcatagcaaagtctgtgctgcctttacttacacagcattggtgttgcaggaggaaccagagcccagtcggtgacccagcttggcagccacctctctgtctctgagggagccctggttctgctgaggtgcaactactcatcgtctgttccaccatatctcttctggtatgtgcaataccccaaccaaggactccagcttctcctgaagtacacaacaggggccaccctggttaaaggcatcaacggttttgaggctgaat…	HG03125-v12-ccs
TRAV8-5*01/f01	P	9	cagaaaagagcctgcagtgtttccattgctcagccatgctcctggtgctcatcccactgctggggatacattttgtcctgagtgagtaaaatttctttatcatctctagttccacaggttctgactagaaatgcttgctttttatactgagtctgcactgctttcactgatagtacattactttttcaggaactgtcagagcccagtcagtgacccagcctgacatccgcatcactgtctctgaaggagcctcactggagttgagatgtaactattcctatggggcgatgttgtgggaagtcagggaccccaaacggagggaccggctgaagccatggcagaagaatgtggattgtgaagatttcatggacatttattagttccccaaattaatacttt…	HG00864-v12-clr,HG03065-v12-clr,NA19983-v12-clr,NA20509-v12-clr,HG00731-consensus,HG00732-consensus,HG00733-consensus,NA19240-consensus,NA19239-consensus
TRAV8-5*01/f02	P	2	cagaaaagagcctgcagtgtttccgttgctcagccatgctcctggtgctcatcccactgctggggatacattttgtcctgagtgagtaaaatttctttatcatctctagttccacaggttctgactagaaatgcttgctttttatactgagtctgcactgctttcactgatagtacattactttttcaggaactgtcagagcccagtcagtgacccagcctgacatccgcatcactgtctctgaaggagcctcactggagttgagatgtaactattcctatggggcgatgttgtgggaagtcagggaccccaaacggagggaccggctgaagccatggcagaagaatgtggattgtgaagatttcatggacatttattagttccccaaattaatacttt…	HG02011-v12-clr,HG03486-v12-ccs
TRAV8-5*01/n01/f01	P	18	cagaaaagagcctgcagtgtttccgttgctcagccatgctcctggtgctcatcccactgctggggatacattttgtcctgagtgagtaaaatttctttatcatctctagttccacaggttctgactagaaatgcttgctttttatactgagtctgcactgctttcactgatagtacattactttttcaggaactgtcagagcccagtcagtgacccagcctgacatccacatcactgtctctgaaggagcctcactggagttgagatgtaactattcctatggggcgatgttgtgggaagtcagggaccccaaacggagggaccggctgaagccatggcagaagaatgtggattgtgaagatttcatggacatttattagttccccaaattaatacttt…	HG00096-v12-clr,HG00171-v12-clr,HG01505-v12-clr,HG02492-v12-clr,HG02818-v12-ccs,HG03009-v12-clr,HG03683-v12-clr,NA12329-v12-clr,NA18939-v12-clr,NA20509-v12-clr,NA20847-v12-clr,HG00514-consensus,NA19238-consensus,HG00513-consensus,HG00731-consensus,CHM13-consensus,NA19239-consensus,HG001-consensus
TRAV8-5*01/n02/f01	P	15	cagaaaagagcctgcagtgtttccgttgctcagccatgctcctggtgctcatcccactgctggggatacattttgtcctgagtgagtaaaatttctttatcatctctagttccacaggttctgactagaaatgcttgctttttatactgagtctgcactgctttcactgatagtacattactttttcaggaactgtcagagcccagtcagtgacccagcctgacatccgcatcactgtctctgaaggagcctcactggagttgagatgtaactattcctatggggcgatgttgtgggaagtcagggaccccaaacggagggaccggctgaagccatggcagaagaatgtggattgtgaagatttcatggacatttattagttccccaaattaatacttt…	HG00096-v12-clr,HG00171-v12-clr,HG01114-v12-clr,HG01505-v12-clr,HG01596-v12-clr,HG03009-v12-clr,HG03065-v12-clr,HG03732-v12-clr,NA12329-v12-clr,NA18534-v12-clr,NA19650-v12-clr,NA20847-v12-clr,HG00732-consensus,HG001-consensus,HG002-consensus
TRAV8-5*01/n03/f01	P	7	tcagaaaagagcctgcagtgtttccgttgctcagccatgctcctggtgctcatcccactgctggggatacattttgtcctgagtgagtaaaatttctttatcatctctagttccacaggttctgactagaaatgctgctttttatactgagtctgcactgctttcactgatagtacattactttttcaggaactgtcagagcccagtcagtgacccagcctgacatccacatcactgtctctgaaggagcctcactggagttgagatgtaactattcctatggggcgatgttgtgggaagtcagggaccccaaacggagggaccggctgaagccatggcagaagaatgtggattgtgaagatttcatggacatttattagttccccaaattaatacttt…	HG01596-v12-clr,HG02587-v12-clr,HG03371-v12-clr,HG03732-v12-clr,NA18534-v12-clr,HG00514-consensus,HG00512-consensus
TRAV8-5*01/n04/f01	P	6	cagaaaagagcctgcagtgtttccgttgctcagccatgctcctggtgctcatcccactgctggggatacattttgtcctgagtgagtaaaatttctttatcatctctagttccacaggttctgactagaaatgcttgctttttatactgagtctgcactgctttcactgatagtacattactttttcaggaactgtcagagcccagtcagtgacccagcctgacatccacatcactgtctctgaaggagcctcactggagttgagatgtaactattcctatggggcgatgttgtgggaagtcagggaccccaaacggagggaccggctgaagccatggcagaagaatgtggattgtgaagatttcatggacatttattagttccccaaattaatacttt…	HG02818-v12-ccs,HG03125-v12-ccs,HG03371-v12-clr,HG03486-v12-ccs,NA19238-consensus,NA19240-consensus
TRAV8-5*01/n05/f01	P	4	cagaaaagagcctgcagtgtttccgttgctcagccatgctcctggtgctcatcccactgctggggatacattttgtcctgagtgagtaaaatttctttatcatctctagttccacaggttctgactagaaatgcttgctttttatactgagtctgcactgctttcactgatagtacattactttttcaggaactgtcagagcccagtcagtgacccagcctgacatccacatcactgtctctgaaggagcctcactggagttgagatgtaactattcctatggggcgatgttgtgggaagtcagggaccccaaacggagggaccggctgaagccatggcagaagaatgtggattgtgaagatttcatggacatttattagttccccaaattaatacttt…	HG01114-v12-clr,HG02492-v12-clr,HG03125-v12-ccs,HG00513-consensus
TRAV8-5*01/n06/f01	P	1	cagaaaagagcctgcagtgtttccgttgctcagccatgctcctggtgctcatcccactgctggggatacattttgtcctgagtgagtaaaatttctttatcatctctagttccacaggttctgactagaaatgcttgctttttatactgagtctgcactgctttcactgatagtacattactttttcaggaactgtcagagcccagtcagtgacccagcctgacatccacatcactgtctctgaaggagcctcactggagttgagatgtaactattcctatggggtgatgttgtgggaagtcagggaccccaaacggagggaccggctgaagccatggcagaagaatgtggattgtgaagatttcatggacatttattagttccccaaattaatacttt…	HG00512-consensus
TRAV8-5*01/n07/f01	P	1	cagaaaagagcctgcagtgtttccgttgctcagccatgctcctggtgctcatcccactgctggggatacattttgtcctgagtgagtaaaatttctttatcatctctagttccacaggttctgactagaaatgcttgctttttatactgagtctgcactgctttcactgatagtacattactttttcaggaactgtcagagcccagtcagtgacccagcctgacatccgcatcactgtctctgaaggagcctcactggagttgagatgtaactattcctatggggcgatgttgtgggaagtcagggaccccaaacggagggaccggctgaagccatggcagaagaatgtggattgtgaagatttcatggacatttattagttccccaaattaatacttt…	HG02011-v12-clr
TRAV8-5*01/n08/f01	P	1	cagaaaagagcctgcagtgtttccgttgctcagccatgctcctggtgctcatcccactgctggggatacattttgtcctgagtgagtaaaatttctttatcatctctagttccacaggttctgactagaaatgcttgctttttatactgagtctgcactgctttcactgatagtacattactttttcaggaactgtcagagcccagtcagtgacccagcctgacatccacatcactgtctctgaaggagcctcactggagttgagatgtaactattcctatggggcgatgttgtgggaagtcagggaccccaaacggagggaccggctgaagccatggcagaagaatgtggattgtgaagatttcatggacatttattagttccccaaattaatacttt…	HG02587-v12-clr
TRAV8-5*01/n09/f01	P	1	tcagaaaagagcctgcagtgtttccgttgctcagccatgctcctggtgctcatcccactgctggggatacattttgtcctgagtgagtaaaatttctttatcatctctagttccacaggttctgactagaaatgctgctttttatactgagtctgcactgctttcactgatagtacattactttttcaggaactgtcagagcccagtcagtgacccagcctgacatccacatcactgtctctgaaggagcctcactggagttgagatgtaactattcctatggggcgatgttgtgggaagtcagggaccccaaacggagggaccggctgaagccatggcagaagaatgtggattgtgaagatttcatggacatttattagttccccaaattaatacttt…	NA19983-v12-clr
TRAV8-6*01/f01	F	15	tccgcccagcttaaggtcctgcagcattgccactgctcagccatgctcctgctgctcgtcccagcgttccaggtgatttttaccctgggtgagtaacattccattctttttccttccacagaagtgactgtgttgtaactgaatctaaattgagacacattttttactcaaacagcattgatgttgcaggaggaaccagagcccagtctgtgacccagcttgacagccaagtccctgtctttgaagaagcccctgtggagctgaggtgcaactactcatcgtctgtttcagtgtatctcttctggtatgtgcaataccccaaccaaggactccagcttctcctgaagtatttatcaggatccaccctggttgaaagcatcaacggttttgaggctgaat…	HG00096-v12-clr,HG00171-v12-clr,HG01596-v12-clr,HG03732-v12-clr,NA18534-v12-clr,NA19650-v12-clr,NA20509-v12-clr,HG00732-consensus,HG00733-consensus,HG00514-consensus,HG00513-consensus,HG002-consensus,HG00731-consensus,NA19238-consensus,HG001-consensus
TRAV8-6*01/n01/f01	F	3	tccgcccagctcaaggtcctgcagcattgccactgctcagccatgctcctgctgctcgtcccagcgttccaggtgatttttaccctgggtgagtaacattccattctttttccttccacagaagtgactgtgttgtaactgaatctaaattgagacacattttttactcaaacagcattgatgttgcaggaggaaccagagcccagtctgtgacccagcttgacagccaagtccctgtctttgaagaagcccctgtggagctgaggtgcaactactcatcgtctgtttcagtgtatctcttctggtatgtgcaataccccaaccaaggactccagcttctcctgaagtatttatcaggatccaccctggttaaaagcatcaacggttttgaggctgaat…	HG02011-v12-clr,NA19238-consensus,NA19240-consensus
TRAV8-6*01/n01/f02	F	1	tccgcccagcttaaggtcctgcagcattgccactgctcagccatgctcctgctgctcgtcccagcgttccaggtgatttttaccctgggtgagtaacattccattctttttccttccacagaagtgactgtgttgtaactgaatctaaattgagacacattttttactcaaacagcattgatgttgcaggaggaaccagagcccagtctgtgacccagcttgacagccaagtccctgtctttgaagaagcccctgtggagctgaggtgcaactactcatcgtctgtttcagtgtatctcttctggtatgtgcaataccccaaccaaggactccagcttctcctgaagtatttatcaggatccaccctggttaaaagcatcaacggttttgaggctgaat…	NA19239-consensus
TRAV8-6*02/f01	F	30	tccgcccagctcaaggtcctgcagcattgccactgctcagccatgctcctgctgctcgtcccagcgttccaggtgatttttaccctgggtgagtaacattccattctttttccttccacagaagtgactgtgttgtaactgaatctaaattgagacacattttttactcaaacagcattgatgttgcaggaggaaccagagcccagtctgtgacccagcttgacagccaagtccctgtctttgaagaagcccctgtggagctgaggtgcaactactcatcgtctgtttcagtgtatctcttctggtatgtgcaataccccaaccaaggactccagcttctcctgaagtatttatcaggatccaccctggttaaaggcatcaacggttttgaggctgaat…	HG00096-v12-clr,HG00171-v12-clr,HG00864-v12-clr,HG01114-v12-clr,HG01505-v12-clr,HG02492-v12-clr,HG02587-v12-clr,HG02818-v12-ccs,HG03009-v12-clr,HG03065-v12-clr,HG03125-v12-ccs,HG03371-v12-clr,HG03486-v12-ccs,HG03683-v12-clr,HG03732-v12-clr,NA12329-v12-clr,NA18939-v12-clr,NA19650-v12-clr,NA19983-v12-clr,NA20509-v12-clr,NA20847-v12-clr,HG00732-consensus,NA19240-consensus,HG00514-consensus,HG002-con…
TRAV8-7*01/f01	P	22	gcctagccatgctcttagtggtcattctgctgcttggaatgttcttcacactgagtaagtataataatattgtttccctgctcccgtctccatacaaggaacattgttccaatcggaatctaaatagagactctgtctcattacaggtagatctgttctggtctcactaacagagtgttgatgttgcaggaggaaccagaacccagtcggtgacccagcttgatggccacatcactgtctctgaagaagcccctctggaactgaagtgcaactattcctatagtggagttccttctctcttctggtatgtccaatactctagccaaagcctccagcttctcctcaaagacctaacagaggccacccaggttaaaggcatcagaggttttgaggctgaat…	HG01114-v12-clr,HG01505-v12-clr,HG01596-v12-clr,HG02011-v12-clr,HG02492-v12-clr,HG03065-v12-clr,HG03125-v12-ccs,HG03371-v12-clr,HG03486-v12-ccs,HG03683-v12-clr,HG03732-v12-clr,NA12329-v12-clr,NA18534-v12-clr,NA19650-v12-clr,NA19983-v12-clr,NA20847-v12-clr,HG00514-consensus,HG00733-consensus,NA19240-consensus,HG00513-consensus,HG00731-consensus,NA19239-consensus
TRAV8-7*01/n01/f01	P	19	gcctagccatgctcttagtggtcattctgctgcttggaatgttcttcacactgagtaagtataataatattgtttccctgctcccgtctccatacaaggaacattgttccaatcggaatctaaatagagactctgtctcattacaggtagatctgttctggtctcactaacagagtgttgatgttgcaggaggaaccagaacccagtcggtgacccagcttgatggccacatcactgtctctgaagaagcccctctggaactgaagtgcaactattcctatagtggagttccttctctcttctggtatgtccaatactctagccaaagcctccagcttctcctcaaagacctaacaaaggccacccaggttaaaggcatcagaggttttgaggctgaat…	HG00096-v12-clr,HG00171-v12-clr,HG00864-v12-clr,HG01114-v12-clr,HG01505-v12-clr,HG02011-v12-clr,HG02587-v12-clr,HG02818-v12-ccs,HG03009-v12-clr,HG03371-v12-clr,NA18939-v12-clr,NA20509-v12-clr,HG00732-consensus,HG00733-consensus,NA19240-consensus,HG00514-consensus,HG00731-consensus,NA19238-consensus,HG00512-consensus
TRAV8-7*01/n01/f02	P	16	gcctagccatgctcttagtggtcattctgctgcttggaatgttcttcacactgagtaagtataataatattgtttccctgctcccgtctccatacaaggaacattgttccaatcggaatctaaatagagactctgtctcattacaggtagatctgttctggtctcactaacagagtgttgatgttgcaggaggaaccagaacccagtcggtgacccagcttgatggccacatcactgtctctgaagaagcccctctggaactgaagtgcaactattcctatagtggagttccttctctcttctggtatgtccaatactctagccaaagcctccagcttctcctcaaagacctaacaaaggccacccaggttaaaggcatcagaggttttgaggctgaat…	HG00096-v12-clr,HG00864-v12-clr,HG02492-v12-clr,HG02587-v12-clr,HG02818-v12-ccs,HG03009-v12-clr,HG03065-v12-clr,HG03683-v12-clr,NA12329-v12-clr,NA19983-v12-clr,NA20509-v12-clr,CHM13-consensus,HG00512-consensus,HG001-consensus,NA19238-consensus,HG002-consensus
TRAV9-1*01/f01	F	21	taaaaatgaattcttctccaggaccagcgattgcactattcttaatgtttggtaagtaaaatggcacttaaaacttagaatcttttgttccattatgttgatgtaatctgtaaccacagttttctctaacgggtacagctaagatcacatctaaggtaacttggtataatttgtttatttttttttcagggggaatcaatggagattcagtggtccagacagaaggccaagtgctcccctctgaaggggattccctgattgtgaactgctcctatgaaaccacacagtacccttcccttttttggtatgtccaatatcctggagaaggtccacagctccacctgaaagccatgaaggccaatgacaagggaaggaacaaaggttttgaagccatgtacc…	HG00096-v12-clr,HG00864-v12-clr,HG01114-v12-clr,HG01505-v12-clr,HG01596-v12-clr,HG02492-v12-clr,HG02818-v12-ccs,HG03065-v12-clr,HG03486-v12-ccs,HG03683-v12-clr,HG03732-v12-clr,NA18534-v12-clr,NA19650-v12-clr,NA20847-v12-clr,HG00732-consensus,HG00733-consensus,HG00513-consensus,HG002-consensus,HG00514-consensus,HG00512-consensus,HG001-consensus
TRAV9-1*01/f02	F	22	taaaaatgaattcttctccaggaccagcgattgcactattcttaatgtttggtaagtaaaatggcacttaaaacttagaatcttttgttccattatgttgatgtaatctgtaaccacagttttctctaacgggtacagctcagatcacgtctaaggtaacttggtataatttgtttatttttttttcagggggaatcaatggagattcagtggtccagacagaaggccaagtgctcccctctgaaggggattccctgattgtgaactgctcctatgaaaccacacagtacccttcccttttttggtatgtccaatatcctggagaaggtccacagctccacctgaaagccatgaaggccaatgacaagggaaggaacaaaggttttgaagccatgtacc…	HG00096-v12-clr,HG00171-v12-clr,HG01505-v12-clr,HG01596-v12-clr,HG02492-v12-clr,HG02587-v12-clr,HG03009-v12-clr,HG03125-v12-ccs,HG03371-v12-clr,HG03486-v12-ccs,HG03683-v12-clr,NA12329-v12-clr,NA18534-v12-clr,NA18939-v12-clr,NA19983-v12-clr,NA20509-v12-clr,NA20847-v12-clr,HG00731-consensus,CHM13-consensus,HG00512-consensus,HG001-consensus,HG002-consensus
TRAV9-1*01/f03	F	10	taaaaatgaattcttctccaggaccagcgattgcactattcttaatgtttggtaagtaaaatggcacttaaaacttagaatcttttgttccattatgttgatgtaatctgtaaccacagttttctctaacgggtacagctaagatcacgtctaaggtaacttggtataatttgtttatttttttttcagggggaatcaatggagattcagtggtccagacagaaggccaagtgctcccctctgaaggggattccctgattgtgaactgctcctatgaaaccacacagtacccttcccttttttggtatgtccaatatcctggagaaggtccacagctccacctgaaagccatgaaggccaatgacaagggaaggaacaaaggttttgaagccatgtacc…	HG03009-v12-clr,HG03732-v12-clr,NA18939-v12-clr,HG00514-consensus,HG00733-consensus,NA19240-consensus,HG00513-consensus,HG00731-consensus,NA19238-consensus,NA19239-consensus
TRAV9-1*01/f04	F	1	taaaaatgaattcttctctaggaccagcgattgcactattcttaatgtttggtaagtaaaatggcacttaaaacttagaatcttttgttccattatgttgatgtaatctgtaaccacagttttctctaacgggtacagctcagatcacgtctaaggtaacttggtataatttgtttatttttttttcagggggaatcaatggagattcagtggtccagacagaaggccaagtgctcccctctgaaggggattccctgattgtgaactgctcctatgaaaccacacagtacccttcccttttttggtatgtccaatatcctggagaaggtccacagctccacctgaaagccatgaaggccaatgacaagggaaggaacaaaggttttgaagccatgtacc…	HG02011-v12-clr
TRAV9-1*01/n01/f01	F	4	taaaaatgaattcttctctaggaccagcgattgcactattcttaatgtttggtaagtaaaatggcacttaaaacttagaatcttttgttccattatgttgatgtaatctgtaaccacagttttctctaacgggtacagctaagatcacgtctaaggtaacttggtataatttgtttatttttttttcagggggaatcaatggagattcagtggtccagacagaaggccaagtgctcccctctgaaggggattccctgattgtgaactgctcctatgaaaccacacagtacccttcccttttttggtttgtccaatatcctggagaaggtccacagctccacctgaaagccatgaaggccaatgacaagggaaggaacaaaggttttgaagccatgtacc…	HG03125-v12-ccs,NA19983-v12-clr,NA19238-consensus,NA19240-consensus
TRAV9-1*01/n01/f02	F	1	taaaaatgaattcttctctaggaccagcgattgcactattcttaatgtttggtaagtaaaatggcacttaaaacttagaatcttttgttccattatgttgatgtaatctgtaaccacagttttctctaacgggtacagctaagatcacgtctaaggtaacttggtataatttgtttatttttttttcagggggaatcaatggagattcagtggtccagacagaaggccaagtgctcccctctgaaggggattccctgattgtgaactgctcctatgaaaccacacagtacccttcccttttttggtttgtccaatatcctggagaaggtccacagctccacctgaaagccatgaaggccaatgacaagggaaggaacaaaggttttgaagccatgtacc…	HG03065-v12-clr
TRAV9-1*01/n02/f01	F	2	taaaaatgaattcttctccaggaccagcgattgcactattcttaatgtttggtaagtaaaatggcacttaaaacttagaatcttttgttccattatgttgatgtaatctgtaaccacagttttctctaacgggtacagctaagatcacgtctaaggtaacttggtataatttgtttatttttttttcagggggaatcaatagagattcagtggtccagacagaaggccaagtgctcccctctgaaggggattccctgattgtgaactgctcctatgaaaccacacagtacccttcccttttttggtatgtccaatatcctggagaaggtccacagctccacctgaaagccatgaaggccaatgacaagggaaggaacaaaggttttgaagccatgtacc…	HG02011-v12-clr,HG02818-v12-ccs
TRAV9-2*01/f01	F	16	gatgaactattctccaggcttagtatctctgatactcttactgcttggttagtgagatgccttttaaaatttggtctctgtcttctatcaagccaaaaaaatctttaaccataatttgacctaagagcattatgctcaaggctaaacagatctctctctctctctctctctctttttttttttccctaggaagaacccgtggaaattcagtgacccagatggaagggccagtgactctctcagaagaggccttcctgactataaactgcacgtacacagccacaggatacccttcccttttctggtatgtccaatatcctggagaaggtctacagctcctcctgaaagccacgaaggctgatgacaagggaagcaacaaaggttttgaagccacatacc…	HG00096-v12-clr,HG01505-v12-clr,HG02492-v12-clr,HG02587-v12-clr,HG03009-v12-clr,HG03125-v12-ccs,HG03732-v12-clr,NA18939-v12-clr,NA19650-v12-clr,NA19983-v12-clr,NA20847-v12-clr,HG00731-consensus,HG00514-consensus,HG00512-consensus,HG001-consensus,HG002-consensus
TRAV9-2*01/f02	F	6	gatgaactattctccaggcttagtatctctgatactcttactgcttggttagtgagatgccttttaaaatttggtctctgtcttctatcaagccaaaaaaatctttaaccataatttgacctaagagcattatgctcaaggctaaacagatctctctctctctctctctctctttttttttttccctaggaagaacccgtggaaattcagtgacccagatggaagggccagtgactctctcagaagaggccttcctgactataaactgcacgtacacagccacaggatacccttcccttttctggtatgtccaatatcctggagaaggtctacagctcctcctgaaagccacgaaggctgatgacaagggaagcaacaaaggttttgaagccacatacc…	HG00864-v12-clr,HG01505-v12-clr,HG01596-v12-clr,HG03732-v12-clr,NA20847-v12-clr,HG002-consensus
TRAV9-2*01/f03	F	1	tgaactattctccaggcttagtatctctgatactcttactgcttggttagtgagatgccttttaaaatttggtctctgtcttctatcaagccaaaaaaatctttaaccataatttgacctaagagcattatgctcaaggctaaacagatctctctctctctctctctctctctttttttttttccctaggaagaacccgtggaaattcagtgacccagatggaagggccagtgactctctcagaagaggccttcctgactataaactgcacgtacacagccacaggatacccttcccttttctggtatgtccaatatcctggagaaggtctacagctcctcctgaaagccacgaaggctgatgacaagggaagcaacaaaggttttgaagccacatacc…	HG01114-v12-clr
TRAV9-2*01/f04	F	1	taaagatgaactattctccaggcttagtatctctgatactcttactgcttggttagtgagatgccttttaaaatttggtctctgtcttctatcaagccaaaaaaatctttaaccataatttgacctaagagcattatgctcaaggctaaacagatctctctctctctctctctttttttttttccctaggaagaacccgtggaaattcagtgacccagatggaagggccagtgactctctcagaagaggccttcctgactataaactgcacgtacacagccacaggatacccttcccttttctggtatgtccaatatcctggagaaggtctacagctcctcctgaaagccacgaaggctgatgacaagggaagcaacaaaggttttgaagccacatacc…	HG02011-v12-clr
TRAV9-2*02/f01	F	18	actaaagatgaactattctccaggcttagtatctctgatactcttactgcttggttagtgagatgccttttaaaatttggtctctgtcttctatcaagccaaaaaaatctttaaccataatttgacctaagagcattatgctcaaggctaaacagatctctctctctctctttttttttttttccctaggaagaacccgtggagattcagtgacccagatggaagggccagtgactctctcagaagaggccttcctgactataaactgcacgtacacagccacaggatacccttcccttttctggtatgtccaatatcctggagaaggtctacagctcctcctgaaagccacgaaggctgatgacaagggaagcaacaaaggttttgaagccacatacc…	HG00096-v12-clr,HG01596-v12-clr,HG03065-v12-clr,HG03371-v12-clr,HG03683-v12-clr,NA12329-v12-clr,NA18534-v12-clr,NA19650-v12-clr,NA19983-v12-clr,NA20509-v12-clr,HG00732-consensus,HG00733-consensus,HG00514-consensus,HG00513-consensus,HG00731-consensus,CHM13-consensus,NA19239-consensus,HG001-consensus
TRAV9-2*02/f02	F	3	gatgaactattctccaggcttagtatctctgatactcttactgcttggttagtgagatgccttttaaaatttggtctctgtcttctatcaagccaaaaaaatctttaaccataatttgacctaagagcattatgctcaaggctaaacagatctctctctctctctctctctctttttttttttccctaggaagaacccgtggagattcagtgacccagatggaagggccagtgactctctcagaagaggccttcctgactataaactgcacgtacacagccacaggatacccttcccttttctggtatgtccaatatcctggagaaggtctacagctcctcctgaaagccacgaaggctgatgacaagggaagcaacaaaggttttgaagccacatacc…	HG03486-v12-ccs,NA19238-consensus,NA19240-consensus
TRAV9-2*02/f03	F	2	aagatgaactattctccaggcttagtatctctgatactcttactgcttggttagtgagatgccttttaaaatttggtctctgtcttctatcaagccaaaaaaatctttaaccataatttgacctaagagcattatgctcaaggctaaacagatctctctctctctctctctctttttttttttccctaggaagaacccgtggagattcagtgacccagatggaagggccagtgactctctcagaagaggccttcctgactataaactgcacgtacacagccacaggatacccttcccttttctggtatgtccaatatcctggagaaggtctacagctcctcctgaaagccacgaaggctgatgacaagggaagcaacaaaggttttgaagccacatacc…	NA19240-consensus,NA19239-consensus
TRAV9-2*02/f04	F	2	ctaaagatgaactattctccaggcttagtatctctgatactcttactgcttggttagtgagatgccttttaaaatttggtctctgtcttctatcaagccaaaaaaatctttaaccataatttgacctaagagcattatgctcaaggctaaacagatctctctctctctcttttttttttttttccctaggaagaacccgtggagattcagtgacccagatggaagggccagtgactctctcagaagaggccttcctgactataaactgcacgtacacagccacaggatacccttcccttttctggtatgtccaatatcctggagaaggtctacagctcctcctgaaagccacgaaggctgatgacaagggaagcaacaaaggttttgaagccacatacc…	HG00171-v12-clr,NA20509-v12-clr
TRAV9-2*02/f05	F	1	tgaactattctccaggcttagtatctctgatactcttactgcttggttagtgagatgccttttaaaatttggtctctgtcttctatcaagccaaaaaaatctttaaccataatttgacctaagagcattatgctcaaggctaaacagatctctctctctctctctctctctctttttttttttccctaggaagaacccgtggagattcagtgacccagatggaagggccagtgactctctcagaagaggccttcctgactataaactgcacgtacacagccacaggatacccttcccttttctggtatgtccaatatcctggagaaggtctacagctcctcctgaaagccacgaaggctgatgacaagggaagcaacaaaggttttgaagccacatacc…	HG01114-v12-clr
TRAV9-2*02/f06	F	1	actaaagatgaactattctccaggcttagtatctctgatactcttactgcttggttagtgagatgccttttaaaatttggtctctgtcttctatcaagccaaaaaaatctttaaccataatttgacctaagagcattatgctcaaggctaaacagatctctctctctctctttttttttttttccctaggaagaacccgtggagattcagtgacccagatggaagggccagtgactctctcagaagaggccttcctgactataaactgcacgtacacagccacaggatacccttcccttttctggtatgtccaatatcctggagaaggtctacagctcctcctgaaagccacgaaggctgatgacaagggaagcaacaaaggttttgaagccacatacc…	HG02011-v12-clr
TRAV9-2*02/n01/f01	F	1	tgaactattctccaggcttagtatctctgatactcttactgcttggttagtgagatgccttttaaaatttggtctctgtcttctatcaagccaaaaaaatctttaaccataatttgacctaagagcattatgctcaaggctaaacagatctctctctctctctctctctctctttttttttttccctaggaagaacccgtggagattcagttacccagatggaagggccagtgactctctcagaagaggccttcctgactataaactgcacgtacacagccacaggatacccttcccttttctggtatgtccaatatcctggagaaggtctacagctcctcctgaaagccacgaaggctgatgacaagggaagcaacaaaggttttgaagccacatacc…	HG02587-v12-clr
TRAV9-2*03/f01	F	6	actaaagatgaactattctccaggcttagtatctctgatactcttactgcttggttagtgagatgccttttaaaatttggtctctgtcttctatcaagccaaaaaaatctttaaccataatttgacctaagagcattatgctcaaggctaaacagatctctctctctctctttttttttttttccctaggaagaacccgtggagattcagtgacccagatggaagggccagtgactctctcagaagaggccttcctgactataaactgcacgtacacagccacaggatacccttcccttttctggtatgtccaatatcctggagaaggtctacagctcctcctgaaagccacgaaggctgatgacaagggaagcaacaaaggttttgaagccacatacc…	HG00171-v12-clr,HG02818-v12-ccs,HG03065-v12-clr,HG03371-v12-clr,HG03486-v12-ccs,HG03683-v12-clr
TRBV1*01/f01	P	36	gggtccccctgcctgtgccccgggtgaccctgccatgggctgaagtctccactgtggtgtggtccattgtctcaggtgagtcctgggcacaggtgggacatttctgtccttaaattttttgcttttttcatggaactgcttcagaagattctgtcctaggcttagtctgaatttggcttcttattttcataggctccatggatactggaattacccagacaccaaaatacctggtcacagcaatggggagtaaaaggacaatgaaacgtgagcatctgggacatgattctatgtattggtacagacagaaagctaagaaatccctggagttcatgttttactacaactgtaaggaattcattgaaaacaagactgtgccaaatcacttcacacctgaat…	HG00096-v12-clr,HG00171-v12-clr,HG00864-v12-clr,HG01114-v12-clr,HG01505-v12-clr,HG01596-v12-clr,HG02011-v12-clr,HG02492-v12-clr,HG02587-v12-clr,HG02818-v12-ccs,HG03009-v12-clr,HG03065-v12-clr,HG03125-v12-ccs,HG03371-v12-clr,HG03486-v12-ccs,HG03683-v12-clr,HG03732-v12-clr,NA12329-v12-clr,NA18534-v12-clr,NA18939-v12-clr,NA19650-v12-clr,NA19983-v12-clr,NA20509-v12-clr,NA20847-v12-clr,NA19238-consens…
TRBV1*01/f02	P	2	gggtccccctgcctgtgccccgggtgaccctgccatgggctgaagtctccactgaggtgtggtccattgtctcaggtgagtcctgggcacaggtgggacatttctgtccttaaattttttgcttttttcatggaactgcttcagaagattctgtcctaggcttagtctgaatttggcttcttattttcataggctccatggatactggaattacccagacaccaaaatacctggtcacagcaatggggagtaaaaggacaatgaaacgtgagcatctgggacatgattctatgtattggtacagacagaaagctaagaaatccctggagttcatgttttactacaactgtaaggaattcattgaaaacaagactgtgccaaatcacttcacacctgaat…	NA20509-v12-clr,HG001-consensus
TRBV1*01/f03	P	1	gggtccccctgcctgtgccccgggtgaccctgccatgggctgaagtctccactgtggtgtggtccattgtctcaggtgagtcctgggcacaggtgggacatttctgtccttaaattttttgcttttttcatggaactgcttcagaagactctgtcctaggcttagtctgaatttggcttcttattttcataggctccatggatactggaattacccagacaccaaaatacctggtcacagcaatggggagtaaaaggacaatgaaacgtgagcatctgggacatgattctatgtattggtacagacagaaagctaagaaatccctggagttcatgttttactacaactgtaaggaattcattgaaaacaagactgtgccaaatcacttcacacctgaat…	NA19238-consensus
TRBV1*01/f04	P	1	gggtccccctgcctgtgccccgggtgaccctgccatgggctgaagtctccactgtggtgtggtccattgtctcaggtgagtcctgggcacaggtgggacatttctgtccttaaattttttgcttttttcatggaactgcttcagaagattctgtcctaggcttagtctgaatttggcttcttattttcataggctccatggatactggaattacccagacaccaaaatacctggtcacagcaatggggagtaaaaggacaatgaaacgtgagcatctgggacatgattctatgtattggtacagacagaaagctaagaaatccctggagttcatgttttactacaactgtaaggaattcattgaaaacaagactgtgccaaatcacttcacacctgaat…	HG03486-v12-ccs
TRBV1*01/f05	P	1	gggtccccctgcctgtgccccgggtgaccctgccatgggctgaagtctccactgtggtgtggtccattgtctcaggtgagtcctgggcacaggtgggacatttctgtccttaaattttttgcttttttcatggaactgcttcagaagattctgtcctaggcttagtctgaatttggcttcttattttcataggctccatggatactggaattacccagacaccaaaatacctggtcacagcaatggggagtaaaaggacaatgaaacgtgagcatctgggacatgattctatgtattggtacagacagaaagctaagaaatccctggagttcatgttttactacaactgtaaggaattcattgaaaacaagactgtgccaaatcacttcacacctgaat…	HG02011-v12-clr
TRBV1*01/n01/f01	P	1	gggtccccctgcctgtgccccgggtgaccctgccatgggctgaagtctccactgtggtgtggtccattgtctcaggtgagtcctgggcacaggtgggacatttctgtccttaaattttttgcttttttcatggaactgcttcagaagattctgtcctaggcttagtctgaatttggcttcttattttcataggctccatggatactggaattacccagacaccaaaatacctggtcacagcaatggggagtaaaaggacaatgaaacgtgagcatctgggacatgattctatgtattggtacagacagaaagctaagaaatcctggagttcatgttttactacaactgtaaggaattcattgaaaacaagactgtgccaaatcacttcacacctgaatg…	HG02587-v12-clr
TRBV10-1*01/f01	F	28	agggctgggagacacaagatcctgccctggagctgaaatgggcacgaggctcttcttctatgtggccctttgtctgctgtgggcaggtgagggctggtcacaggagggcctccttccctggaattcccaaggcctcagtgcaggcttttctgttgggatgacagcatcagcatctgttgttctctattacaggacacagggatgctgaaatcacccagagcccaagacacaagatcacagagacaggaaggcaggtgaccttggcgtgtcaccagacttggaaccacaacaatatgttctggtatcgacaagacctgggacatgggctgaggctgatccattactcatatggtgttcaagacactaacaaaggagaagtctcagatggctacagtgtct…	HG00096-v12-clr,HG00171-v12-clr,HG00864-v12-clr,HG01114-v12-clr,HG01505-v12-clr,HG02492-v12-clr,HG02587-v12-clr,HG02818-v12-ccs,HG03009-v12-clr,HG03065-v12-clr,HG03371-v12-clr,HG03486-v12-ccs,HG03683-v12-clr,HG03732-v12-clr,NA12329-v12-clr,NA18939-v12-clr,NA19650-v12-clr,NA20509-v12-clr,NA20847-v12-clr,HG00732-consensus,HG00733-consensus,NA19240-consensus,HG00514-consensus,HG00731-consensus,NA192…
TRBV10-1*01/f02	F	1	agggctgggagacacaagatcctgccctggagctgaaatgggcacgaggctcttcttctatgtggccctttgtctgctgtgggcaggtgagggctggtcacaggagggcctccttccctggaattcccaaggcctcagtgcaggcttttctgttgggatgacagcatcagcatctgttgttctctattacaggacacagggatgctgaaatcacccagagcccaagacacaagatcacagagacaggaaggcaggtgaccttggcgtgtcaccagacttggaaccacaacaatatgttctggtatcgacaagacctgggacatgggctgaggctgatccattactcatatggtgttcaagacactaacaaaggagaagtctcagatggctacagtgtct…	HG001-consensus
TRBV10-1*02/f01	F	15	agggctgggagacacaagatcctgccctggagctgaaatgggcacgaggctcttcttctatgtggccctttgtctgctgtgggcaggtgagggctggtcacaggagggcctccttccctggaattcccaaggcctcagtgcaggcttttctgttgggatgacagcatcagcatctgttgttctctattacaggacacagggatgctgaaatcacccagagcccaagacacaagatcacagagacaggaaggcaggtgaccttggcgtgtcaccagacttggaaccacaacaatatgttctggtatcgacaagacctgggacatgggctgaggctgatccattactcatatggtgttcacgacactaacaaaggagaagtctcagatggctacagtgtct…	HG01505-v12-clr,HG02011-v12-clr,HG03009-v12-clr,HG03065-v12-clr,HG03371-v12-clr,HG03486-v12-ccs,HG03683-v12-clr,HG03732-v12-clr,NA19983-v12-clr,NA19238-consensus,NA19240-consensus,HG002-consensus,CHM13-consensus,HG00512-consensus,NA19239-consensus
TRBV10-1*03/f01	F	9	gctcttcttctatgtggccctttgtctgctgtgggcaggtgagggctggtcacaggagggcctccttccctggaattcccaaggcctcagtgcaggcttttctgttgggatgacagcatcagcatctgttgttctctattacaggacacagggatgctgaaatcacccagagcccaagacacaagatcacagagacaggaaggcaggtgaccttggcgtgtcaccagacttggaaccacaacaatatgttctggtatcgacaagacctgggacatgggctgaggctgatccattactcatatggtgttcacgacactaacaaaggagaagtctcagatggctacagtgtctctagatcaaacacagaggacctccccctcactctgtagtctgctgcct…	HG00171-v12-clr,HG01114-v12-clr,HG01596-v12-clr,HG03125-v12-ccs,NA12329-v12-clr,NA18534-v12-clr,NA19983-v12-clr,HG001-consensus,HG002-consensus
TRBV10-1*03/f02	F	1	ctcttcttctatgtggccctttgtctgctgtgggcaggtgaggggctggtcacaggagggcctccttccctggaattcccaaggcctcagtgcaggcttttctgttgggatgacagcatcagcatctgttgttctctattacaggacacagggatgctgaaatcacccagagcccaagacacaagatcacagagacaggaaggcaggtgaccttggcgtgtcaccagacttggaaccacaacaatatgttctggtatcgacaagacctgggacatgggctgaggctgatccattactcatatggtgttcacgacactaacaaaggagaagtctcagatggctacagtgtctctagatcaaacacagaggacctccccctcactctgtagtctgctgcct…	NA19650-v12-clr
TRBV10-2*01/f01	F	31	agggctgggagacacaagatcctgccctggagctgaaatgggcaccaggctcttcttctatgtggccctttgtctgctgtgggcaggtgagggctggtcacaggagggcctccttccctggaattcccaaggactcaatgcaagcttttctgttgggatgacagcatcagtgtctgttgttctctattacaggacacagggatgctggaatcacccagagcccaagatacaagatcacagagacaggaaggcaggtgaccttgatgtgtcaccagacttggagccacagctatatgttctggtatcgacaagacctgggacatgggctgaggctgatctattactcagcagctgctgatattacagataaaggagaagtccccgatggctatgttgtct…	HG00096-v12-clr,HG00171-v12-clr,HG00864-v12-clr,HG01114-v12-clr,HG01505-v12-clr,HG02011-v12-clr,HG02492-v12-clr,HG02587-v12-clr,HG02818-v12-ccs,HG03009-v12-clr,HG03065-v12-clr,HG03125-v12-ccs,HG03371-v12-clr,HG03486-v12-ccs,HG03683-v12-clr,HG03732-v12-clr,NA12329-v12-clr,NA18939-v12-clr,NA19650-v12-clr,NA19983-v12-clr,NA20509-v12-clr,NA20847-v12-clr,HG00732-consensus,HG00733-consensus,NA19240-con…
TRBV10-2*01/f02	F	9	agggctgggagacacaagatcctgccctggagctgaaatgggcaccaggctcttcttctatgtggccctttgtctgctgtgggcaggtgagggctggtcacaggagggcctccttccctggaattcccaaggactcaatgcaagcttttctgttgggatgacagcatcagtgtctgttgttctctattacaggacacagggatgctggaatcacccagagcccaagatacaagatcacagagacaggaaggcaggtgaccttgatgtgtcaccagacttggagccacagctatatgttctggtatcgacaagacctgggacatgggctgaggctgatctattactcagcagctgctgatattacagataaaggagaagtccccgatggctatgttgtct…	HG01114-v12-clr,HG01596-v12-clr,HG03125-v12-ccs,NA12329-v12-clr,NA18534-v12-clr,NA19650-v12-clr,NA19983-v12-clr,HG001-consensus,HG002-consensus
TRBV10-2*01/f03	F	1	agggctgggagacacaggatcctgccctggagctgaaatgggcaccaggctcttcttctatgtggccctttgtctgctgtgggcaggtgagggctggtcacaggagggcctccttccctggaattcccaaggactcaatgcaagcttttctgttgggatgacagcatcagtgtctgttgttctctattacaggacacagggatgctggaatcacccagagcccaagatacaagatcacagagacaggaaggcaggtgaccttgatgtgtcaccagacttggagccacagctatatgttctggtatcgacaagacctgggacatgggctgaggctgatctattactcagcagctgctgatattacagataaaggagaagtccccgatggctatgttgtct…	NA19238-consensus
TRBV10-2*01/f04	F	1	agggctgggagacacaagatcctgccctggagctgaaatgggcaccaggctcttcttctatgtggccctttgtctgctgtgggcaggtgagggctggtcacaggagggcctccttccctggaattcccaaggactcaatgcaagcttttctgttgggatgacagcatcagtgtctgttgttctctattacaggacacagggatgctggaatcacccagagcccaagatacaagatcacagagacaggaaggcaggtgaccttgatgtgtcaccagacttggagccacagctatatgttctggtatcgacaagacctgggacatgggctgaggctgatctattactcagcagctgctgatattacagataaaggagaagtccccgatggctatgttgtct…	HG00171-v12-clr
TRBV10-2*02/f01	F	11	agggctgggagacacaagatcctgccctggagctgaaatgggcaccaggctcttcttctatgtggccctttgtctgctgtgggcaggtgagggctggtcacaggagggcctccttccctggaattcccaaggactcaatgcaagcttttctgttgggatgacagcatcagtgtctgttgttctctattacaggacacagggatgctggaatcacccagagcccaagatacaagatcacagagacaggaaggcaggtgaccttgatgtgtcaccagacttggagccacagctatatgttctggtatcgacaagacctgggacatgggctgaggctgatctattactcagcagctgctgatattacagataaaggagaagtccccgatggctacgttgtct…	HG01505-v12-clr,HG02011-v12-clr,HG03009-v12-clr,HG03486-v12-ccs,HG03683-v12-clr,HG03732-v12-clr,CHM13-consensus,HG00512-consensus,NA19238-consensus,NA19240-consensus,HG002-consensus
TRBV10-3*01/f01	F	25	agggctgggagagatgagatcctggcctggacctgaaatgggcacaaggttgttcttctatgtggccctttgtctcctgtggacaggtgagggctggtcacaggtgggcttccttccctagaattcccaaggcctcaatacaagtctttttcttgggattacaacatcagggtctgttgttttctattacaggacacatggatgctggaatcacccagagcccaagacacaaggtcacagagacaggaacaccagtgactctgagatgtcaccagactgagaaccaccgctatatgtactggtatcgacaagacccggggcatgggctgaggctgatccattactcatatggtgttaaagatactgacaaaggagaagtctcagatggctatagtgtct…	HG00096-v12-clr,HG00171-v12-clr,HG01114-v12-clr,HG01596-v12-clr,HG02587-v12-clr,HG02818-v12-ccs,HG03009-v12-clr,HG03065-v12-clr,HG03125-v12-ccs,HG03371-v12-clr,HG03486-v12-ccs,HG03683-v12-clr,HG03732-v12-clr,NA12329-v12-clr,NA19650-v12-clr,NA20847-v12-clr,HG00732-consensus,HG00733-consensus,NA19240-consensus,HG00731-consensus,NA19238-consensus,HG00512-consensus,NA19239-consensus,CHM13-consensus,H…
TRBV10-3*01/n01/f01	F	1	agggctgggagagatgagatcctggcctggacctgaaatgggcacaaggttgttcttctatgtggccctttgtctcctgtggacaggtgagggctggtcacaggtgggcttccttccctagaattcccaaggcctcaatacaagtctttttcttgggattacaacatcagggtctgttgttttctattacaggacacatggatgctggaatcacccagagcccaagacacaaggtcacagagacaggaacaccagtgactctgagatgtcaccagactgagaaccaccgctatatgtactggtatcgacaagacccgggcatgggctgaggctgatccattactcatatggtgttaaagatactgacaaaggagaagtctcagatggctatagtgtctc…	NA20509-v12-clr
TRBV10-3*02/f01	F	18	agggctgggagagatgagatcctggcctggacctgaaatgggcacaaggttgttcttctatgtggccctttgtctcctgtggacaggtgagggctggtcacaggtgggcttccttccctagaattcccaaggcctcaatacaagtctttttcttgggattacaacatcagggtctgttgttttctattacaggacacatggatgctggaatcacccagagcccaagacacaaggtcacagagacaggaacaccagtgactctgagatgtcatcagactgagaaccaccgctatatgtactggtatcgacaagacccggggcatgggctgaggctgatccattactcatatggtgttaaagatactgacaaaggagaagtctcagatggctatagtgtct…	HG00171-v12-clr,HG00864-v12-clr,HG01505-v12-clr,HG01596-v12-clr,HG02011-v12-clr,HG02492-v12-clr,HG02587-v12-clr,HG03009-v12-clr,HG03732-v12-clr,NA12329-v12-clr,NA18939-v12-clr,NA19983-v12-clr,NA20509-v12-clr,NA20847-v12-clr,HG00514-consensus,HG00512-consensus,HG00513-consensus,HG002-consensus
TRBV10-3*03/f01	F	7	agggctgggagagatgagatcctggcctggacctgaaatgggcacaaggttgttcttctatgtggccctttgtctcctgtggacaggtgagggctggtcacaggtgggcttccttccctagaattcccaaggcctcaatacaagtctttttcttgggattacaacatcagggtctgttgttttctattacaggacacgtggatgctggaatcacccagagcccaagacacaaggtcacagagacaggaacaccagtgactctgagatgtcaccagactgagaaccaccgctacatgtactggtatcgacaagacccggggcatgggctgaggctaatccattactcatatggtgttaaagatactgacaaaggagaagtctcagatggctatagtgtct…	HG00864-v12-clr,HG02492-v12-clr,NA18534-v12-clr,HG00732-consensus,HG00733-consensus,NA19239-consensus,HG001-consensus
TRBV10-3*03/f02	F	1	agggctgggagagatgagatcctggcctggacctgaaatgggcacaaggttgttcttctatgtggccctttgtctcctgtggacaggtgagggctggtcacaggtgggcttccttccctagaattcccaaggcctcaatacaagtctttttcttgggattacaacatcagggtctgttgttttctattacaggacacgtggatgctggaatcacccagagcccaagacacaaggtcacagagacaggaacaccagtgactctgagatgtcaccagactgagaaccaccgctacatgtactggtatcgacaagacccggggcatgggctgaggctaatccattactcatatggtgttaaagatactgacaaaggagaagtctcagatggctatagtgtct…	HG01114-v12-clr
TRBV11-1*01/f01	F	29	gaccctgaactggcaaagctcccatcctgccctgaccctgccatgagcaccaggcttctctgctggatggccctctgtctcctgggggcaggtgtgtcctaagaacaccatgatcatcccattggaaattccagtgatttcttcaatcatttctgtctttctgttttcaaattctgtctttttccccaacagaactctcagaagctgaagttgcccagtcccccagatataagattacagagaaaagccaggctgtggctttttggtgtgatcctatttctggccatgctaccctttactggtaccggcagatcctgggacagggcccggagcttctggttcaatttcaggatgagagtgtagtagatgattcacagttgcctaaggatcgattttctg…	HG00096-v12-clr,HG00171-v12-clr,HG00864-v12-clr,HG01114-v12-clr,HG01505-v12-clr,HG01596-v12-clr,HG02492-v12-clr,HG02587-v12-clr,HG03009-v12-clr,HG03125-v12-ccs,HG03371-v12-clr,HG03486-v12-ccs,HG03683-v12-clr,HG03732-v12-clr,NA12329-v12-clr,NA18534-v12-clr,NA18939-v12-clr,NA19650-v12-clr,NA19983-v12-clr,NA20509-v12-clr,NA20847-v12-clr,HG00732-consensus,HG00733-consensus,HG00514-consensus,HG00513-c…
TRBV11-1*01/f02	F	16	gaccctgaactggcaaagctcccatcctgccctgaccctgccatgagcaccaggcttctctgctggatggccctctgtctcctgggggcaggtgtgtcctaagaacaccatgatcatcccattggaaattccagtgatttcttcaatcatttctgtctttctgttttcaaattctgtctttttccccaacagaactctcagaagctgaagttgcccagtcccccagatataagattacagagaaaagccaggctgtggctttttggtgtgatcctatttctggccatgctaccctttactggtaccggcagatcctgggacagggcccggagcttctggttcaatttcaggatgagagtgtagtagatgattcacagttgcctaaggatcgattttctg…	HG01505-v12-clr,HG02011-v12-clr,HG03009-v12-clr,HG03065-v12-clr,HG03125-v12-ccs,HG03371-v12-clr,HG03486-v12-ccs,HG03683-v12-clr,HG03732-v12-clr,NA19983-v12-clr,NA19238-consensus,NA19240-consensus,HG002-consensus,CHM13-consensus,HG00512-consensus,NA19239-consensus
TRBV11-1*01/f03	F	1	gaccctgaactggcaaagctcccatcctgccctgaccctgccatgagcaccaggcttctctgctggatggccctctgtctcctgggggcaggtgtgtcctaagaacaccatgatcatcccattggaaattccagtgatttcttcaatcatttctgtctttctgttttcaaattctgtctttttccccaacagaactctcagaagctgaagttgcccagtcccccagatataagattacagagaaaagccaggctgtggctttttggtgtgatcctatttctggccatgctaccctttactggtaccggcagatcctgggacagggcccggagcttctggttcaatttcaggatgagagtgtagtagatgattcacagttgcctaaggatcgattttctg…	NA19650-v12-clr
TRBV11-1*01/n01/f01	F	6	gaccctgaactggcaaagctcccatcctgccctgaccctgccatgagcaccaggcttctctgctggatggccctctgtctcctgggggcaggtgtgtcctaagaacaccatgatcatcccattggaaattccagtgatttcttcaatcatttctgtctttctgttttcaaattctgtctttttccccaacagaactctcagaagctgaagttgcccagtcccccagatataagattacagagaaaagccaggctgtggctttttggtgtgatcctatttctggccgtgctaccctttattggtaccggcagatcctgggacagggcccggagcttctggttcgatttcaggatgagagtgtagtagatgattcacagttgcctaaggatcgattttctg…	HG01114-v12-clr,HG02818-v12-ccs,HG03065-v12-clr,NA19238-consensus,NA19240-consensus,NA19239-consensus
TRBV11-1*01/n02/f01	F	1	gaccctgaactggcaaagctcccatcctgccctgaccctgccatgagcaccaggcttctctgctggatggccctctgtctcctgggggcaggtgtgtcctaagaacaccatgatcatcccattggaaattccagtgatttcttcaatcatttctgtctttctgttttcaaattctgtctttttccccaacagaactctcagaagctgaagttgcccagtcccccagatataagattacagagaaaagccaggctgtggctttttggtgtgatcctatttctggccatgctaccctttactggtaccggcagatcctgggacagggcccggagcttctggttcaatttcaggatgagagtgtagtagatgattcacagttgcctaaggattgattttctg…	HG02011-v12-clr
TRBV11-2*01/f01	F	24	gctcacagtgaccctgattgggcaaagctcccatccttccctgaccctgccatgggcaccaggctcctctgctgggcggccctctgtctcctgggagcaggtgagtcctaggaacaccatgatcacattggatctctctgattatttcaatcatttccttctattttcaaattctgtctttttccttctcagaactcacagaagctggagttgcccagtctcccagatataagattatagagaaaaggcagagtgtggctttttggtgcaatcctatatctggccatgctaccctttactggtaccagcagatcctgggacagggcccaaagcttctgattcagtttcagaataacggtgtagtggatgattcacagttgcctaaggatcgattttctg…	HG00096-v12-clr,HG00864-v12-clr,HG01114-v12-clr,HG01505-v12-clr,HG01596-v12-clr,HG02587-v12-clr,HG02818-v12-ccs,HG03009-v12-clr,HG03065-v12-clr,HG03486-v12-ccs,HG03732-v12-clr,NA12329-v12-clr,NA18939-v12-clr,NA20847-v12-clr,HG00732-consensus,HG00733-consensus,NA19240-consensus,HG00514-consensus,HG002-consensus,HG00731-consensus,NA19238-consensus,CHM13-consensus,NA19239-consensus,HG00513-consensus
TRBV11-2*01/f02	F	11	gctcacagtgaccctgattgggcaaagctcccatccttccctgaccctgccatgggcaccaggctcctctgctgggcggccctctgtctcctgggagcaggtgagtcctaggaacaccatgatcacattggatctctctgattatttcaatcatttccttctgttttcaaattctgtctttttccttctcagaactcacagaagctggagttgcccagtctcccagatataagattatagagaaaaggcagagtgtggctttttggtgcaatcctatatctggccatgctaccctttactggtaccagcagatcctgggacagggcccaaagcttctgattcagtttcagaataacggtgtagtggatgattcacagttgcctaaggatcgattttctg…	HG00171-v12-clr,HG01114-v12-clr,HG01505-v12-clr,HG03125-v12-ccs,NA12329-v12-clr,NA18534-v12-clr,NA19650-v12-clr,NA19983-v12-clr,NA20509-v12-clr,HG001-consensus,HG002-consensus
TRBV11-2*01/n01/f01	F	2	gctcacagtgaccctgattgggcaaagctcccatccttccctgaccctgccatgggcaccaggctcctctgctaggcggccctctgtctcctgggagcaggtgagtcctaggaacaccatgatcacattggatctctctgattatttcaatcatttccttctgttttcaaattctgtctttttccttctcagaactcacagaagctggagttgcccagtctcccggatataagattatagagaaaaggcagagtgtggctttttggtgcaatcctatatctggccatgctaccctttactggtaccagcagatcctgggacagggcccaaagcttctgattcagtttcagaataacggtgtagtggatgattcacagttgcctaaggatcgattttctg…	HG03065-v12-clr,HG03371-v12-clr
TRBV11-2*01/n02/f01	F	1	gctcacagtgaccctgattgggcaaagctcccatccttccctgaccctgccatgggcaccaggctcctctgctgggcggccctctgtctcctgggagcaggtgagtcctaggaacaccatgatcacattggatctctctgattatttcaatcatttccttctgttttcaaattctgtctttttccttctcagaactcacagaagctggagttgcccagtctcccagatacaagattatagagaaaaggcagagtgtggctttttggtgcaatcctatatctggccatgctaccctttactggtaccagcagatcctgggacagggcccaaagcttctgattcagtttcagaataacggtgtagtggatgattcacagttgcctaaggatcgattttctg…	NA20509-v12-clr
TRBV11-2*03/f01	F	18	gctcacagtgaccctgattgggcaaagctcccatccttccctgaccctgccatgggcaccaggctcctctgctgggcggccctctgtctcctgggagcaggtgagtcctaggaacaccatgatcacattggatctctctgattatttcaatcatttccttctgttttcaaattctgtctttttccttctcagaactcacagaagctggagttgcccagtctcccagatataagattatagagaaaaggcagagtgtggctttttggtgcaatcctatatctggccatgctaccctttactggtaccagcagatcctgggacagggcccaaagcttctgattcagtttcagaataacggtgtagtggatgattcacagttgcctaaggatcgattttctg…	HG00171-v12-clr,HG01596-v12-clr,HG02011-v12-clr,HG02492-v12-clr,HG03009-v12-clr,HG03371-v12-clr,HG03683-v12-clr,HG03732-v12-clr,NA19650-v12-clr,NA19983-v12-clr,NA20847-v12-clr,HG00732-consensus,NA19238-consensus,NA19240-consensus,HG00514-consensus,HG00731-consensus,HG00512-consensus,NA19239-consensus
TRBV11-3*01/f01	F	33	tgctcacagtgaccctgatctggcaaagcttccatcctgccctgaccctgccatgggtaccaggctcctctgctgggtggccttctgtctcctggtggaaggtgagtcctaggaacaccatgatcctcacataatctcccagtgattattctagtcatttccttctattttaaaattctttttcccccacagaactcatagaagctggagtggttcagtctcccagatataagattatagagaaaaaacagcctgtggctttttggtgcaatcctatttctggccacaataccctttactggtacctgcagaacttgggacagggcccggagcttctgattcgatatgagaatgaggaagcagtagacgattcacagttgcctaaggatcgattttctg…	HG00096-v12-clr,HG00171-v12-clr,HG00864-v12-clr,HG01114-v12-clr,HG01505-v12-clr,HG01596-v12-clr,HG02011-v12-clr,HG02492-v12-clr,HG02587-v12-clr,HG02818-v12-ccs,HG03009-v12-clr,HG03125-v12-ccs,HG03371-v12-clr,HG03486-v12-ccs,HG03683-v12-clr,HG03732-v12-clr,NA12329-v12-clr,NA18939-v12-clr,NA19650-v12-clr,NA19983-v12-clr,NA20509-v12-clr,NA20847-v12-clr,NA19238-consensus,NA19240-consensus,HG00513-con…
TRBV11-3*01/f02	F	1	tgctcacagtgaccctgatctggcaaagcttccatcctgccctgaccctgccatgggtaccaggctcctctgctgggtggccttctgtctcctggtggaaggtgagtcctaggaacaccatgatcctcacataatctcccagtgattattctagtcatttccttctattttaaaattctttttcccccacagaactcatagaagctggagtggttcagtctcccagatataagattatagagaaaaaacagcctgtggctttttggtgcaatcctatttctggccacaataccctttactggtacctgcagaacttgggacagggcccggagcttctgattcgatatgagaatgaggaagcagtagacgattcacagttgcctaaggatcgattttctg…	HG03065-v12-clr
TRBV11-3*01/n01/f01	F	1	tgctcacagtgaccctgatctggcaaagcttccatcctgccctgaccctgccatgggtaccaggctcctctgctgggtggccttctgtctcctggtggaaggtgagtcctaggaacaccatgatcctcacataatctcccagtgattattctagtcatttccttctattttaaaattctttttcccccacagaactcatagaagctgagtggttcagtctcccagatataagattatagagaaaaaacagcctgtggctttttggtgcaatcctatttctggccacaataccctttactggtacctgcagaacttgggacagggcccggagcttctgattcgatatgagaatgaggaagcagtagacgattcacagttgcctaaggatcgattttctgc…	HG03732-v12-clr
TRBV11-3*01/n02/f01	F	1	tgctcacagtgaccctgatctggcaaagcttccatcctgccctgaccctgccatgggtaccaggctcctctgctgggtggccttctgtctcctggtggaaggtgagtcctaggaacaccatgatcctcacataatctcccagtgattattctagtcatttccttctattttaaaattctttttcccccacagaactcatagaagctggagtggttcagtctcccagatataagattatagagaaaaaacagcctgtggctttttggtgcaatcctatttctggccacaataccctttactggtacctgcagaacttgggacagggcccggagcttctgattcgacatgagaatgaggaagcagtagacgattcacagttgcctaaggatcgattttctg…	NA19650-v12-clr
TRBV11-3*04/f01	F	7	tgctcacagtgaccctgatctggcaaagcttccatcctgccctgaccctgccatgggtaccaggctcctctgctgggtggccttctgtctcctggtggaaggtgagtcctaggaacaccatgatcctcacataatctcccagtgattattctagtcatttccttctattttaaaattctttttcccccacagaactcatagaagctggagtggttcagtctcccagatataagattatagagaaaaaacagcctgtggctttttggtgcaatcctatttctggccacaataccctttactggtaccggcagaacttgggacagggcccggagcttctgattcgatatgagaatgaggaagcagtagacgattcacagttgcctaaggatcgattttctg…	HG00864-v12-clr,HG02492-v12-clr,NA18534-v12-clr,HG00732-consensus,HG00733-consensus,NA19239-consensus,HG001-consensus
TRBV11-3*04/f02	F	1	gctcacagtgaccctgatctggcaaagcttccatcctgccctgacccctgccatgggtaccaggctcctctgctgggtggccttctgtctcctggtggaaggtgagtcctaggaacaccatgatcctcacataatctcccagtgattattctagtcatttccttctattttaaaattctttttcccccacagaactcatagaagctggagtggttcagtctcccagatataagattatagagaaaaaacagcctgtggctttttggtgcaatcctatttctggccacaataccctttactggtaccggcagaacttgggacagggcccggagcttctgattcgatatgagaatgaggaagcagtagacgattcacagttgcctaaggatcgattttctg…	HG01114-v12-clr
TRBV12-1*01/f01	P	34	cacagaggccctggtctggaatgttccacttctgctctcactctgccatgggctcttggaccctctgtgtgtccctttatatcctggtagcgagtgagttctccgatatttattatggtcatgctggacctctgtctagatgactccttatattttccttattctttcccccaattctgtcttcttttatagcacacacagatgctggtgttatccagtcacccaggcacaaagtgacagagatgggacaatcagtaactctgagatgcgaaccaatttcaggccacaatgatcttctctggtacagacagacctttgtgcagggactggaattgctgaattacttctgcagctggaccctcgtagatgactcaggagtgtccaaggattgattctcag…	HG00096-v12-clr,HG00171-v12-clr,HG00864-v12-clr,HG01114-v12-clr,HG01505-v12-clr,HG02011-v12-clr,HG02492-v12-clr,HG02587-v12-clr,HG02818-v12-ccs,HG03009-v12-clr,HG03065-v12-clr,HG03125-v12-ccs,HG03371-v12-clr,HG03486-v12-ccs,HG03683-v12-clr,HG03732-v12-clr,NA12329-v12-clr,NA18939-v12-clr,NA19650-v12-clr,NA19983-v12-clr,NA20509-v12-clr,NA20847-v12-clr,NA19238-consensus,NA19240-consensus,HG00513-con…
TRBV12-1*01/n01/f01	P	10	cacagaggccctggtctggaatgttccacttctgctctcactctgccatgggctcttggaccctctgtgtgtccctttatatcctggtagcgagtgagttctccgatatttattatggtcatgctggacctctgtctagatgactccttatattttccttattctttcccccaattctgtcttcttttatagcacacacagatgctggtgttatccagtcacccaggcacaaagtgacagagatgggacaatcagtaactctgagatgcgaaccaatttcaggccacaatgatcttctctggtacagacagacctttgtgcagggactggaattgctgaattaattctgcagctggaccctcgtagatgactcaggagtgtccaaggattgattctcag…	HG00171-v12-clr,HG01114-v12-clr,HG01596-v12-clr,HG03125-v12-ccs,NA12329-v12-clr,NA18534-v12-clr,NA19650-v12-clr,NA19983-v12-clr,HG001-consensus,HG002-consensus
TRBV12-2*01/f01	P	32	cataagggcgctggtctggaatgtgccacatctgttctcactctgccatggactcctggaccctctgtgtgtccctttgtatcctggtagcgagtgagtcctcatgtatttatcatcctcatgctgggcctctgtatagatgacttcctgtattttccttattctgtttcctaattttgcgttcttttatagcatgcacagatgctggcattatccagtcacccaagcatgaggtgacagaaatgggacaaacagtgactctgagatgtgagccaatttttggccacaatttccttttctggtacagagataccttcgtgcagggactggaattgctgagttacttccggagctgatctattatagataatgcaggtatgcccacagagcgattctcag…	HG00096-v12-clr,HG00171-v12-clr,HG00864-v12-clr,HG01114-v12-clr,HG01505-v12-clr,HG01596-v12-clr,HG02011-v12-clr,HG02492-v12-clr,HG02587-v12-clr,HG02818-v12-ccs,HG03009-v12-clr,HG03065-v12-clr,HG03371-v12-clr,HG03486-v12-ccs,HG03683-v12-clr,HG03732-v12-clr,NA12329-v12-clr,NA18939-v12-clr,NA19650-v12-clr,NA19983-v12-clr,NA20847-v12-clr,HG00732-consensus,HG00733-consensus,NA19240-consensus,HG00514-c…
TRBV12-2*01/n01/f01	P	10	cataagggcgctggtctggaatgtgccacatctgttctcactctgccatggactcctggaccctctgtgtgtccctttgtatcctggtagcgagtgagtcctcatgtatttatcatcctcatgctgggcctctgtatagatgacttcctgtattttccttattctgtttcctaattttgcgttcttttatagcatgcacagatgctggcattatccagtcacccaagcatgaggtgacagaaatgggacaaacagtgactctgagatgtgagccaatttttggccacaatttccttttctggtacagagataccttcgtgcagggactggaattgctgagttacttccggagccgatctattatagataatgcaggtatgcccacagagcgattctcag…	HG00171-v12-clr,HG01114-v12-clr,HG01505-v12-clr,HG03125-v12-ccs,NA18534-v12-clr,NA19650-v12-clr,NA19983-v12-clr,NA20509-v12-clr,HG001-consensus,HG002-consensus
TRBV12-2*01/n01/f02	P	2	cataagggcgctggtctggaatgtgccacatctgttctcactctgccatggactcctggaccctctgtgtgtccctttgtatcctggtagcgagtgagtcctcatgtatttatcatcctcatgctgggcctctgtatagatgacttcctgtattttccttattctgtttcctaattttgcgttcttttatagcatgcacagatgctggcattatccagtcacccaagcatgaggtgacagaaatgggacaaacagtgactctgagatgtgagccaatttttggccacaatttccttttctggtacagagataccttcgtgcagggactggaattgctgagttacttccggagccgatctattatagataatgcaggtatgcccacagagcgattctcag…	HG03065-v12-clr,HG03371-v12-clr
TRBV12-2*01/n02/f01	P	3	cataagggcgctggtctggaatgtgccacatctgttctcactctgccatggactcctggaccctctgtgtgtccctttgtatcctggtagcgagtgagtcctcatgtatttatcatcctcatgctgggcctctgtatagatgacttcctgtattttccttattctgtttcctaattttgcgttcttttatagcatgcacagatgctggcattatccagtcacccaagcatgaggtgacagaaatgggacaaacagtgactctgagatgtgagccaatttttggccacaatttccttttctggtacagagataccttcgtgcagggactggaattgctgagttacttccggagctgatctattatagataatgcaggtatgcccacagagcgattctcag…	NA12329-v12-clr,HG00731-consensus,HG00733-consensus
TRBV12-2*01/n03/f01	P	1	cataagggcgctggtctggaatgtgccacatctgttctcactctgccatggactcctggaccctctgtgtgtccctttgtatcctggtagcgagtgagtcctcatgtatttatcatcctcatgctgggcctctgtatagatgacttcctgtattttccttattctgtttcctaattttgcgttcttttatagcatgcacagatgctggcattatccagtcacccaagcatgaggtgacagaaatgggaaaaacagtgactctgagatgtgagccaatttttggccacaatttccttttctggtacagagataccttcgtgcagggactggaattgctgagttacttccggagccgatctattatagataatgcaggtatgcccacagagcgattctcag…	HG03125-v12-ccs
TRBV12-3*01/f01	F	24	gagggcctggtctagaatattccacatctgctctcactctgccatggactcctggaccttctgctgtgtgtccctttgcatcctggtagcgagtgagtcttcagaatatttgccatcatcaggctgggcttctgcatggatgatctcatatattttccttattctgacgcccaattctgtcttctttcatagagcatacagatgctggagttatccagtcaccccgccatgaggtgacagagatgggacaagaagtgactctgagatgtaaaccaatttcaggccacaactcccttttctggtacagacagaccatgatgcggggactggagttgctcatttactttaacaacaacgttccgatagatgattcagggatgcccgaggatcgattctcag…	HG00171-v12-clr,HG00864-v12-clr,HG01114-v12-clr,HG01505-v12-clr,HG01596-v12-clr,HG02011-v12-clr,HG02492-v12-clr,HG02587-v12-clr,HG03009-v12-clr,HG03371-v12-clr,HG03732-v12-clr,NA12329-v12-clr,NA18534-v12-clr,NA18939-v12-clr,NA19983-v12-clr,NA20509-v12-clr,HG00732-consensus,HG00733-consensus,HG00513-consensus,HG002-consensus,HG00514-consensus,HG00512-consensus,NA19239-consensus,HG001-consensus
TRBV12-3*01/f02	F	20	gagggcctggtctagaatattccacatctgctctcactctgccatggactcctggaccttctgctgtgtgtccctttgcatcctggtagcgagtgagtcttcagaatatttgccatcatcaggctgggcttctgcatggatgatctcatatattttccttattctgacgcccaattctgtcttctttcatagagcatacagatgctggagttatccagtcaccccgccatgaggtgacagagatgggacaagaagtgactctgagatgtaaaccaatttcaggccacaactcccttttctggtacagacagaccatgatgcggggactggagttgctcatttactttaacaacaacgttccgatagatgattcagggatgcccgaggatcgattctcag…	HG00096-v12-clr,HG01114-v12-clr,HG01505-v12-clr,HG01596-v12-clr,HG02492-v12-clr,HG02818-v12-ccs,HG03065-v12-clr,HG03486-v12-ccs,HG03683-v12-clr,HG03732-v12-clr,NA12329-v12-clr,NA19650-v12-clr,NA20509-v12-clr,NA20847-v12-clr,HG00733-consensus,NA19240-consensus,HG002-consensus,HG00731-consensus,HG00512-consensus,NA19239-consensus
TRBV12-3*01/f03	F	2	gagggcctggtctagaatattccacatctgctctcactctgtcatggactcctggaccttctgctgtgtgtccctttgcatcctggtagcgagtgagtcttcagaatatttgccatcatcaggctgggcttctgcatggatgatctcatatattttccttattctgacgcccaattctgtcttctttcatagagcatacagatgctggagttatccagtcaccccgccatgaggtgacagagatgggacaagaagtgactctgagatgtaaaccaatttcaggccacaactcccttttctggtacagacagaccatgatgcggggactggagttgctcatttactttaacaacaacgttccgatagatgattcagggatgcccgaggatcgattctcag…	NA19238-consensus,NA19240-consensus
TRBV12-3*01/f04	F	2	gagggcctggtctagaatattccacatctgctctcactctgccatggactcctggaccttctgctgtgtgtccctttgcatcctggtagcgagtgagtcttcagaatatttgccatcatcaggctgggcttctgcatggatgatctcatatattttccttattctgacgcccaattctgtcttctttcatagagcatacagatgctggagttatccagtcaccccgccatgaggtgacagagatgggacaagaagtgactctgagatgtaaaccaatttcaggccacaactcccttttctggtacagacagaccatgatgcggggactggagttgctcatttactttaacaacaacgttccgatagatgattcagggatgcccgaggatcgattctcag…	CHM13-consensus,HG00732-consensus
TRBV12-3*01/f05	F	3	gagggcctggtctagaatattccacatctgctctcactctgccatggactcctggaccttctgctgtgtgtccctttgcatcctggtagcgagtgagtcttcagaatatttgccatcatcaggctgggcttctgcatggatgatctcatatattttccttattctgacgcccaattctgtcttctttcatagagcacacagatgctggagttatccagtcaccccgccatgaggtgacagagatgggacaagaagtgactctgagatgtaaaccaatttcaggccacaactcccttttctggtacagacagaccatgatgcggggactggagttgctcatttactttaacaacaacgttccgatagatgattcagggatgcccgaggatcgattctcag…	HG03125-v12-ccs,HG03486-v12-ccs,NA19650-v12-clr
TRBV12-3*01/f06	F	1	gagggcctggtctagaatattccacatctgctctcactctgccatggactcctggaccttctgctgtgtgtccctttgcatcctggtagcgagtgagtcttcagaatatttgccatcatcaggctgggcttctgcatggatgatctcatatattttccttattctgacgcccaattctgtcttctttcatagagcacacagatgctggagttatccagtcaccccgccatgaggtgacagagatgggacaagaagtgactctgagatgtaaaccaatttcaggccacaactcccttttctggtacagacagaccatgatgcggggactggagttgctcatttactttaacaacaacgttccgatagatgattcagggatgcccgaggatcgattctcag…	HG02587-v12-clr
TRBV12-3*01/f07	F	1	gagggcctggtctagaatattccacatctgctctcactctgccatggactcctggaccttctgctgtgtgtccctttgcatcctggtagcgagtgagtcttcagaatatttgccatcatcaggctgggcttctgcatggatgatctcatatattttccttattctgacgcccaattctgtcttctttcatagagcatacagatgctggagttatccagtcaccccgccatgaggtgacagagatgggacaagaagtgactctgagatgtaaaccaatttcaggccacaactcccttttctggtacagacagaccatgatgcggggactggagttgctcatttactttaacaacaacgttccgatagatgattcagggatgcccgaggatcgattctcag…	HG03065-v12-clr
TRBV12-3*01/n01/f01	F	4	gagggcctggtctagaatattccacatctgctctcactctgccatggactcctggaccttctgctgtgtgtccctttgcatcctggtagcgagtgagtcttcagaatatttgccatcatcaggctgggcttctgcatggatgatctcatatattttccttattctgacgcccaattctgtcttctttcatagagcatacagatgctggagttatccagtcaccccgccatgaggtgacagagatgggacaagaagtgactctgagatgtaaactaatttcaggccacaactcccttttctggtacagacagaccatgatgcggggactggagttgctcatttactttaacaacaacgttccgatagatgattcagggatgcccgaggatcgattctcag…	HG02818-v12-ccs,HG03125-v12-ccs,HG03371-v12-clr,NA19238-consensus
TRBV12-4*01/f01	F	21	gagggcctggtctggaatattccacatctgctctcactctgccatgggctcctggaccctctgctgtgtgtccctttgcatcctggtagcaagtgagtcttcagaacatttaccatcatcaggctgggcttctgcatggatgatctcatatattttccttattctgacgcccaattctgtcttccttcatagagcacacagatgctggagttatccagtcaccccggcacgaggtgacagagatgggacaagaagtgactctgagatgtaaaccaatttcaggacacgactaccttttctggtacagacagaccatgatgcggggactggagttgctcatttactttaacaacaacgttccgatagatgattcagggatgcccgaggatcgattctcag…	HG00096-v12-clr,HG01114-v12-clr,HG01505-v12-clr,HG01596-v12-clr,HG02492-v12-clr,HG02818-v12-ccs,HG03065-v12-clr,HG03486-v12-ccs,HG03683-v12-clr,HG03732-v12-clr,NA12329-v12-clr,NA19650-v12-clr,NA20509-v12-clr,NA20847-v12-clr,HG00733-consensus,NA19240-consensus,HG002-consensus,HG00731-consensus,NA19238-consensus,HG00512-consensus,NA19239-consensus
TRBV12-4*01/f02	F	13	gagggcctggtctggaatattccacatctgctctcactctgccatggactcctggaccctctgctgtgtgtccctttgcatcctggtagcaagtgagtcttcagaacatttaccatcatcaggctgggcttctgcatggatgatctcatatattttccttattctgacgcccaattctgtcttctttcatagagcacacagatgctggagttatccagtcaccccggcacgaggtgacagagatgggacaagaagtgactctgagatgtaaaccaatttcaggacacgactaccttttctggtacagacagaccatgatgcggggactggagttgctcatttactttaacaacaacgttccgatagatgattcagggatgcccgaggatcgattctcag…	HG00171-v12-clr,HG00864-v12-clr,HG02011-v12-clr,HG02492-v12-clr,HG03009-v12-clr,HG03732-v12-clr,NA12329-v12-clr,NA18939-v12-clr,NA20509-v12-clr,HG00514-consensus,CHM13-consensus,HG00512-consensus,HG002-consensus
TRBV12-4*01/f03	F	4	gagggcctggtctggaatattccacatctgctctcactctgccatggactcctggaccctctgctgtgtgtccctttgcatcctggtagcaagtgagtcttcagaacatttaccatcatcaggctgggcttctgcatggatgatctcatatattttccttattctgacgcccaattctgtcttctttcatagagcacacagatgctggagttatccagtcaccccggcacgaggtgacagagatgggacaagaagtgactctgagatgtaaaccaatttcaggacacgactaccttttctggtacagacagaccatgatgcggggactggagttgctcatttactttaacaacaacgttccgatagatgattcagggatgcccgaggatcgattctcag…	HG00171-v12-clr,HG03009-v12-clr,NA19983-v12-clr,HG001-consensus
TRBV12-4*01/f04	F	5	gagggcctggtctggaatattccacatctgctctcactctgccatgggctcctggaccctctgctgtgtgtccctttgcatcctggtagcaagtgagtcttcagaacatttaccatcatcaggctgggcttctgcatggatgatctcatatattttccttattctgacgcccaattctgtcttctttcatagagcacacagatgctggagttatccagtcaccccggcacgaggtgacagagatgggacaagaagtgactctgagatgtaaaccaatttcaggacacgactaccttttctggtacagacagaccatgatgcggggactggagttgctcatttactttaacaacaacgttccgatagatgattcagggatgcccgaggatcgattctcag…	HG02587-v12-clr,HG03125-v12-ccs,HG03371-v12-clr,HG03486-v12-ccs,NA19650-v12-clr
TRBV12-4*01/f05	F	5	gagggcctggtctggaatattccacatctgctctcactctgccatgggctcctggaccctctgctgtgtgtccctttgcatcctggtagcaagtgagtcttcagaacatttaccatcatcaggctgggcttctgcatggatgatctcatatattttccttattctgacgcccaattctgtcttctttcatagagcacacagatgctggagttatccagtcaccccggcacgaggtgacagagatgggacaagaagtgactctgagatgtaaaccaatttcaggacacgactaccttttctggtacagacagaccatgatgcggggactggagttgctcatttactttaacaacaacgttccgatagatgattcagggatgcccgaggatcgattctcag…	HG02011-v12-clr,HG02587-v12-clr,HG02818-v12-ccs,HG03125-v12-ccs,HG03371-v12-clr
TRBV12-4*01/f06	F	2	gagggcctggtctggaatattccacatctgctctcactctgccatggactcctggaccctctgctgtgtgtccctttgcatcctggtagcaagtgagtcttcagaacatttaccatcatcaggctgggcttctgcatggatgatctcatatattttccttactctgacgcccaattctgtcttctttcatagagcacacagatgctggagttatccagtcaccccggcacgaggtgacagagatgggacaagaagtgactctgagatgtaaaccaatttcaggacacgactaccttttctggtacagacagaccatgatgcggggactggagttgctcatttactttaacaacaacgttccgatagatgattcagggatgcccgaggatcgattctcag…	HG01596-v12-clr,HG00513-consensus
TRBV12-4*01/f07	F	1	gagggcctggtctggaatattccacatctgctctcactctgccatggactcctggaccctctgctgtgtgtccctttgcatcctggtagcaagtgagtcttcagaacatttaccatcatcaggctgggcttctgcatggatgatctcatatattttccttattctgacgcccaattctgtcttctttcatagagcacacagatgctggagttatccagtcaccccggcacgaggtgacagagatgggacaagaagtgactctgagatgtaaaccaatttcaggacacgactaccttttctggtacagacagaccatgatgcggggactggagttgctcatttactttaacaacaacgttccgatagatgattcagggatgcccgaggatcgattctcag…	HG00732-consensus
TRBV12-4*01/f08	F	1	gagggcctggtctggaatattccacatctgctctcactctgccatgggctcctggaccctctgctgtgtgtccctttgcatcctggtagcaagtgagtcttcagaacatttaccatcatcaggctgggcttctgcatggatgatctcatatattttccttattctgatgcccaattctgtcttctttcatagagcacacagatgctggagttatccagtcaccccggcacgaggtgacagagatgggacaagaagtgactctgagatgtaaaccaatttcaggacacgactaccttttctggtacagacagaccatgatgcggggactggagttgctcatttactttaacaacaacgttccgatagatgattcagggatgcccgaggatcgattctcag…	NA19238-consensus
TRBV12-4*01/f09	F	1	gagggcctggtctggaatattccacatctgctctcactctgccatggactcctggaccctctgctgtgtgtccctttgcatcctggtagcaagtgagtcttcagaacatttaccatcatcaggctgggcttctgcatggatgatctcatatattttccttattctgacgcccaattctgtcttctttcatagagcacacagatgctggagttatccagtcaccccggcacgaggtgacagagatgggacaagaagtgactctgagatgtaaaccaatttcaggacacgactaccttttctggtacagacagaccatgatgcggggactggagttgctcatttactttaacaacaacgttccgatagatgattcagggatgcccgaggatcgattctcag…	HG01505-v12-clr
TRBV12-4*01/n01/f01	F	9	gagggcctggtctggaatattccacatctgctctcactctgccatgggctcctggaccctctgctgtgtgtccctttgcatcctggtagcaagtgagtcttcagaacatttaccatcatcaggctgggcttctgcatggatgatctcatatattttccttattctgacgcccaattctgtcttctttcatagagcacacagatgctggagttatccagtcaccccggcacgaggtgacagagatgggacaagaagtgactctgagatgtaaaccaatttcaggacatgactaccttttctggtacagacagaccatgatgcggggactggagttgctcatttactttaacaacaacgttccgatagatgattcagggatgcccgaggatcgattctcag…	HG00864-v12-clr,HG01114-v12-clr,NA18534-v12-clr,HG00732-consensus,HG00733-consensus,HG00513-consensus,HG00514-consensus,NA19239-consensus,HG001-consensus
TRBV12-4*01/n02/f01	F	1	gagggcctggtctggaatattccacatctgctctcactctgccatgggctcctggaccctctgctgtgtgtccctttgcatcctggtagcaagtgagtcttcagaacatttaccatcatcaggctgggcttctgcatggatgatctcatatattttccttattctgacgcccaattctgtcttccttcatagagcacacagatgctggagttatccagtcaccccggcacgaggtgacagagatgggacaagaagtgactctgagatgtaaaccaatttcaggacacgactaccttttctggtacagacagaccatgatgcggggactggagttgctcatttactttaacaacaacgttccgatagatgattcagggatgcccgaggatcgattctcag…	HG00731-consensus
TRBV12-4*01/n03/f01	F	1	gagggcctggtctggaatattccacatctgctctcactctgccataggctcctggaccctctgctgtgtgtccctttgcatcctggtagcaagtgagtcttcagaacatttaccatcatcaggctgggcttctgcatggatgatctcatatattttccttattctgacgcccaattctgtcttctttcatagagcacacagatgctggagttatccagtcaccccggcacgaggtgacagagatgggacaagaagtgactctgagatgtaaaccaatttcaggacacgactaccttttctggtacagacagaccatgatgcagggactggagttgctggtttactttaacaacaaggctgtgatggatgattcagggatgcccaaggatcgattctcag…	HG03065-v12-clr
TRBV12-5*01/f01	F	32	aagggcctcatctaggtgaaggctccacctgccccaccctgccatggccaccaggctcctctgctgtgtggttctttgtctcctgggagaaggtgagtccccacaaataaagcacctgcatttttggatattgccagttatgattccaattatgtttcttattctgtccccaaattctatctcttttcacagagcttatagatgctagagtcacccagacaccaaggcacaaggtgacagagatgggacaagaagtaacaatgagatgtcagccaattttaggccacaatactgttttctggtacagacagaccatgatgcaaggactggagttgctggcttacttccgcaaccgggctcctctagatgattcggggatgccgaaggatcgattctcag…	HG00096-v12-clr,HG00864-v12-clr,HG01114-v12-clr,HG01505-v12-clr,HG01596-v12-clr,HG02011-v12-clr,HG02492-v12-clr,HG02587-v12-clr,HG02818-v12-ccs,HG03065-v12-clr,HG03125-v12-ccs,HG03371-v12-clr,HG03486-v12-ccs,HG03683-v12-clr,HG03732-v12-clr,NA12329-v12-clr,NA18534-v12-clr,NA19650-v12-clr,NA19983-v12-clr,NA20509-v12-clr,NA20847-v12-clr,HG00732-consensus,NA19238-consensus,NA19240-consensus,HG00514-c…
TRBV12-5*01/f02	F	2	aagggcctcatctaggtgaaggctccacctgccccaccctgccatggccaccaggctcctctgctgtgtggttctttgtctcctgggagaaggtgagtccccacaaataaagcacctgcatttttggatattgccagttatgattccaattatgtttcttattctgtccccaaattctatctcttttcacagagcttatagatgctagagtcacccagacaccaaggcacaaggtgacagagatgggacaagaagtaacaatgagatgtcagccaattttaggccacaatactgttttctggtacagacagaccatgatgcaaggactggagttgctggcttacttccgcaaccgggctcctctagatgattcggggatgccgaaggatcgattctcag…	NA19983-v12-clr,NA19238-consensus
TRBV12-5*01/f03	F	1	aagggcctcatctaggtgaaggctccacctgccccaccctgccatggccaccaggctcctctgctgtgtggttctttgtctcctgggagaaggtgagtccccacaaataaagcacctgcatttttggatattgccagttatgattccaattatgtttcttattctgtccccaaattctatctcttttcacagagcttatagatgctagagtcacccagacaccaaggcacaaggtgacagagatgggacaagaagtaacaatgagatgtcagccaattttaggccacaatactgttttctggtacagacagaccatgatgcaaggactggagttgctggcttacttccgcaaccgggctcctctagatgattcggggatgccgaaggatcgattctcag…	NA20847-v12-clr
TRBV12-5*01/n01/f01	F	17	aagggcctcatctaggtgaaggctccacctgccccaccctgccatggccaccaggctcctctgctgtgtggttctttgtctcctgggagaaggtgagtccccacaaataaagcacctgcatttttggatattgccagttatgattccaattatgtttcttattctgtccccaaattctatctcttttcacagagcttatagatgctagagtcacccagacaccaagggacaaggtgacagagatgggacaagaagtaacaatgagatgtcagccaattttaggccacaatactgttttctggtacagacagaccatgatgcaaggactggagttgctggcttacttccgcaaccgggctcctctagatgattcggggatgccgaaggatcgattctcag…	HG00171-v12-clr,HG00864-v12-clr,HG01505-v12-clr,HG01596-v12-clr,HG02011-v12-clr,HG02492-v12-clr,HG03009-v12-clr,HG03732-v12-clr,NA12329-v12-clr,NA18939-v12-clr,HG00732-consensus,HG00513-consensus,HG002-consensus,HG00514-consensus,CHM13-consensus,HG00512-consensus,HG001-consensus
TRBV12-5*01/n01/f02	F	1	aagggcctcatctaggtgaaggctccacctgccccaccctgccatggccaccaggctcctctgctgtgtggttctttgtctcctgggagaaggtgagtccccacaaataaagcacctgcatttttggatattgccagttattattccaattatgtttcttattctgtccccaaattctatctcttttcacagagcttatagatgctagagtcacccagacaccaagggacaaggtgacagagatgggacaagaagtaacaatgagatgtcagccaattttaggccacaatactgttttctggtacagacagaccatgatgcaaggactggagttgctggcttacttccgcaaccgggctcctctagatgattcggggatgccgaaggatcgattctcag…	NA20509-v12-clr
TRBV13*01/f01	F	33	gagatgcttagtcctgacctgcctgactctgcctggaacaccaggctcctctgccgtgtcatgctttgtctcctgggagcaggtgagtcctgagtacaggtgggacatccctgtatccacagtgttcaattgttgctgaagtgtcaaactctcccgagctgagtcttcagcttctgtctccttcctccacaggttcagtggctgctggagtcatccagtccccaagacatctgatcaaagaaaagagggaaacagccactctgaaatgctatcctatccctagacacgacactgtctactggtaccagcagggtccaggtcaggacccccagttcctcatttcgttttatgaaaagatgcagagcgataaaggaagcatccctgatcgattctcagctc…	HG00096-v12-clr,HG00171-v12-clr,HG00864-v12-clr,HG01114-v12-clr,HG01505-v12-clr,HG01596-v12-clr,HG02011-v12-clr,HG02492-v12-clr,HG02587-v12-clr,HG02818-v12-ccs,HG03009-v12-clr,HG03125-v12-ccs,HG03371-v12-clr,HG03486-v12-ccs,HG03683-v12-clr,HG03732-v12-clr,NA12329-v12-clr,NA18939-v12-clr,NA19650-v12-clr,NA19983-v12-clr,NA20509-v12-clr,NA20847-v12-clr,HG00732-consensus,NA19238-consensus,NA19240-con…
TRBV13*01/f02	F	8	gagatgcttagtcctgacctgcctgactctgcctggaacaccaggctcctctgccatgtcatgctttgtctcctgggagcaggtgagtcctgagtacaggtgggacatccctgtatccacagtgttcaattgttgctgaagtgtcaaactctcccgagctgagtcttcagcttctgtctccttcctccacaggttcagtggctgctggagtcatccagtccccaagacatctgatcaaagaaaagagggaaacagccactctgaaatgctatcctatccctagacacgacactgtctactggtaccagcagggtccaggtcaggacccccagttcctcatttcgttttatgaaaagatgcagagcgataaaggaagcatccctgatcgattctcagctc…	HG00864-v12-clr,HG01114-v12-clr,HG02492-v12-clr,NA18534-v12-clr,HG00732-consensus,HG00733-consensus,NA19239-consensus,HG001-consensus
TRBV13*01/f03	F	7	gagatgcttagtcctgacctgcctgactctgcctggaacaccaggctcctctgccatgtcatgctttgtctcctgggagcaggtgagtcctgagtacaggtgggacatccctgtatccacagtgttcaattgttgctgaagtgtcaaactctcccgagctgagtcttcagcttctgtctccttcctccacagtttcagtggctgctggagtcatccagtccccaagacatctgatcaaagaaaagagggaaacagccactctgaaatgctatcctatccctagacacgacactgtctactggtaccagcagggtccaggtcaggacccccagttcctcatttcgttttatgaaaagatgcagagcgataaaggaagcatccctgatcgattctcagctc…	HG00096-v12-clr,HG02818-v12-ccs,HG03125-v12-ccs,NA12329-v12-clr,HG00731-consensus,HG00733-consensus,NA19238-consensus
TRBV13*01/f04	F	1	gagatgcttagtcctgacctgcctgactctgcctggaacaccaggctcctctgccatgtcatgctttgtctcctgggagcaggtgagtcctgagtacaggtgggacatccctgtatccacagtgttcaattgttgctgaagtgtcaaactctcccgagctgagtcttcagcttctgtctccttcctccacagtttcagtggctgctggagtcatccagtccccaagacatctgatcaaagaaaagagggaaacagccactctgaaatgctatcctatccctagacacgacactgtctactggtaccagcagggtccaggtcaggacccccagttcctcatttcgttttatgaaaagatgcagagcgataaaggaagcatccctgatcgattctcagctc…	HG03065-v12-clr
TRBV13*01/n01/f01	F	1	gagatgcttagtcctgacctgcctgactctgcctggaacaccaggctcctctgccatgtcatgctttgtctcctgggagcaggtgagtcctgagtacaggtgggacatccctgtatccacagtgttcaattgttgctgaagtgtcaaactctcccgagctgagtcttcagcttctgtctccttcctccacagtttcagtggctgctggagtcatccagtccccaagacatctgatcaaagaaaagagggaaacagccactctgaaatgctatcctatccctagacacgacactgtctactggtaccagcagggtccaggtcaggacccccagttcctcatttcgttttatgaaaagatgcagagcgataaaggaagcatcctgatcgattctcagctca…	HG03371-v12-clr
TRBV13*01/n02/f01	F	1	gagatgcttagtcctgacctgcctgactctgcctggaacaccaggctcctctgccgtgtcatgctttgtctcctgggagcaggtgagtcctgagtacaggtgggacatccctgtatccacagtgttcaattgttgctgaagtgtcaaactctcccgagctgagtcttcagcttctgtctccttcctccacaggttcagtggctgctggagtcatccagtccccaagacatctgatcaaagaaaagagggaaacagccactctgaaatgctatcctatccctagacacgacactgtctactggtaccaaaagcagggtccaggtcaggacccccagttcctcatttcgttttatgaaaagatgcagagcgataaaggaagcatccctgatcgattctcag…	HG01596-v12-clr
TRBV14*01/f01	F	32	tttttctcatgcttgtaagctccttcatctggaaatgtgatttacctgggtcctgccatggtttccaggcttctcagtttagtgtccctttgtctcctgggagcaagtgagtcttcaggtacttaaatatctgtgctgtaccctatcccagtctattcatgtcatgtattctgtttttgtctcttcccacagagcacatagaagctggagttactcagttccccagccacagcgtaatagagaagggccagactgtgactctgagatgtgacccaatttctggacatgataatctttattggtatcgacgtgttatgggaaaagaaataaaatttctgttacattttgtgaaagagtctaaacaggatgagtccggtatgcccaacaatcgattcttag…	HG00096-v12-clr,HG00171-v12-clr,HG00864-v12-clr,HG01114-v12-clr,HG01505-v12-clr,HG01596-v12-clr,HG02011-v12-clr,HG02492-v12-clr,HG02818-v12-ccs,HG03009-v12-clr,HG03065-v12-clr,HG03486-v12-ccs,HG03683-v12-clr,HG03732-v12-clr,NA12329-v12-clr,NA18534-v12-clr,NA18939-v12-clr,NA19650-v12-clr,NA20509-v12-clr,NA20847-v12-clr,NA19238-consensus,NA19240-consensus,HG00513-consensus,CHM13-consensus,HG00731-c…
TRBV14*01/f02	F	9	tttttctcatacttgtaagctccttcatctggaaatgtgatttacctgggtcctgccatggtttccaggcttctcagtttagtgtccctttgtctcctgggagcaagtgagtcttcaggtacttaaatatctgtgctgtaccctatcccagtctattcatgtcatgtattctgtttttgtctcttcccacagagcacatagaagctggagttactcagttccccagccacagcgtaatagagaagggccagactgtgactctgagatgtgacccaatttctggacatgataatctttattggtatcgacgtgttatgggaaaagaaataaaatttctgttacattttgtgaaagagtctaaacaggatgagtccggtatgcccaacaatcgattcttag…	HG02011-v12-clr,HG02587-v12-clr,HG03065-v12-clr,HG03125-v12-ccs,HG03371-v12-clr,HG03486-v12-ccs,NA19650-v12-clr,NA19983-v12-clr,NA19238-consensus
TRBV14*01/f03	F	2	tttttctcatgcttgtaagctccttcatctggaaatgtgatttacctgggtcctgccatggtttccaggcttctcagtttagtgtccctttgtctcctgggagcaagtgagtcttcaggtacttaaatatctgtgctgtaccctatcccagtctattcatgtcatgtattctgtttttgtctcttcccacagagcacatagaagctggagttactcagttccccagccacagcgtaatagagaagggccagactgtgactctgagatgtgacccaatttctggacatgataatctttattggtatcgacgtgttatgggaaaagaaataaaatttctgttacattttgtgaaagagtctaaacaggatgagtccggtatgcccaacaatcgattcttag…	HG00514-consensus,HG00513-consensus
TRBV14*01/n01/f01	F	1	tttttctcatgcttgtaagctccttcatctggaaatgtgatttacctgggtcctgccatggtttccaggcttctcagtttagtgtccctttgtctcctgggagcaagtgagtcttcaggtacttaaatatctgtgctgtaccctatcccagtctattcatgtcatgtattctgtttttgtctcttcccacagagcacatagaagctggagttactcagttccccagccacagcgtaatagagaagggcccagactgtgactctgagatgtgacccaatttctggacatgataatctttattggtatcgacgtgttatgggaaaagaaataaaatttctgttacattttgtgaaagagtctaaacaggatgagtccggtatgcccaacaatcgattctta…	HG01596-v12-clr
TRBV14*02/f01	F	6	tttttctcatgcttgtaagctccttcatctggaaatgtgatttacctgggtcctgccatggtttccaggcttctcagtttagtgtccctttgtctcctgggagcaagtgagtcttcaggtacttaaatatctgtgctgtaccctatcccagtctattcatgtcatgtattctgtttttgtctcttcccacagagcacatagaagctggagttactcagttccccagccacagcgtaatagagaagggccagactgtgactctgagatgtgacccaatttctggacatgataatctttattggtatcgacgtgttatgggaaaagaaataaaatttctgttacattttgtgaaagagtctaaacaggatgaatccggtatgcccaacaatcgattcttag…	HG00864-v12-clr,HG01114-v12-clr,HG03371-v12-clr,HG00732-consensus,HG00733-consensus,HG001-consensus
TRBV14*02/f02	F	1	tttttctcatgcttgtaagctccttcatctggaaatgtgatttacctgggtcctgccatggtttccaggcttctcagtttagtgtccctttgtctcctgggagcaagtgagtcttcaggtacttaaatatctgtgctgtaccctatcccagtctattcatgtcatgtattctgtttttgtctcttcccacagagcacatagaagctggagttactcagttccccagccacagcgtaatagagaagggccagactgtgactctgagatgtgacccaatttctggacatgataatctttattggtatcgacgtgttatgggaaaagaaataaaatttctgttacattttgtgaaagagtctaaacaggatgaatccggtatgcccaacaatcgattcttag…	NA18534-v12-clr
TRBV15*01/f01	F	1	tggggtggtattcctgccatgggtcctgggcttctccactggatggcactttgtctccttggaacaggtgagtactgggcagaaaggaaatctttgagcaaagctatcttgtcctcagtctgcacctttcattcacagcagtaacactgttctccttaactctgactccaaatttgtcttctttctctacaggtcatggggatgccatggtcatccagaacccaagataccaggttacccagtttggaaagccagtgaccctgagttgttctcagactttgaaccataacgtcatgtactggtaccagcagaagtcaagtcaggccccaaagctgctgttccactactatgacaaagattttaacaatgaagcagacacccctgataacttccaatcca…	NA19238-consensus
TRBV15*01/f02	F	2	tggggtggtattcctgccatgggtcctgggcttctccactggatggccctttgtctccttggaacaggtgagtactgggcagaaaggaaatctttgagcaaagctatcttgtcctcagtctgcacctttcattcacagcagtaacactgttctccttaactctgactccaaatttgtcttctttctctacaggtcatggggatgccatggtcatccagaacccaagataccaggttacccagtttggaaagccagtgaccctgagttgttctcagactttgaaccataacgtcatgtactggtaccagcagaagtcaagtcaggccccaaagctgctgttccactactatgacaaagattttaacaatgaagcagacacccctgataacttccaatcca…	HG03125-v12-ccs,HG03371-v12-clr
TRBV15*02/f01	F	21	tggggtggtattcctgccatgggtcctgggcttctccactggatggccctttgtctccttggaacaggtgagtaccgggcagaaaggaaatctttgagcaaagctatcttgtcctcagtctgcacctttcattcacagcagtaacactgtcctccttaactctgactccaaatttgtcttctttctctacaggtcatggggatgccatggtcatccagaacccaagataccaggttacccagtttggaaagccagtgaccctgagttgttctcagactttgaaccataacgtcatgtactggtaccagcagaagtcaagtcaggccccaaagctgctgttccactactatgacaaagattttaacaatgaagcagacacccctgataacttccaatcca…	HG00096-v12-clr,HG01114-v12-clr,HG01505-v12-clr,HG01596-v12-clr,HG02492-v12-clr,HG02818-v12-ccs,HG03065-v12-clr,HG03486-v12-ccs,HG03683-v12-clr,HG03732-v12-clr,NA12329-v12-clr,NA19650-v12-clr,NA20509-v12-clr,NA20847-v12-clr,HG00733-consensus,NA19240-consensus,HG002-consensus,HG00731-consensus,NA19238-consensus,HG00512-consensus,NA19239-consensus
TRBV15*02/f02	F	20	tggggtggtattcctgccatgggtcctgggcttctccactggatggccctttgtctccttggaacaggtgagtaccgggcagaaaggaaatctttgagcaaagctatcttgtcctcagtctgcacctttcattcacagcagtaacactgttctccttaactctgactccaaatttgtcttctttctctacaggtcatggggatgccatggtcatccagaacccaagataccaggttacccagtttggaaagccagtgaccctgagttgttctcagactttgaaccataacgtcatgtactggtaccagcagaagtcaagtcaggccccaaagctgctgttccactactatgacaaagattttaacaatgaagcagacacccctgataacttccaatcca…	HG00171-v12-clr,HG00864-v12-clr,HG01505-v12-clr,HG01596-v12-clr,HG02011-v12-clr,HG02492-v12-clr,HG02818-v12-ccs,HG03009-v12-clr,HG03732-v12-clr,NA12329-v12-clr,NA18534-v12-clr,NA18939-v12-clr,NA20509-v12-clr,HG00732-consensus,HG00513-consensus,HG002-consensus,HG00514-consensus,CHM13-consensus,HG00512-consensus,HG001-consensus
TRBV15*02/f03	F	7	tggggtggtattcctgccatgggtcctgggcttctccactggatggccctttgtctccttggaacaggtgagtactgggcagaaaggaaatctttgagcaaagctatcttgtcctcagtctgcacctttcattcacagcagtaacactgttctccttaactctgactccaaatttgtcttctttctctacaggtcatggggatgccatggtcatccagaacccaagataccaggttacccagtttggaaagccagtgaccctgagttgttctcagactttgaaccataacgtcatgtactggtaccagcagaagtcaagtcaggccccaaagctgctgttccactactatgacaaagattttaacaatgaagcagacacccctgataacttccaatcca…	HG00864-v12-clr,HG01114-v12-clr,HG03371-v12-clr,NA18534-v12-clr,HG00732-consensus,HG00733-consensus,HG001-consensus
TRBV15*02/f04	F	7	tggggtggtattcctgccatgggtcctgggcttctccactggatggccctttgtctccttggaacaggtgagtactgggcagaaaggaaatctttgagcaaagctatcttgtcctcagtctgcacctttcattcacagcagtaacactgttctccttaactctgactccaaatttgtcttctttctctacaggtcatggggatgccatggtcatccagaacccaagataccaggttacccagtttggaaagccagtgaccctgagttgttctcagactttgaaccataacgtcatgtactggtaccagcagaagtcaagtcaggccccaaagctgctgttccactactatgacaaagattttaacaatgaagcagacacccctgataacttccaatcca…	HG02011-v12-clr,HG02587-v12-clr,HG03065-v12-clr,HG03125-v12-ccs,HG03486-v12-ccs,NA19650-v12-clr,NA19983-v12-clr
TRBV15*02/n01/f01	F	1	tggggtggtattcctgccatgggtcctgggcttctccactggatggccctttgtctccttggaacaggtgagtaccgggcagaaaggaaatctttgagcaaagctatcttgtcctcagtctgcacctttcattcacagcagtaacactgtcctccttaactctgactccaaatttgtcttctttctctacaggtcatggggatgccatggtcatccagaacccaagataccaggttacccagtttggaaagccagtgaccctgagttgttctcagactttgaaccataacgtcatgtactggtaccagcagaagtcaagtcaggccccaaagctgctgttccactactatgacaaagattttaacaatgaagcagacacccctgataacttccaatcca…	NA20847-v12-clr
TRBV16*01/f01	F	33	gctgcctgtgctgcctgctcttcccctaattctgccatgagcccaatattcacctgcatcacaatcctttgtctgctggctgcaggtaagtccctgttctgcagttgtcagctccctgctctaagcctttcatccatgtcatcgaactccctcatgggctcagtctccaactcctgtctgctttctttacaggttctcctggtgaagaagtcgcccagactccaaaacatcttgtcagaggggaaggacagaaagcaaaattatattgtgccccaataaaaggacacagttatgttttttggtaccaacaggtcctgaaaaacgagttcaagttcttgatttccttccagaatgaaaatgtctttgatgaaacaggtatgcccaaggaaagattttcag…	HG00096-v12-clr,HG00171-v12-clr,HG00864-v12-clr,HG01114-v12-clr,HG01505-v12-clr,HG01596-v12-clr,HG02011-v12-clr,HG02492-v12-clr,HG02818-v12-ccs,HG03009-v12-clr,HG03065-v12-clr,HG03371-v12-clr,HG03486-v12-ccs,HG03683-v12-clr,HG03732-v12-clr,NA12329-v12-clr,NA18534-v12-clr,NA18939-v12-clr,NA19650-v12-clr,NA20509-v12-clr,NA20847-v12-clr,NA19238-consensus,NA19240-consensus,HG00513-consensus,CHM13-con…
TRBV16*01/f02	F	7	gctgcctgtgctgcctgctcttcccctaattctgccatgagcccaatattcacctgcatcacaatcctttgtctgctggctgcaggtaagtccctgttctgcagttgtcagctctctgctctaagcctttcatccatgtcatcgaactccctcatgggctcagtctccaactcctgtctgctttctttacaggttctcctggtgaagaagtcgcccagactccaaaacatcttgtcagaggggaaggacagaaagcaaaattatattgtgccccaataaaaggacacagttatgttttttggtaccaacaggtcctgaaaaacgagttcaagttcttgatttccttccagaatgaaaatgtctttgatgaaacaggtatgcccaaggaaagattttcag…	HG00864-v12-clr,HG01114-v12-clr,NA18534-v12-clr,HG00514-consensus,HG00732-consensus,HG00512-consensus,HG00733-consensus
TRBV16*02/f01	F	9	gctgcctgtgctgcctgctcttcccctaattctgccatgagcccaatattcacctgcatcacaatcctttgtctgctggctgcaggtaagtccctgttctgcagttgtcagctccctgctctaagcctttcatccatgtcatcgaactccctcatgggctcagtctccaactcctgtctgctttctttacaggttctcctggtgaagaagtcgcccagactccaaaacatcttgtcagaggggaaggacagaaagcaaaattatattgtgccccaataaaaggacacagttaggttttttggtaccaacaggtcctgaaaaacgagttcaagttcttgatttccttccagaatgaaaatgtctttgatgaaacaggtatgcccaaggaaagattttcag…	HG02011-v12-clr,HG02587-v12-clr,HG03065-v12-clr,HG03125-v12-ccs,HG03371-v12-clr,HG03486-v12-ccs,NA19650-v12-clr,NA19983-v12-clr,NA19238-consensus
TRBV17*01/f01	ORF	16	ctcctgtagtcccagctacttgggaggctgaggtgggaggatcacttgaatctgggaggtagaggctgcagtgagcagagatcacgacatttcactccagcctgggcaacacagagagaccctatctcaaaaaaaaaagatgttttctttgggcttcccttcaccttctatggcttccgtcttcttccacaggacactcggagcctggagtcagccagacccccagacacaaggtcaccaacatgggacaggaggtgattctgaggtgcgatccatcttctggtcacatgtttgttcactggtaccgacagaatctgaggcaagaaatgaagttgctgatttccttccagtaccaaaacattgcagttgattcagggatgcccaaggaacgattcacag…	HG00171-v12-clr,HG01505-v12-clr,HG01596-v12-clr,HG02011-v12-clr,HG02492-v12-clr,HG03009-v12-clr,HG03732-v12-clr,NA12329-v12-clr,NA18534-v12-clr,NA18939-v12-clr,NA20509-v12-clr,HG00732-consensus,HG00513-consensus,HG00514-consensus,CHM13-consensus,HG001-consensus
TRBV17*01/f02	ORF	8	ctcctgtagtcccagctacttgggaggctgaggtgggaggatcacttgaatctgggaggtagaggctgcagtgagcagagatcacgacatttcactccagcctgggcaacacagagagaccctatctcaaaaaaaaaagatgttttctttgggcttcccttcaccttctatggcttccgtcttcttccacaggacactcggagcctggagtcagccagacccccagacacaaggtcaccaacatgggacaggaggtgattctgaggtgcgatccatcttctggtcacatgtttgttcactggtaccgacagaatctgaggcaagaaatgaagttgctgatttccttccagtaccaaaacattgcagttgattcagggatgcccaaggaacgattcacag…	HG00864-v12-clr,HG01114-v12-clr,HG03371-v12-clr,NA18534-v12-clr,HG00514-consensus,HG00732-consensus,HG00512-consensus,HG00733-consensus
TRBV17*01/f03	ORF	8	cctgtagtcccagctacttgggaggctgaggtgggaggatcacttgaatctgggaggtagaggctgcagtgagcagagatcacgacatttcactccagcctgggcaacacagagagaccctatctcaaaaaaaaaaaagatgttttctttgggcttcccttcaccttctatggcttccgtcttcttccacaggacactcggagcctggagtcagccagacccccagacacaaggtcaccaacatgggacaggaggtgattctgaggtgcgatccatcttctggtcacatgtttgttcactggtaccgacagaatctgaggcaagaaatgaagttgctgatttccttccagtaccaaaacattgcagttgattcagggatgcccaaggaacgattcacag…	HG02011-v12-clr,HG02587-v12-clr,HG03065-v12-clr,HG03125-v12-ccs,HG03486-v12-ccs,NA19650-v12-clr,NA19983-v12-clr,NA19238-consensus
TRBV17*01/f04	ORF	1	ctcctgtagtcccagctacttgggaggctgaggtgggaggatcacttgaatctgggaggtagaggctgcagtgagcagagatcacgacatttcactccagcctgggcaacacagagagaccctatctcaaaaaaaaaagatgttttctttgggcttcccttcaccttctatggcttccgtcttcttccacaggacactcggagcctggagtcagccagacccccagacacaaggtcaccaacatgggacaggaggtgattctgaggtgcgatccatcttctggtcacatgtttgttcactggtaccgacagaatctgaggcaagaaatgaagttgctgatttccttccagtaccaaaacattgcagttgattcagggatgcccaaggaacgattcacag…	HG00171-v12-clr
TRBV17*01/f05	ORF	1	ctcctgtagtcccggctacttgggaggctgaggtgggaggatcacttgaatctgggaggtagaggctgcagtgagcagagatcacgacatttcactccagcctgggcaacacagagagaccctatctcaaaaaaaaaagatgttttctttgggcttcccttcaccttctatggcttccgtcttcttccacaggacactcggagcctggagtcagccagacccccagacacaaggtcaccaacatgggacaggaggtgattctgaggtgcgatccatcttctggtcacatgtttgttcactggtaccgacagaatctgaggcaagaaatgaagttgctgatttccttccagtaccaaaacattgcagttgattcagggatgcccaaggaacgattcacag…	HG02818-v12-ccs
TRBV17*01/n01/f01	ORF	1	ctcctgtagtcccagctacttgggaggctgaggtgggaggatcacttgaatctgggaggtagaggctgcagtgagcagagatcacgacatttcactccagcctgggcaacacagagagaccctatctcaaaaaaaaaagatgttttctttgggcttcccttcaccttctatggcttccgtcttcttccacaggacactcggagcctggagtcagccagacccccagacacaaggtcaccaacatgggacaggaggtgattctgaggtgcaatccatcttctggtcacatgtttgttcactggtaccgacagaatctgaggcaagaaatgaagttgctgatttccttccagtaccaaaacattgcagttgattcagggatgcccaaggaacgattcacag…	HG00864-v12-clr
TRBV17*02/f01	ORF	20	ctcctgtagtcccagctacttgggaggctgaggtgggaggatcacttgaatctgggaggtagaggctgcagtgagcagagatcacgacatttcactccagcctgggcaacacagagagaccctatctcaaaaaaaaaagatgttttctttgggcttcccttcaccttctatggcttccgtcttcttccacaggacactcggagcctggagtcagccagacccccagacacaaggtcaccaacatgggacaggaggtgattctgaggtgcgatccatcttctggtcacatgtttgttcactggtaccgacagaatctgaggcaagaaatgaagttgctgatttccttccagtaccaaaacattgcagttgattcagggatgcccaaggaacgattcacag…	HG00096-v12-clr,HG01114-v12-clr,HG01505-v12-clr,HG01596-v12-clr,HG02492-v12-clr,HG02818-v12-ccs,HG03065-v12-clr,HG03486-v12-ccs,HG03683-v12-clr,NA12329-v12-clr,NA19650-v12-clr,NA20509-v12-clr,NA20847-v12-clr,HG00733-consensus,NA19240-consensus,HG002-consensus,HG00731-consensus,NA19238-consensus,HG00512-consensus,NA19239-consensus
TRBV17*02/n01/f01	ORF	1	ctcctgtagtcccagctacttgggaggctgaggtgggaggatcacttgaatctgggaggtagaggctgcagtgagcagagatcacgacatttcactccagcctgggcaacacagagagaccctatctcaaaaaaaaaagatgttttctttgggcttcccttcaccttctatggcttccgtcttcttccacaggacactcggagcctggagtcagccagacccccagacacaaggtcaccaacatgggacaggaggtgattctgaggtgcgatccatcttctggtcacatgtttgttcactggtaccgacagaatctgaggcaagaaatgaagttgctgatttccttccagtaccaaaacattgcagttgattcagggatgcccaaggaacgattcacag…	HG03732-v12-clr
TRBV18*01/f01	F	32	ctgtgttgaccaaatattttgtgaaaggtattgacatttatatgaaaacaaataattgcattatggagtaaaaagcaaaattcatgtgagtttttaaatgaacgcaggagacttcaaacaggctccttcactgtaagacattcatccttctgccattacaactctgtctcatgcagtctcttctcctctgaggtctctcaaatgccggcgtcatgcagaacccaagacacctggtcaggaggaggggacaggaggcaagactgagatgcagcccaatgaaaggacacagtcatgtttactggtatcggcagctcccagaggaaggtctgaaattcatggtttatctccagaaagaaaatatcatagatgagtcaggaatgccaaaggaacgattttctg…	HG00096-v12-clr,HG00171-v12-clr,HG00864-v12-clr,HG01114-v12-clr,HG01505-v12-clr,HG01596-v12-clr,HG02011-v12-clr,HG02492-v12-clr,HG02818-v12-ccs,HG03009-v12-clr,HG03065-v12-clr,HG03371-v12-clr,HG03486-v12-ccs,HG03683-v12-clr,HG03732-v12-clr,NA12329-v12-clr,NA18534-v12-clr,NA18939-v12-clr,NA19650-v12-clr,NA20509-v12-clr,NA20847-v12-clr,HG00732-consensus,NA19238-consensus,NA19240-consensus,HG00514-c…
TRBV18*01/f02	F	1	tgtgttgaccaaatattttgtaaaaaggtattgacatttatatgaaaacaaataattgcattatggagtaaaaagcaaaattcatgtgagtttttaaatgaacgcaggagacttcaaacaggctccttcactgtaagacattcatccttctgccattacaactctgtctcatgcagtctcttctcctctgaggtctctcaaatgccggcgtcatgcagaacccaagacacctggtcaggaggaggggacaggaggcaagactgagatgcagcccaatgaaaggacacagtcatgtttactggtatcggcagctcccagaggaaggtctgaaattcatggtttatctccagaaagaaaatatcatagatgagtcaggaatgccaaaggaacgattttctg…	CHM13-consensus
TRBV18*01/f03	F	1	tctgtgttgaccaaatattttgtgaaaggtattgacatttatatgaaacaaataattgcattatggagtaaaaagcaaaattcatgtgagtttttaaatgaacgcaggagacttcaaacaggctccttcactgtaagacattcatccttctgccattacaactctgtctcatgcagtctcttctcctctgaggtctctcaaatgccggcgtcatgcagaacccaagacacctggtcaggaggaggggacaggaggcaagactgagatgcagcccaatgaaaggacacagtcatgtttactggtatcggcagctcccagaggaaggtctgaaattcatggtttatctccagaaagaaaatatcatagatgagtcaggaatgccaaaggaacgattttctg…	HG01114-v12-clr
TRBV18*01/n01/f01	F	7	ctgtgttgaccaaatattttgtgaaaggtattgacatttatatgaaaacaaataattgcattatggagtaaaaagcaaaattcatgtgagtttttaaatgaacgcaggagacttcaaacaggctccttcactgtaagacattcatccttctgccattacaactctgtctcatgcagtctcttctcctctgaggtctctcaaatgccggcgtcatgcagaacccaagacacctggtcaggaggaggggacaggaggcaagactgagatgcagcccagtgaaaggacacagtcatgtttactggtatcggcagctcccagaggaaggtctgaaattcatggtttatctccagaaagaaaatatcatagatgagtcaggaatgccaaaggaacgattttctg…	HG02011-v12-clr,HG02587-v12-clr,HG03065-v12-clr,HG03125-v12-ccs,HG03486-v12-ccs,NA19650-v12-clr,NA19983-v12-clr
TRBV18*01/n01/f02	F	3	ctgtgttgaccaaatattttgtgaaaggtattgacatttatatgaaaacaaataattgcattatggagtaaaaagcaaaattcatgtgagtttttaaatgaacgcaggagacttcaaacaggctccttcactgtaagacattcatccttctgccattacaactctgtctcatgcagtctcttctcctctgaggtctctcaaatgccggcgtcatgcagaacccaagacacctggtcaggaggaggggacaggaggcaagactgagatgcagcccagtgaaaggacacagtcatgtttactggtatcggcagctcccagaggaaggtctgaaattcatggtttatctccagaaagaaaatatcatagatgagtcaggaatgccaaaggaacgattttctg…	HG03125-v12-ccs,NA19238-consensus,NA19239-consensus
TRBV18*01/n02/f01	F	1	ctgtgttgaccaaatattttgtgaaaggtattgacatttatatgaaaacaaataattgcattatggagtaaaaagcaaaattcatgtgagtttttaaatgaacgcaggagacttcaaacaggctccttcactgtaagacattcatccttctgccattacaactctgtctcatgcagtctcttctcctctgaggtctctcaaatgccgacgtcatgcagaacccaagacacctggtcaggaggaggggacaggaggcaagactgagatgcagcccaatgaaaggacacagtcatgtttactggtatcggcagctcccagaggaaggtctgaaattcatggtttatctccagaaagaaaatatcatagatgagtcaggaatgccaaaggaacgattttctg…	HG03371-v12-clr
TRBV19*01/f01	F	26	ccctttgcactatgagcaaccaggtgctctgctgtgtggtcctttgtctcctgggagcaagtgagtcctgggttcagggagaaaattcctatctggagtgctgcaagttccaaatctaaggcctccccgagggacagcagcatcaggcgcctccctgggctgtactcaggcatgcctctctttcttttccagacaccgtggatggtggaatcactcagtccccaaagtacctgttcagaaaggaaggacagaatgtgaccctgagttgtgaacagaatttgaaccacgatgccatgtactggtaccgacaggacccagggcaagggctgagattgatctactactcacagatagtaaatgactttcagaaaggagatatagctgaagggtacagcgtct…	HG00096-v12-clr,HG01114-v12-clr,HG01505-v12-clr,HG01596-v12-clr,HG02011-v12-clr,HG02492-v12-clr,HG02587-v12-clr,HG02818-v12-ccs,HG03065-v12-clr,HG03125-v12-ccs,HG03371-v12-clr,HG03486-v12-ccs,HG03683-v12-clr,HG03732-v12-clr,NA12329-v12-clr,NA19650-v12-clr,NA19983-v12-clr,NA20509-v12-clr,NA20847-v12-clr,HG00733-consensus,NA19240-consensus,HG002-consensus,HG00731-consensus,NA19238-consensus,HG00512…
TRBV19*01/f02	F	19	ccctttgcactatgagcaaccaggtgctctgctgtgtggtcctttgtttcctgggagcaagtgagtcctgggttcagggagaaaattcctatctggagtgctgcaagttccaaatctaaggcctccccgagggacagcagcatcaggcgcctccctgggctgtactcaggcatgcctctctttcttttccagacaccgtggatggtggaatcactcagtccccaaagtacctgttcagaaaggaaggacagaatgtgaccctgagttgtgaacagaatttgaaccacgatgccatgtactggtaccgacaggacccagggcaagggctgagattgatctactactcacagatagtaaatgactttcagaaaggagatatagctgaagggtacagcgtct…	HG00171-v12-clr,HG00864-v12-clr,HG01505-v12-clr,HG01596-v12-clr,HG02011-v12-clr,HG02492-v12-clr,HG02818-v12-ccs,HG03009-v12-clr,HG03732-v12-clr,NA12329-v12-clr,NA18534-v12-clr,NA18939-v12-clr,NA20509-v12-clr,HG00732-consensus,HG00513-consensus,HG002-consensus,HG00514-consensus,CHM13-consensus,HG001-consensus
TRBV19*01/f03	F	1	ccctttgcactatgagcaaccaggtgctctgctgtgtggtcctttgtttcctgggagcaagtgagtcctgggttcagggagaaaattcctatctggagtgctgcaagttccaaatctaaggcctccccgagggacagcagcatcaggcgcctccctgggctgtactcaggcatgcctctctttcttttccagacaccgtggatggtggaatcactcagtccccaaagtacctgttcagaaaggaaggacagaatgtgaccctgagttgtgaacagaatttgaaccacgatgccatgtactggtaccgacaggacccagggcaagggctgagattgatctactactcacagatagtaaatgactttcagaaaggagatatagctgaagggtacagcgtct…	HG03009-v12-clr
TRBV19*01/n01/f01	F	5	ccctttgcactatgagcaaccaggtgctctgctgtgtggtcctttgtctcctgggagcaagtgagtcctgggttcagggagaaaattcctatctggagtgctgcaagttccaaatctaaggcctccccgagggacagcagcatcaggcgcctccctgggctgtactcaggcatgcctctctttcttttccagacaccgtggatggtggaatcactcagtccccgaagtacctgttcagaaaggaaggacagaatgtgaccctgagttgtgaacagaatttgaaccacgatgccatgtactggtaccgacaggacccagggcaagggctgagattgatctactactcacagatagtaaatgactttcagaaaggagatatagctgaagggtacagcgtct…	HG00864-v12-clr,HG00514-consensus,HG00732-consensus,HG00512-consensus,HG00733-consensus
TRBV19*01/n01/f02	F	1	ccctttgcactatgagcaaccaggtgctctgctgtgtggtcctttgtctcctgggagcaagtgagtcctgggttcagggagaaaattcctatctggagtgctgcaagttccaaatctaaggcctccccgagggacagcagcatcaggcgcctccctgggctgtactcaggcatgcctctctttcttttccagacaccgtggatggtggaatcactcagtccccgaagtacctgttcagaaaggaaggacagaatgtgaccctgagttgtgaacagaatttgaaccacgatgccatgtactggtaccgacaggacccagggcaagggctgagattgatctactactcacagatagtaaatgactttcagaaaggagatatagctgaagggtacagcgtct…	NA18534-v12-clr
TRBV19*01/n02/f01	F	1	ccctttgcactatgagcaaccaggtgctctgctgtgtggtcctttgtctcctgggagcaagtgagtcctgggttcagggagaaaattcctatctggagtgctgcaagttccaaatctaaggcctccccgagggacagcagcatcaggcgcctccctgggctgtactcaggcatgcctctctttcttttccagacaccgtggatggtggaatcactcagtccccaaagtacctgttcagaaaggaaggacagaatgtgaccctgagttgtgaacagaatttgaaccacgatgcatgtactggtaccgacaggacccagggcaagggctgagattgatctactactcacagatagtaaatgactttcagaaaggagatatagctgaagggtacagcgtctc…	HG02587-v12-clr
TRBV19*01/n03/f01	F	1	ccctttgcactatgagcaaccaggtgctctgctgtgtggtcctttgtctcctgggagcaagtgagtcctgggttcagggagaaaattcctatctggagtgctgcaagttccaaatctaaggcctccccgagggacagcagcatcaggcgcctccctgggctgtactcaggcatgcctctctttcttttccagacaccgtggatggtggaatcactcagtccccaaagtacctgttcagaaaggaaggacagaatgtgaccctgagttgtgaacagaatttgaaccacgatgccatgtactggtaccggacaggacccagggcaagggctgagattgatctactactcacagatagtaaatgactttcagaaaggagatatagctgaagggtacagcgtc…	HG01114-v12-clr
TRBV19*03/f01	F	1	ccctttgcactatgagcaaccaggtgctctgctgtgtggtcctttgtctcctgggagcaagtgagtcctgggttcagggagaaaattcctatctggagtgctgcaagttccaaatctaaggcctccccgagggacagcagcatcaggcgcctccctgggctgtactcaggcatgcctctctttcttttccagacaccgtggatggtggaatcactcagtccccaaagtacctgttcagaaaggaaggacagaatgtgaccctgagttgtgaacagaatttgaaccacgatgccatgtactggtaccgacaggacccagggcaagggctgagattgatctactactcacacatagtaaatgactttcagaaaggagatatagctgaagggtacagcgtct…	HG03371-v12-clr
TRBV2*01/f01	F	36	ccacaggaccagatgcctgagctaggaaaggcctcattcctgctgtgatcctgccatggatacctggctcgtatgctgggcaatttttagtctcttgaaagcaggtcgatgcttagactctaggaaattcttgctttgaacttacctaagacaattctaaaccattctcttaatcttcttcttttctcacaggactcacagaacctgaagtcacccagactcccagccatcaggtcacacagatgggacaggaagtgatcttgcgctgtgtccccatctctaatcacttatacttctattggtacagacaaatcttggggcagaaagtcgagtttctggtttccttttataataatgaaatctcagagaagtctgaaatattcgatgatcaattctcag…	HG00096-v12-clr,HG00171-v12-clr,HG00864-v12-clr,HG01114-v12-clr,HG01505-v12-clr,HG01596-v12-clr,HG02011-v12-clr,HG02492-v12-clr,HG02587-v12-clr,HG02818-v12-ccs,HG03009-v12-clr,HG03065-v12-clr,HG03125-v12-ccs,HG03371-v12-clr,HG03486-v12-ccs,HG03683-v12-clr,HG03732-v12-clr,NA12329-v12-clr,NA18534-v12-clr,NA18939-v12-clr,NA19650-v12-clr,NA19983-v12-clr,NA20509-v12-clr,NA20847-v12-clr,NA19238-consens…
TRBV2*01/f02	F	4	ccacaggaccagatgcctgagctaggaaaggcctcattcctgctgtgatcctgccatggatacctggctcgtatgctgggcaatttttagcctcttgaaagcaggtcgatgcttagactctaggaaattcttgctttgaacttacctaagacaattctaaaccattctcttaatcttcttcttttctcacaggactcacagaacctgaagtcacccagactcccagccatcaggtcacacagatgggacaggaagtgatcttgcgctgtgtccccatctctaatcacttatacttctattggtacagacaaatcttggggcagaaagtcgagtttctggtttccttttataataatgaaatctcagagaagtctgaaatattcgatgatcaattctcag…	HG02818-v12-ccs,HG03371-v12-clr,NA19983-v12-clr,NA19239-consensus
TRBV2*02/f01	F	1	ccacaggaccagatgcctgagctaggaaaggcctcattcctgctgtgatcctgccatggatacctggctcgtatgctgggcaatttttagtctcttgaaagcaggtcgatgcttagactctaggaaattcttgctttgaacttacctaagacaattctaaaccattctcttaatcttcttcttttctcacaggactcacagaacctgaagtcacccagactcccagccatcaggtcacacagatgggacaggaagtgatcttgcactgtgtccccatctctaatcacttatacttctattggtacagacaaatcttggggcagaaagtcgagtttctggtttccttttataataatgaaatctcagagaagtctgaaatattcgatgatcaattctcag…	NA19238-consensus
TRBV20-1*01/f01	F	9	gtgaaagccgccggtcagaggagatgggggattatggccctagggagatgacgggaagattgcacaaaacaaacaggactctccaggagctgggagcacagggagggagtgaggctcagctctgcctggcgtcctgtctgactcggctcccactgggctctcctctctctctggcttctgtctcagcaggctccgggcttggtgctgtcgtctctcaacatccgagctgggttatctgtaagagtggaacctctgtgaagatcgagtgccgttccctggactttcaggccacaactatgttttggtatcgtcagttcccgaaacagagtctcatgctgatggcaacttccaatgagggctccaaggccacatacgagcaaggcgtcgagaaggacaagt…	HG00171-v12-clr,HG00864-v12-clr,HG02011-v12-clr,HG02492-v12-clr,HG02818-v12-ccs,HG03009-v12-clr,NA12329-v12-clr,NA18939-v12-clr,NA20509-v12-clr
TRBV20-1*01/f02	F	4	gtgaaagccgccggtcagaggagatgggggattatggccctagggagatgacgggaagattgcacaaaacaaacaggactctccaggagctgggagcacagggagggagtgaggctcagctctgcctggcgtcctgtctgactcggctcccactgggctctcctctctctctggcttctgtctcagcaggctccgggcttggtgctgtcgtctctcaacatccgagctgggttatctgtaagagtggaacctctgtgaagatcgagtgccgttccctggactttcaggccacaactatgttttggtatcgtcagttcccgaaacagagtctcatgctgatggcaacttccaatgagggctccaaggccacatacgagcaaggcgtcgagaaggacaagt…	HG00171-v12-clr,HG01505-v12-clr,HG03009-v12-clr,NA18939-v12-clr
TRBV20-1*01/f03	F	1	gtgaaagccgccggtcagaggagatgggggattatggccctagggagatgacgggaagattgcacaaaacaaacaggactctccaggagctgggagcacagggagggagtgaggctcagctctgcctggcgtcctgtctgactcggctcccactgggctctcctctctctctggcttctgtctcagcaggctccgggcttggtgctgtcgtctctcaacatccgagctgggttatctgtaagagtggaacctctgtgaagatcgagtgccgttccctggactttcaggccacaactatgttttggtatcgtcagttcccgaaacagagtctcatgctgatggcaacttccaatgagggctccaaggccacatacgagcaaggcgtcgagaaggacaagt…	HG01596-v12-clr
TRBV20-1*01/f04	F	1	gtgaaagccgccggtcagaggagatgggggattatggccctagggagatgacgggaagattgcacaaaacaaacaggactctccaggagctgggagcacagggagggagtgaggctcagctctgcctggcgtcctgtctgactcggctcccactgggctctcctctctctctggcttctgtctcagcaggctccgggcttggtgctgtcgtctctcaacatccgagctgggttatctgtaagagtggaacctctgtgaagatcgagtgccgttccctggactttcaggccacaactatgttttggtatcgtcagttcccgaaacagagtctcatgctgatggcaacttccaatgagggctccaaggccacatacgagcaaggcgtcgagaaggacaagt…	NA18534-v12-clr
TRBV20-1*01/f05	F	1	gtgaaagccgccggtcagaggagatgggggattatggccctagggagatgacgggaagattgcacaaaacaaacaggactctccaggagctgggagcacagggagggagtgaggctcagctctgcctggcgtcctgtctgactcggctcccactgggctctcctctctctctggcttctgtctcagcaggctccgggcttggtgctgtcgtctctcaacatccgagctgggttatctgtaagagtggaacctctgtgaagatcgagtgccgttccctggactttcaggccacaactatgttttggtatcgtcagttcccgaaacagagtctcatgctgatggcaacttccaatgagggctccaaggccacatacgagcaaggcgtcgagaaggacaagt…	HG03732-v12-clr
TRBV20-1*02/f01	F	9	gtgaaagccgccggtcagaggagatgggggattatggccctagggagatgacgggaagattgcacaaaacaaacaggactctccaggagctgggagcacagggagggagtgaggctcagctctgcctggcgtcctgtctgactcggctcccactgggctctcctctctctctggcttctgtctcagcaggctccgggcttggtgctgtcgtctctcaacatccgagcagggttatctgtaagagtggaacctctgtgaagatcgagtgccgttccctggactttcaggccacaactatgttttggtatcgtcagttcccgaaacagagtctcatgctgatggcaacttccaatgagggctccaaggccacatacgagcaaggcgtcgagaaggacaagt…	HG01114-v12-clr,HG03065-v12-clr,HG03371-v12-clr,NA20509-v12-clr,NA20847-v12-clr,HG002-consensus,HG00731-consensus,NA19238-consensus,NA19239-consensus
TRBV20-1*02/f02	F	6	gtgaaagccgccggtcagaggagatgggggattatggccctagggagatgacgggaagattgcacaaaacaaacaggactctccaggagctgggagcacagggagggagtgaggctcagctctgcctggcgtcctgtctgactcggctcccactgggctctcctctctctctggcttctgtctcagcaggctccgggcttggtgctgtcgtctctcaacatccgagcagggttatctgtaagagtggaacctctgtgaagatcgagtgccgttccctggactttcaggccacaactatgttttggtatcgtcagttcccgaaacagagtctcatgctgatggcaacttccaatgagggctccaaggccacatacgagcaaggcgtcgagaaggacaagt…	HG00096-v12-clr,HG02492-v12-clr,HG03683-v12-clr,HG03732-v12-clr,NA12329-v12-clr,NA20847-v12-clr
TRBV20-1*02/f03	F	4	gtgaaagccgccggtcagaggagatgggggattatggccctagggagatgacgggaagattgcacaaaacaaacaggactctccaggagctgggagcacagggagggagtgaggctcagctctgcctggcgtcctgtctgactcggctcccactgggctctcctctctctctggcttctgtctcagcaggctccgggcttggtgctgtcgtctctcaacatccgagcagggttatctgtaagagtggaacctctgtgaagatcgagtgccgttccctggactttcaggccacaactatgttttggtatcgtcagttcccgaaacagagtctcatgctgatggcaacttccaatgagggctccaaggccacatacgagcaaggcgtcgagaaggacaagt…	HG00096-v12-clr,HG02818-v12-ccs,HG03125-v12-ccs,HG03486-v12-ccs
TRBV20-1*02/f04	F	3	gtgaaagccgccggtcagaggagatgggggattatggccctagggagatgacgggaagattgcacaaaacaaacaggactctccaggagctgggagcacagggagggagtgaggctcagctctgcctggcgtcctgtctgactcggctcccactgggctctcctctctctctggcttctgtctcagcaggctccgggcttggtgctgtcgtctctcaacatccgagcagggttatctgtaagagtggaacctctgtgaagatcgagtgccgttccctggactttcaggccacaactatgttttggtatcgtcagttcccgaaacagagtctcatgctgatggcaacttccaatgagggctccaaggccacatacgagcaaggcgtcgagaaggacaagt…	HG03065-v12-clr,HG03125-v12-ccs,NA19650-v12-clr
TRBV20-1*02/f05	F	2	gtgaaagccgccggtcagaggagatgggggattatggccctagggagatgacgggaagattgcacaaaacaaacaggactctccaggagctgggagcacagggagggagtgaggctcagctctgcctggcgtcctgtctgactcggctcccactgggctctcctctctctctggcttctgtctcagcaggctccgggcttggtgctgtcgtctctcaacatccgagcagggttatctgtaagagtggaacctctgtgaagatcgagtgccgttccctggactttcaggccacaactatgttttggtatcgtcagttcccgaaacagagtctcatgctgatggcaacttccaatgagggctccaaggccacatacgagcaaggcgtcgagaaggacaagt…	HG02011-v12-clr,HG03486-v12-ccs
TRBV20-1*02/f06	F	1	gtgaaagccgccggtcagaggagatgggggattatggccctagggagatgacgggaagattgcacaaaacaaacaggactctccaggagctgggagcacagggagggagtgaggctcagctctgcctggcgtcctgtctgactcggctcccactgggctctcctctctctctggcttctgtctcagcaggctccgggcttggtgctgtcgtctctcaacatccgagcagggttatctgtaagagtggaacctctgtgaagatcgagtgccgttccctggactttcaggccacaactatgttttggtatcgtcagttcccgaaacagagtctcatgctgatggcaacttccaatgagggctccaaggccacatacgagcaaggcgtcgagaaggacaagt…	NA19650-v12-clr
TRBV20-1*02/f07	F	2	gtgaaagccgccggtcagaggagatgggggattatggccctagggagatgacgggaagattgcacaaaacaaacaggactctccaggagctgggagcacagggagggagtgaggctcagctctgcctggcgtcctgtctgactcggctcccactgggctctcctctctctctggcttctgtctcagcaggctccgggcttggtgctgtcgtctctcaacatccgagcagggttatctgtaagagtggaacctctgtgaagatcgagtgccgttccctggactttcaggccacaactatgttttggtatcgtcagttcccgaaacagagtctcatgctgatggcaacttccaatgagggctccaaggccacatacgagcaaggcgtcgagaaggacaagt…	HG02587-v12-clr,NA19983-v12-clr
TRBV20-1*02/f08	F	1	gtgaaagccgccggtcagaggagatgggggattatggccctagggagatgacgggaagattgcacaaaacaaacaggactctccaggagctgggagcacagggagggagtgaggctcagctctgcctggcgtcctgtctgactcggctcccactgggctctcctctctctctggcttctgtctcagcaggctccgggcttggtgctgtcgtctctcaacatccgagcagggttatctgtaagagtggaacctctgtgaagatcgagtgccgttccctggactttcaggccacaactatgttttggtatcgtcagttcccgaaacagagtctcatgctgatggcaacttccaatgagggctccaaggccacatacgagcaaggcgtcgagaaggacaagt…	HG01505-v12-clr
TRBV20-1*02/f09	F	1	gtgaaagccgccggtcagaggagatgggggattatggccctagggagatgacgggaagattgcacaaaacaaacaggactctccaggagctgggagcacagggagggagtgaggctcagctctgcctggcgtcctgtctgactcggctcccactgggctctcctctctctctggcttctgtctcagcaggctccgggcttggtgctgtcgtctctcaacatccgagcagggttatctgtaagagtggaacctctgtgaagatcgagtgccgttccctggactttcaggccacaactatgttttggtatcgtcagttcccgaaacagagtctcatgctgatggcaacttccaatgagggctccaaggccacatacgagcaaggcgtcgagaaggacaagt…	HG02587-v12-clr
TRBV20-1*02/f10	F	1	gtgaaagccgccggtcagaggagatgggggattatggccctagggagatgacgggaagattgcacaaaacaaacaggactctccaggagctgggagcacagggagggagtgaggctcagctctgcctggcgtcctgtctgactcggttcccactgggctctcctctctctctggcttctgtctcagcaggctccgggcttggtgctgtcgtctctcaacatccgagcagggttatctgtaagagtggaacctctgtgaagatcgagtgccgttccctggactttcaggccacaactatgttttggtatcgtcagttcccgaaacagagtctcatgctgatggcaacttccaatgagggctccaaggccacatacgagcaaggcgtcgagaaggacaagt…	HG03371-v12-clr
TRBV20-1*05/f01	F	2	gtgaaagccgccggtcagaggagatgggggattatggccctagggagatgacgggaagattgcacaaaacaaacaggactctccaggagctgggagcacagggagggagtgaggctcagctctgcctggcgtcctgtctgactcggctcccactgggctctcctctctctctggcttctgtctcagcaggctccgggcttggtgctgtcgtctctcaacatccgagcagggttatctgtaagagtggaacctctgtgaagatcgagtgccgttccctggactttcaggccacaactatgttttggtatcgtcagttcccgaaaaagagtctcatgctgatggcaacttccaatgagggctccaaggccacatacgagcaaggcgtcgagaaggacaagt…	HG00864-v12-clr,HG00733-consensus
TRBV20-1*05/f02	F	1	gtgaaagccgccggtcagaggagatgggggattatggccctagggagatgacgggaagattgcacaaaacaaacaggactctccaggagctgggagcacagggagggagtgaggctcagctctgcctggcgtcctgtctgactcggctcccactgggctctcctctctctctggcttctgtctcagcaggctccgggcttggtgctgtcgtctctcaacatccgagcagggttatctgtaagagtggaacctctgtgaagatcgagtgccgttccctggactttcaggccacaactatgttttggtatcgtcagttcccgaaaaagagtctcatgctgatggcaacttccaatgagggctccaaggccacatacgagcaaggcgtcgagaaggacaagt…	NA18534-v12-clr
TRBV20-1*05/f03	F	1	ggtgaaagccgccggtcagaggagatgggggattatggccctagggagatgacggaagattgcacaaaacaaacaggactctccaggagctgggagcacagggagggagtgaggctcagctctgcctggcgtcctgtctgactcggctcccactgggctctcctctctctctggcttctgtctcagcaggctccgggcttggtgctgtcgtctctcaacatccgagcagggttatctgtaagagtggaacctctgtgaagatcgagtgccgttccctggactttcaggccacaactatgttttggtatcgtcagttcccgaaaaagagtctcatgctgatggcaacttccaatgagggctccaaggccacatacgagcaaggcgtcgagaaggacaagt…	HG01114-v12-clr
TRBV20/OR9-2*01/f01	ORF	9	aggtgagagccgccagtcagaggagataggggattatagccctagggagatgacaggaagattgcacaaaacaaacaggattctccaggagctgggagcacggggagggagggaggctgagctcggcctggcatcctgtctgactcggctcccactgggctctcctctctctggcttctgtttcagcaggctccgggcttagtgctgtcgtctctcaacatccgagcagggttatctgtaagagtggaacctctgtgaacatcgagtgccgttccctggactttcaggccacaactatgttttggtatcgtcagctccggaaacagagcctcatgctgatggcaacttccaatgagggctccgaggtcacatacgagcaaggcgtcaagaaggacaagt…	HG02587-v12-clr,HG02818-v12-ccs,HG03125-v12-ccs,HG03486-v12-ccs,NA18534-v12-clr,NA18939-v12-clr,HG00514-consensus,HG00512-consensus,NA19239-consensus
TRBV20/OR9-2*01/f02	ORF	8	aggtgagagccgccagtcagaggagataggggattatagccctagggagatgacaggaagattgcacaaaacaaacaggattctccaggagctgggagcacggggagggagggaggctgagctcggcctggcatcctgtctgactcggctcccactgggctctcctctctctggcttctgtttcagcaggctccgggcttagtgctgtcgtctctcaacatccgagcagggttatctgtaagagtggaacctctgtgaacatcgagtgccgttccctggactttcaggccacaactatgttttggtatcgtcagctccggaaacagagcctcatgctgatggcaacttccaatgagggctccgaggtcacatacgagcaaggcgtcaagaaggacaagt…	HG00864-v12-clr,HG03125-v12-ccs,HG03486-v12-ccs,HG03732-v12-clr,NA12329-v12-clr,NA18534-v12-clr,HG00731-consensus,HG001-consensus
TRBV20/OR9-2*01/f03	ORF	2	aggtgagagccgccagtcagaggagataggggattatagccctagggagatgacaggaagattgcacaaaacaaacaggattctccaggagctgggagcacggggagggagggaggctgagctcggcctggcatcctgtctgactcggctcccactgggctcttctctctctggcttctgtttcagcaggctccgggcttagtgctgtcgtctctcaacatccgagcagggttatctgtaagagtggaacctctgtgaacatcgagtgccgttccctggactttcaggccacaactatgttttggtatcgtcagctccggaaacagagcctcatgctgatggcaacttccaatgagggctccgaggtcacatacgagcaaggcgtcaagaaggacaagt…	NA19238-consensus,NA19240-consensus
TRBV20/OR9-2*01/f04	ORF	4	aggtgagagccgccagtcagaggagataggggattatagccctagggagatgacaggaagattgcacaaaacaaacaggattctccaggagctgggagcacggggagggagggaggctgagctcggcctggcatcctgtctgactcggctcccactgggctctcctctctctggcttctgtttcagcaggctccgggcttagtgctgtcgtctctcaacatccgagcagggttatctgtaagagtggaacctctgtgaacatcgagtgccgttccctggactttcaggccacaactatgttttggtatcgtcagctccggaaacagagcctcatgctgatggcaacttccaatgagggctccgaggtcacatacgagcaaggcgtcaagaaggacaagt…	HG02011-v12-clr,HG02587-v12-clr,HG03065-v12-clr,NA19983-v12-clr
TRBV20/OR9-2*01/f05	ORF	2	aggtgagagccgccggtcagaggagataggggattatagccctagggagatgacaggaagattgcacaaaacaaacaggattctccaggagctgggagcacggggagggagggaggctgagctcggcctggcatcctgtctgactcggctcccactgggctctcctctctctggcttctgtttcagcaggctccgggcttagtgctgtcgtctctcaacatccgagcagggttatctgtaagagtggaacctctgtgaacatcgagtgccgttccctggactttcaggccacaactatgttttggtatcgtcagctccggaaacagagcctcatgctgatggcaacttccaatgagggctccgaggtcacatacgagcaaggcgtcaagaaggacaagt…	HG01596-v12-clr,HG03371-v12-clr
TRBV20/OR9-2*01/f06	ORF	1	aggtgagagccgccggtcagaggagataggggattatagccctagggagatgacaggaagattgcacaaaacaaacaggattctccaggagctgggagcacggggagggagggaggctgagctcggcctggcatcctgtctgactcggctcccactgggctctcctctctctggcttctgtttcagcaggctccgggcttagtgctgtcgtctctcaacatccgagcagggttatctgtaagagtggaacctctgtgaacatcgagtgccgttccctggactttcaggccacaactatgttttggtatcgtcagctccggaaacagagcctcatgctgatggcaacttccaatgagggctccgaggtcacatacgagcaaggcgtcaagaaggacaagt…	HG02492-v12-clr
TRBV20/OR9-2*01/f07	ORF	1	aggtgagagccgccagtcagaggagataggggattatagccctagggagatgacaggaagattgcacaaaacaaacaggattctccaggagctgggagcacggggagggagggaggctgagctcggcctggcatcctgtctgactcggctcccactgggctctcctctctctggcttctgtttcagcaggctccgggcttagtgctgtcgtctctcaacatccgagcagggttatctgtaagagtggaacctctgtgaacatcgagtgccgttccctggactttcaggccacaactatgttttggtatcgtcagctccggaaacagagcctcatgctgatggcaacttccaatgagggctccgaggtcacatacgagcaaggcgtcaagaaggacaagt…	HG01505-v12-clr
TRBV20/OR9-2*01/f08	ORF	1	aggtgagagccgccagtcagaggagataggggattatagccctagggagatgacaggaagattgcacaaaacaaacaggattctccaggagctgggagcacggggagggagggaggctgagctcggcctggcatcctgtctgactcggctcccactgggctctcctctctctggcttctgtttcagcaggctccgggcttagtgctgtcgtctctcaacatccgagcagggttatctgtaagagtggaacctctgtgaacatcgagtgccgttccctggactttcaggccacaactatgttttggtatcgtcagctccggaaacagagcctcatgctgatggcaacttccaatgagggctccgaggtcacatacgagcaaggcgtcaagaaggacaagt…	HG01505-v12-clr
TRBV20/OR9-2*01/n01/f01	ORF	1	gtgagagccgccaggtcagaggagataggggattatagccctagggagatgacaggaagattgcacaaaacaaacaggatttctccaggagctgggagcacggggagggagggaggctgagctcggcctggcatcctgtctgactcggctcccactgggctctcctctctctggcttctgtttcagcaggctccgggcttagtgctgtcgtctctcaacatccgagcagggttatctgtaagagtggaacctctgtgaacatcggagtgccgttcctggactttcaggccacaactatgttttggtatcgtcagcctccggaaacagagcctcatgctgatggcaatcttccaatgagggctcgaggtcacatacgagcaaggcgtcaagaaggacaag…	HG01596-v12-clr
TRBV20/OR9-2*01/n02/f01	ORF	1	aggtgagagccgccggtcagaggagataggggattatagccctagggagatgacaggaagattgcacaaaacaaacaggattctccaggagctgggagcacggggagggagggaggctgagctcggcctggcatcctgtctgactcggctcccactgggctctcctctctctggcttctgtttcagcaggctccgggcttagtgctgtcgtctctcaacatccgagcagggttatctgtaagagtggaacctctgtgaacatcgagtgccgttccctggactttcaggccacaactatgttttggtatcgtcagctccggaaacagagcctcatgctgatggcaacttccaatgagggctccgaggtcacatacgagcaaggcgtcgagaaggacaagt…	HG01596-v12-clr
TRBV20/OR9-2*02/n01/f01	ORF	19	aggtgagagccgccggtcagaggagataggggattatagccctagggagatgacaggaagattgcacaaaacaaacaggattctccaggagctgggagcacggggagggagggaggctgagctcggcctggcatcctgtctgactcggctcccactgggctctcctctctctggcttctgtttcagcaggctccgggcttagtgctgtcgtctctcaacatccgagcagggttatctgtaagagtggaacctctgtgaacatcgagtgccgttccctggactttcaggccacaactatgttttggtatcgtcagctccggaaacagagcctcatgctgatggcagcttccaatgagggctccgaggtcacatacgagcaaggcgtcaagaaggacaagt…	HG00171-v12-clr,HG00864-v12-clr,HG01114-v12-clr,HG02011-v12-clr,HG03009-v12-clr,HG03065-v12-clr,HG03683-v12-clr,NA12329-v12-clr,NA18939-v12-clr,NA19650-v12-clr,NA20509-v12-clr,NA20847-v12-clr,HG00732-consensus,HG00733-consensus,HG002-consensus,HG00731-consensus,CHM13-consensus,HG00512-consensus,HG001-consensus
TRBV20/OR9-2*02/n02/f01	ORF	1	aggtgagagccgccggtcagaggagataggggattatagccctagggagatgacaggaagattgcacaaaacaaacaggattctccaggagctgggagcacggggagggagggaggctgagctcggcctggcatcctgtctgactcggctcccactgggctctcctctctctggcttctgtttcagcaggctccgggcttagtgctgtcgtctctcaacatccgagcagggttatctgtaagagtggaacctctgtgaacatcgagtgccgttccctggactttcaggccacaactatgttttggtatcgtcagctccggaaacagcctcatgctgatggcagcttccaatgagggctccgaggtcacatacgagcaaggcgtcaagaaggacaagttt…	HG00096-v12-clr
TRBV20/OR9-2*02/n03/f01	ORF	1	aaggtgagagccgccggtcagaggagataggggattatagcctagggagatgacaggaagattgcacaaaacaaacaggattctccaggagctgggagcacggggagggagggaggctgagctcggcctggcatcctgtctgactcggctcccactgggctctcctctctctggcttctgtttcagcaggctccgggcttagtgctgtcgtctctcaacatccgagcagggttatctgtaagagtggaacctctgtgaacatcgagtgccgttccctggactttcaggccacaactatgttttggtatcgtcagctccggaaaacagagcctcatgctgatggcatgcttccaatgagggctccgaggtcacatacgagcaaggcgtcaagaaggacaa…	HG01596-v12-clr
TRBV20/OR9-2*03/f01	ORF	2	aggtgagagccgccagtcagaggagataggggattatagccctagggagatgacaggaagattgcacaaaacaaacaggattctccaggagctgggagcacggggagggagggaggctgagctcggcctggcatcctgtctgactcggctcccactgggctctcctctctctggcttctgtttcagcaggctccgggcttagtgctgtcgtctctcaacatccgagcagggttatctgtaagagtggaacctctgtgaacatcgagtgccgttccctggactttcaggccacaactatgttttggtatcgtcagctccggaaacagagcctcatgctgatggcagcttccaatgagggctccgaggtcacatacgagcaaggcgtcaagaaggacaagt…	NA19240-consensus,NA19239-consensus
TRBV20/OR9-2*03/f02	ORF	1	aggtgagagccgccggtcagaggagataggggattatagccctagggagatgacaggaagattgcacaaaacaaacaggattctccaggagctgggagcacggggagggagggaggctgagctcggcctggcatcctgtctgactcggctcccactgggctctcctctctctggcttctgtttcagcaggctccgggcttagtgctgtcgtctctcaacatccgagcagggttatctgtaagagtggaacctctgtgaacatcgagtgccgttccctggactttcaggccacaactatgttttggtatcgtcagctccggaaacagagcctcatgctgatggcagcttccaatgagggctccgaggtcacatacgagcaaggcgtcaagaaggacaagt…	HG02492-v12-clr
TRBV21-1*01/f01	P	21	taccactacgatttctttctgagccaaccatgtgcctcagacttctctgctgtgtggccatttctttctggggagccaggtaaggccctgttctgaactggttgaatttcagttccaagactctctccggtggctgcagtatcaagctccctcctgcgctttttctacagctgctctctccttcctccacaggctccacggacaccaaggtcacccagagacctagacttctggtcaaagcaagtgaacagaaagcaaagatggattgtgttcctataaaagcacatagttatgtttactggtatcgtaagaagctggaagaagagctcaagtttttggtttactttcagaatgaagaacttattcagaaagcagaaataatcaatgagcgatttttag…	HG00171-v12-clr,HG00864-v12-clr,HG01505-v12-clr,HG01596-v12-clr,HG02011-v12-clr,HG02492-v12-clr,HG02818-v12-ccs,HG03009-v12-clr,HG03683-v12-clr,HG03732-v12-clr,NA12329-v12-clr,NA18534-v12-clr,NA18939-v12-clr,NA19983-v12-clr,NA20509-v12-clr,HG00732-consensus,HG00513-consensus,HG002-consensus,HG00514-consensus,CHM13-consensus,HG001-consensus
TRBV21-1*01/f02	P	7	taccactacgatttctttctgagccaaccatgtgcctcagacttctctgctgtgtggccatttctttctggggagccaggtaaggccctgttctgaactggttgaatttcagttccaagactctctccggtggctgcagtatcaagctccctcctgcgctttttctacagctgctctctccttcctccacaggctccacggacaccaaggtcacccagagacctagacttctggtcaaagcaagtgaacagaaagcaaagatggattgtgttcctataaaagcacatagttatgtttactggtatcgtaagaagctggaagaagagctcaagtttttggtttactttcagaatgaagaacttattcagaaagcagaaataatcaatgagcgatttttag…	HG00864-v12-clr,HG03371-v12-clr,NA18534-v12-clr,HG00514-consensus,HG00732-consensus,HG00512-consensus,HG00733-consensus
TRBV21-1*01/f03	P	4	taccactacgatttctttctgagccaaccatgtgcctcagacttctctgctgtgtggccatttctttctggggagccaggtaaggccctgttctgaactggttgaatttcagttccaagactctctccggtggctgcagtatcaagctccctcctgcgctttttctacagcagctctctccttcctccacaggctccacggacaccaaggtcacccagagacctagacttctggtcaaagcaagtgaacagaaagcaaagatggattgtgttcctataaaagcacatagttatgtttactggtatcgtaagaagctggaagaagagctcaagtttttggtttactttcagaatgaagaacttattcagaaagcagaaataatcaatgagcgatttttag…	HG02587-v12-clr,HG03125-v12-ccs,HG03486-v12-ccs,NA19983-v12-clr
TRBV21-1*01/f04	P	1	taccactacgatttctttctgagccaaccatgtgcctcagacttctctgctgtgtggccatttctttctggggagccaggtaaggccctgtttctgaactggttgaatttcagttccaagactctctccggtggctgcagtatcaagctccctcctgcgcttttctacagctgctctctccttcctccacaggctccacggacaccaaggtcacccagagacctagacttctggtcaaagcaagtgaacagaaagcaaagatggattgtgttcctataaaagcacatagttatgtttactggtatcgtaagaagctggaagaagagctcaagtttttggtttactttcagaatgaagaacttattcagaaagcagaaataatcaatgagcgatttttag…	NA19650-v12-clr
TRBV21-1*01/f05	P	1	gctacactacgatttctttctgagccaaccatgtgcctcagacttctctgctgtgtggccatttctttctggggagccaggtaaggccctgttctgaactggttgaattcagttccaagactctctccggtggctgcagtatcaagctccctccttgcgctttttctacagcagctctctccttctccacaggctccacggacaccaaggtcacccagagacctagacttctggtcaaagcaagtgaacagaaagcaaagatggattgtgttcctataaaagcacatagttatgtttactggtatcgtaagaagctggaagaagagctcaagtttttggtttactttcagaatgaagaacttattcagaaagcagaaataatcaatgagcgatttttag…	NA19650-v12-clr
TRBV21-1*01/n01/f01	P	3	taccactacgatttctttctgagccaaccatgtgcctcagacttctctgctgtgtggccatttctttctggggagccaggtaaggccctgttctgaactggttgaatttcagttccaagactctctccggtggctgcagtatcaagctccctcctgcgctttttctacagcagctctctccttcctccacaggctccacggacaccaaggtcacccagagacctagacttctggtcaaagcaagtgaacagaaagcaaagatggattgtgttcctataaaagcacatagttatgtttactggtatcgtaagaagctggaagaagagctcaagtttttggtttactttcagaatgaagaacttattcagaaagcagaaataatcaatgagcgatttttag…	HG03125-v12-ccs,NA19238-consensus,NA19239-consensus
TRBV21-1*01/n02/f01	P	3	taccactacgatttctttctgagccaaccatgtgcctcagacttctctgctgtgtggccatttctttctggggagccaggtaaggccctgttctgaactggttgaatttcagttccaagactctctccggtggctgcagtatcaagctccctcctgcgctttttctacagcagctctctccttcctccacaggctccacggacaccaaggtcacccagagacctagacttctggtcaaagcaagtgaacagaaagcaaagatggattgtgttcctataaaagcacatagttatgtttactggtatcgtaagaagctggaagaagagctcaagtttttggtttactttcagaatgaagaacttatttagaaagcagaaataatcaatgagcgatttttag…	HG02011-v12-clr,HG02587-v12-clr,HG03065-v12-clr
TRBV21-1*01/n03/f01	P	1	taccactacgatttctttctgagccaaccatgtgcctcagacttctctgctgtgtggccatttctttctggggagccaggtaaggccctgttctgaactggttgaatttcagttccaagactctctccggtggctgcagtatcaagctccctcctgcgctttttctacagctgctctctccttcctccacaggctccacggacaccaaggtcacccagagacctagacttctggtcaaagcaagtgaacagaaagcaaagatggattgtgttcctataaaagcacatagttatgtttactggtatcgtaagaagctggaagaagagctcaagtttttggtttactttcagaatgaagaacttattcagaaagcagaaataatcaatgagcgatttttag…	HG00864-v12-clr
TRBV21-1*01/n04/f01	P	1	taccactacgatttctttctgagccaaccatgtgcctcagacttctctgctgtgtggccatttctttctggggagccaggtaaggccctgttctgaactggttgaaattcagttccaagactctctccggtggctgcagtatcaagctccctcctgcgctttttctacagctgctctctccttcctccacaggctccacggacaccaaggtcacccagagacctagacttctggccaaagcaagtgaacagaaagcaaagatggattgtgttcctataaaagcacatagttatgtttactggtatcgtaagaagctggaagaagagctcaagtttttggtttactttcagaatgaagaacttattcagaaagcagaaataatcaatgagcgatttttag…	HG03371-v12-clr
TRBV21-1*02/f01	P	16	taccactacgatttctttctgagccaaccatgtgcctcagacttctctgctgtgtggccatttctttctggggagccaggtaaggccctgttctgaactggttgaatttcagttccaagactctctccggtggctgcagtatcaagctccctcctgcgctttttctacagctgctctctccttcctccacaggctccacggacaccaaggtcacccagagacctagacttctggccaaagcaagtgaacagaaagcaaagatggattgtgttcctataaaagcacatagttatgtttactggtatcgtaagaagctggaagaagagctcaagtttttggtttactttcagaacgaagaacttattcagaaagcagaaataatcaatgagcgatttttag…	HG00096-v12-clr,HG01114-v12-clr,HG02492-v12-clr,HG02818-v12-ccs,HG03065-v12-clr,HG03486-v12-ccs,NA12329-v12-clr,NA20509-v12-clr,NA20847-v12-clr,HG00733-consensus,NA19240-consensus,HG002-consensus,HG00731-consensus,NA19238-consensus,HG00512-consensus,NA19239-consensus
TRBV21-1*02/f02	P	1	taccactacgatttctttctgagccaaccatgtgcctcagacttctctgctgtgtggccatttctttctggggagccaggtaaggccctgttctgaactggttgaatttcagttccaagactctctccggtggctgcagtatcaagctccctcctgcgctttttctacagctgctctctccttcctccacaggctccacggacaccaaggtcacccagagacctagacttctggccaaagcaagtgaacagaaagcaaagatggattgtgttcctataaaagcacatagttatgtttactggtatcgtaagaagctggaagaagagctcaagtttttggtttactttcagaacgaagaacttattcagaaagcagaaataatcaatgagcgatttttag…	NA20847-v12-clr
TRBV21-1*02/n01/f01	P	1	taccactacgatttctttctgagccaaccatgtgcctcagacttctctgctgtgtggccatttctttctggggagccaggtaaggccctgttctgaactggttgaatttcagttccaagactctctccggtggctgcagtatcaagctccctcctgcgctttttctacagctgctctctccttcctccacaggctccacggacaccaaggtcacccagagacctagacttctggccaaagcaagtgaacagaaagcaaagatggattgtgttcctataaaagcacatagttatgtttactggtatcgtaagaagctggaagaagagctcaagttttggtttactttcagaacgaagaacttattcagaaagcagaaataatcaatgagcgatttttagc…	HG01505-v12-clr
TRBV21-1*02/n02/f01	P	1	ctaccactacgatttctttctgagccaaccatgtgcctcagacttctctgctgtgtggccatttctttctggggagccaggtaaggccctgttctgaactggttgaatttcagttccaagactctctccggtggctgcagtatcaagctccctcctgcgcttttctacagctgctctctccttcctccacaggctccacggacaccaaggtcacccagagacctagacttctggccaaagcaagtgaacagaaagcaaagatggattgtgttcctataaaagcacatagttatgtttactggtatcgtaagaagctggaagaagagctcaagtttttggtttactttcagaacgaagaacttattcagaaagcagaaataatcaatgagcgatttttta…	HG02492-v12-clr
TRBV21/OR9-2*01/f01	P	25	ccttacagaaaaagctaccaccacgatttctgtctgagccaaccaggtgcctcagacttctctgctgtgtggccctttctttctggggagcaggtaagtccctgttctgaactggtgaattccagttccaagactctctcctgtggctgcagtatcaggctccctcctgggctttttttccttcctccacagcctccatggacaccaaggtcacccagagacctagatttctggtcaaagcaaatgaacagaaagcaaagatggactgtgttcctataaaaagacatagttatgtttactggtatcataagacgctggaagaagagctcaagttttttatttactttcagaatgaagaaattattcagaaagcagaaataatcaatgagcgattttcag…	HG00096-v12-clr,HG00171-v12-clr,HG00864-v12-clr,HG01114-v12-clr,HG02011-v12-clr,HG02492-v12-clr,HG02587-v12-clr,HG02818-v12-ccs,HG03009-v12-clr,HG03065-v12-clr,HG03683-v12-clr,HG03732-v12-clr,NA12329-v12-clr,NA18534-v12-clr,NA18939-v12-clr,NA19983-v12-clr,NA20509-v12-clr,HG00732-consensus,HG00733-consensus,NA19240-consensus,HG002-consensus,HG00514-consensus,CHM13-consensus,HG00512-consensus,NA192…
TRBV21/OR9-2*01/f02	P	15	ccttacagaaaaagctaccaccacgatttctgtctgagccaaccaggtgcctcagacttctctgctgtgtggccctttctttctggggagcaggtaagtccctgttctgaactggtgaattccagttccaagactctctcccgtggctgcagcatcaggctccctcctgggctttttttccttcctccacagcctccatggacaccaaggtcacccagagacctagatttctggtcaaagcaaatgaacagaaagcaaagatggactgtgttcctataaaaagacatagttatgtttactggtatcataagacgctggaagaagagctcaagttttttatttactttcagaatgaagaaattattcagaaagcagaaataatcaatgagcgattttcag…	HG00864-v12-clr,HG01505-v12-clr,HG02818-v12-ccs,HG03125-v12-ccs,HG03371-v12-clr,HG03486-v12-ccs,HG03732-v12-clr,NA12329-v12-clr,NA18939-v12-clr,NA19238-consensus,HG002-consensus,HG00731-consensus,HG00733-consensus,NA19239-consensus,HG001-consensus
TRBV21/OR9-2*01/f03	P	1	cttacagaaaaagctaccaccacgatttctgtctgagccaaccaggtgcctcagacttctctgctgtgtggccctttctttctggggagcaggtaagtccctgttctgaactggtgaattccagttccaagactctctcctgtggctgcagtatcaggctccctcctgggcttttttttccttcctccacagcctccatggacaccaaggtcacccagagacctagatttctggtcaaagcaaatgaacagaaagcaaagatggactgtgttcctataaaaagacatagttatgtttactggtatcataagacgctggaagaagagctcaagttttttatttactttcagaatgaagaaattattcagaaagcagaaataatcaatgagcgattttcag…	HG01596-v12-clr
TRBV21/OR9-2*01/f04	P	1	cttacagaaaaagctaccaccacgatttctgtctgagccaaccaggtgcctcagacttctctgctgtgtggccctttctttctggggagcaggtaagtccctgttctgaactggtgaattccagttccaagactctctccctgtggctgcagcatcaggctccctcctgggctttttttccttcctccacagcctccatggacaccaaggtcacccagagacctagatttctggtcaaagcaaatgaacagaaagcaaagatggactgtgttcctataaaaagacatagttatgtttactggtatcataagacgctggaagaagagctcaagttttttatttactttcagaatgaagaaattattcagaaagcagaaataatcaatgagcgattttcag…	HG02492-v12-clr
TRBV21/OR9-2*01/f05	P	1	ccttacagaaaaagctaccaccacgatttctgtctgagccaaccaggtgcctcagacttctctgctgtgtggccctttctttctggggagcaggtaagtccctgttctgaactggtgaattccagttccaagactctctcctgtggctgcagtatcaggctccctcctgggctttttttccttcctccacagcctccatggacaccaaggtcacccagagacctagatttctggtcaaagcaaatgaacagaaagcaaagatggactgtgttcctataaaaagacatagttatgtttactggtatcataagacgctggaagaagagctcaagttttttatttactttcagaatgaagaaattattcagaaagcagaaataatcaatgagcgattttcag…	NA19650-v12-clr
TRBV21/OR9-2*01/f06	P	1	ccttacagaaaaagctaccaccacgatttctgtctgagccaaccaggtgcctcagacttctctgctgtgtggccctttctttctggggagcaggtaagtccctgttctgaactggtgaattccagttccaagactctctcccgtggctgcagtatcaggctccctcctgggctttttttccttcctccacagcctccatggacaccaaggtcacccagagacctagatttctggtcaaagcaaatgaacagaaagcaaagatggactgtgttcctataaaaagacatagttatgtttactggtatcataagacgctggaagaagagctcaagttttttatttactttcagaatgaagaaattattcagaaagcagaaataatcaatgagcgattttcag…	HG02492-v12-clr
TRBV21/OR9-2*01/n01/f01	P	1	ccttacagaaaaagctaccaccacgatttctgtctgagccaaccaggtgcctcagacttctctgctgtgtggccctttctttctggggagcaggtaagtccctgttctgaactggtgaattccagttccaagactctctcctgtggctgcagtatcaggctccctcctgggctttttttccttcctccacagcctccatggacaccaaggtcacccagagacctagatttctggtcaaagcaaatgaacagaaagcaaagatggactgtgttcctataaaaaagacatagttatgtttactggtatcataagacgctgaagaagagctcaagttttttatttactttcagaatgaagaaattattcagaaagcagaaataatcaatgagcgattttcag…	NA20847-v12-clr
TRBV21/OR9-2*01/n02/f01	P	1	ccttacagaaaaagctaccaccacgatttctgtctgagccaaccaggtgcctcagacttctctgctgtgtggccctttctttctggggagcaggtaagtccctgttctgaactggtgaattccagttccaagactctctcctgtggctgcagtatcaggctccctcctgggctttttttccttcctccacagcctccatggacaccaaggtcacccagagacctagatttctggtcaaagcaaatgaacagaaagcaaagatggactgtgttcctataaaaagacatagttatgtttactggtatcataagacgctggaagaagagctcaagtttttatttactttcagaatgaagaaattattcagaaagcagaaataatcaatgagcgattttcagc…	HG00096-v12-clr
TRBV21/OR9-2*01/n03/f01	P	1	cttacagaaaaagctaccaccacgatttctgtctgagccaaccaggtgcctcagacttctctgctgtgtggccctttctttctggggagcaggtaagtccctgttctgaactggtgaattccagttccaagactctctcctgtggctgcagtatcaggctccctcctgggcttttttttccttcctccacagcctccatggacaccaaggtcacccagagacctagatttctggtcaaagcaaatgaacagaaagcaaagatgggactgtgttcctataaaaagacatagttatgtttactggtatcataagacgctggaagaagagctcaagttttttatttactttcagaatgaagaaattattcagaaagcagaaataatcaatgagcgattttca…	NA20847-v12-clr
TRBV21/OR9-2*01/n04/f01	P	1	ccttacagaaaaagctaccaccacgatttctgtctgagccaaccaggtgcctcagacttctctgctgtgtggccctttctttctggggagcaggtaagtccctgttctgaactggtgaattccagttccaagactctctcctgtggctgcagtatcaggctccctcctgggctttttttccttcctccacagcctccatggacaccaaggtcacccagagacctagacttctggtcaaagcaaagtgaacagaaagcaaagatggactgtgttcctataaaaagacatagttatgtttactggtatcataagacgctggaagaagagctcaagttttttatttactttcagaatgaagaaattattcagaaagcagaaataatcaatgagcgattttca…	HG01114-v12-clr
TRBV21/OR9-2*01/n05/f01	P	1	taccacctacgatttctgtctgagccaaccatgtgcctcagacttctctgctgtgtggccatttctttctggggagccaggtaaggccctgttctgaactggttgaatttcagttccaagactctctccggtggctgcagtatcaagctccctcctgcgctttttctacagctgctctctccttcctccacagctccacggacaccaaggtcacccagagacctagacttctggtcaaagcaagtgaacagaaagcaaagatggactgtgttcctataaaaagacatagttatgtttactggtatcataagacgctggaagaagagctcaagttttttatttactttcagaatgaagaaattattcagaaagcagaaataatcaatgagcgattttcag…	HG01596-v12-clr
TRBV21/OR9-2*01/n06/f01	P	1	gccttacagaaaaagctaccaccacgatttctgtctgagccaaccaggtgcctcagacttctctgctgtgtggccctttctttctggggagcaggtaagtccctgttctgaactggtgaattccagttccaagactctctcccgtggctgcagtatcaggctccctcctggctttttttccttcctccacagcctccatggacaccaaggtcacccagagacctagatttctggtcaaaagcaaatgaacagaaagcaaagatggactgtgttcctataaaaagacatagttatgtttactggtatcataagacgctggaagaagagctcaagttttttatttactttcagaatgaagaaattattcagaaagcagaaataatcaatgagcgattttca…	HG01596-v12-clr
TRBV22-1*01/f01	P	20	cctgtgtctgtaacttcagagagattttgtcgctgccatggggagctgggtcctctgctatgtgaccctgtgtctcctgggagcaggtgagctcagcacacatccaggtggtcaattcctattctgggcttgccaggcccttccctggccagcacctcccttccaggcatgatctccagcctttgtctcttggacccttggatgctgacatctatcagatgccattccagctcactggggctggatgggatgtgactctggagtggaaacggaatttgagacacaatgacatgtactgctactggtactggcaggacccaaagcaaaatctgagactgatctattactcaagggttgaaaaggatattcagagaggagatctaactgaaggctacgtgt…	HG00096-v12-clr,HG00864-v12-clr,HG01114-v12-clr,HG01505-v12-clr,HG02492-v12-clr,HG02818-v12-ccs,HG03065-v12-clr,HG03371-v12-clr,HG03486-v12-ccs,NA12329-v12-clr,NA18534-v12-clr,NA20509-v12-clr,HG00732-consensus,HG00733-consensus,NA19240-consensus,HG002-consensus,HG00731-consensus,NA19238-consensus,HG00512-consensus,NA19239-consensus
TRBV22-1*01/f02	P	22	cctgtgtctgtaacttcagagagattttgtcgctgccatggggagctgggtcctctgctatgtgaccctgtgtctcctgggagcaggtgagctcagcacacatccaggtggtcaattcctattctgggcttgccaggcccttccctggccagcacctcccttccaggcatgatctccagcctttgtctcttggacccttggatgctgacatctatcagatgccattccagctcactggggctggatgggatgtgactctggagtggaaacggaatttgagacacaatgacatgtactgctactggtactggcaggacccaaagcaaaatctgagactgatctattactcaagggttgaaaaggatattcagagaggagatctaactgaaggctacgtgt…	HG00171-v12-clr,HG00864-v12-clr,HG01596-v12-clr,HG02011-v12-clr,HG02492-v12-clr,HG02818-v12-ccs,HG03009-v12-clr,HG03371-v12-clr,HG03683-v12-clr,HG03732-v12-clr,NA12329-v12-clr,NA18534-v12-clr,NA18939-v12-clr,NA19650-v12-clr,NA19983-v12-clr,NA20509-v12-clr,HG00732-consensus,HG00513-consensus,HG002-consensus,HG00514-consensus,CHM13-consensus,HG001-consensus
TRBV22-1*01/f03	P	6	cctgtgtctgtaacttcagagagatttcgtcgctgccatggggagctgggtcctctgctatgtgaccctgtgtctcctgggagcaggtgagctcagcacacatccaggtggtcaattcctattctgggcttgccaggcccttccctggccagcacctcccttccaggcatgatctccagcctttgtctcttggacccttggatgctgacatctatcagatgccattccagctcactggggctggatgggatgtgactctggagtggaaacggaatttgagacacaatgacatgtactgctactggtactggcaggacccaaagcaaaatctgagactgatctattactcaagggttgaaaaggatattcagagaggagatctaactgaaggctacgtgt…	HG02011-v12-clr,HG02587-v12-clr,HG03065-v12-clr,HG03125-v12-ccs,HG03486-v12-ccs,NA19983-v12-clr
TRBV22-1*01/f04	P	3	cctgtgtctgtaacttcagagagatttcgtcgctgccatggggagctgggtcctctgctatgtgaccctgtgtctcctgggagcaggtgagctcagcacacatccaggtggtcaattcctattctgggcttgccaggcccttccctggccagcacctcccttccaggcatgatctccagcctttgtctcttggacccttggatgctgacatctatcagatgccattccagctcactggggctggatgggatgtgactctggagtggaaacggaatttgagacacaatgacatgtactgctactggtactggcaggacccaaagcaaaatctgagactgatctattactcaagggttgaaaaggatattcagagaggagatctaactgaaggctacgtgt…	HG03125-v12-ccs,NA19238-consensus,NA19239-consensus
TRBV22-1*01/f05	P	1	cctgtgtctgtaacttcagagagattttgtcgctgccatggggagctgggtcctctgctatgtgaccctgtgtctcctgggagcaggtgagctcagcacacatccagtggtcaattcctattctgggcttgccaggcccttccctggccagcacctcccttccaggcatggatctccagcctttgtctcttggacccttggatgctgacatctatcagatgccattccagctcactggggctggatgggatgtgactctggagtggaaacggaatttgagacacaatgacatgtactgctactggtactggcaggacccaaagcaaaatctgagactgatctattactcaagggttgaaaaggatattcagagaggagatctaactgaaggctacgtgt…	NA20847-v12-clr
TRBV22-1*01/f06	P	1	ctgtgtctgtaacttcagagagattttgtcgctgccatggggagctgggtcctctgctatgtgaccctgtgtctcctgggagcaggtgagctcagcacacatccaggtggtcaattcctattctgggcttgccaggcccttccctggccagcacctcccttccaggcatgatctccagcctttgtctcttggaccccttggatgctgacatctatcagatgccattccagctcactggggctggatgggatgtgactctggagtggaaacggaatttgagacacaatgacatgtactgctactggtactggcaggacccaaagcaaaatctgagactgatctattactcaagggttgaaaaggatattcagagaggagatctaactgaaggctacgtgt…	HG00096-v12-clr
TRBV22-1*01/n01/f01	P	1	cctgtgtctgtaacttcagagagattttgtcgctgccatggggagctgggtcctctgctatgtgaccctgtgtctcctgggagcaggtgagctcagcacacatccaggtggtcaattcctattctgggcttgccaggcccttccctggccagcacctcccttccaggcatgatctccagcctttgtctcttggacccttggatgctgacatctatcagatgccattccagctcactggggctggatgggatgtgactctggagtgaaacggaatttgagacacaatgacatgtactgctactggtactggcaggacccaaagcaaaatctgagactgatctattactcaagggttgaaaaggatattcagagaggagatctaactgaaggctacgtgtc…	HG01505-v12-clr
TRBV22-1*01/n02/f01	P	1	cctgtgtctgtaacttcagagagattttgtcgctgccatggggagctgggtcctctgctatgtgaccctgtgtctcctgggagcaggtgagctcagcacacatccaggtggtcaattcctattctgggcttgccaggcccttccctggccagcacctcccttccaggcatgatctccagcctttgtctcttggacccttggatgctgacatctatcagatgccattccagctcactggggctggatgggatgtgactctggagtggaaacggaatttgagacacaatgacatgtactgctactggtactggcaggacccaaagcaaaatctgagactgatctattactcaagggttgaaaaggatattcagagaggagatctaactgaaggctacgtgt…	NA20847-v12-clr
TRBV22-1*01/n03/f01	P	1	cctgtgtctgtaacttcagagagatttcgtcgctgccatggggtgctgggtcctctgctatgtgaccctgtgtctcctgggagcaggtgagctcagcacacatccaggtggtcaattcctattctgggcttgccaggcccttccctggccagcacctcccttccaggcatgatctccagcctttgtctcttggacccttggatgctgacatctatcagatgccattccagctcactggggctggatgggatgtgactctggagtggaaacggaatttgagacacaatgacatgtactgctactggtactggcaggacccaaagcaaaatctgagactgatctattactcaagggttgaaaaggatattcagagaggagatctaactgaaggctacgtgt…	NA19650-v12-clr
TRBV22-1*01/n04/f01	P	1	ctgtgtctgtaacttcagagagacttcagtcgctgccatgggcagctgggtcctctgctatgtgaccctgtgtctcctgggagcaggtgagctcagcacacatccaggtggtcaattcctattctgggcttgccaggcccttccctggccagcacctcccttcagggcatgatctctagcctttgtctcttggacccttggatgctgacatctatcagatgccattccagctcactggggctggatgggatgtgactctggagtggaaacgaatttgagacacaatgacatgtactgctactggtactggcaggacccaaagcaaaatctgagactgatctattactcaagggttgaaaaggatattcagagaggagatctaactgaaggctacgtgtc…	HG01114-v12-clr
TRBV22/OR9-2*01/f01	P	24	cctgtgtctgtaacttcagagagacttcatcgctgccatgggcagctgtgtcctctgctatgtgaccctgtgtctcctgggagcaggtgagctcagcacacatccagttggtcaattcctatcctgggcttgccaggcccctccccggccagcacctcccttctgggcatgatctctagcctttgtctcttggacccttggatgctgacatctatcagacgccattccagctcactggggctggatgggatgtgaccctggagtagaaacaatttgagacacaatgacatgtactggtactggtactggcaggacccaaagcaaaatctgagactgatctattactcaagggttgaaaaggatattcagagaggagacctaactgaaggctacggtgtc…	HG00096-v12-clr,HG00171-v12-clr,HG00864-v12-clr,HG01114-v12-clr,HG01596-v12-clr,HG02492-v12-clr,HG02587-v12-clr,HG02818-v12-ccs,HG03009-v12-clr,HG03065-v12-clr,HG03683-v12-clr,NA12329-v12-clr,NA18534-v12-clr,NA18939-v12-clr,NA19650-v12-clr,NA20509-v12-clr,HG00732-consensus,HG00733-consensus,NA19240-consensus,HG002-consensus,HG00514-consensus,CHM13-consensus,HG00512-consensus,NA19239-consensus
TRBV22/OR9-2*01/f02	P	20	cctgtgtctgtaacttcagagagatttcatcgctgccatgggcagctgtgtcctctgctatgtgaccctgtgtctcctgggagcaggtgagctcagcacacatccagttggtcaattcctatcctgggcttgccaggcccctccccggccagcacctcccttctgggcatgatctctagcctttgtctcttggacccttggatgctgacatctatcagacgccattccagctcactggggctggatgggatgtgaccctggagtagaaacaatttgagacacaatgacatgtactggtactggtactggcaggacccaaagcaaaatctgagactgatctattactcaagggttgaaaaggatattcagagaggagacctaactgaaggctacggtgtc…	HG00864-v12-clr,HG01505-v12-clr,HG02011-v12-clr,HG02587-v12-clr,HG02818-v12-ccs,HG03065-v12-clr,HG03125-v12-ccs,HG03371-v12-clr,HG03486-v12-ccs,HG03732-v12-clr,NA12329-v12-clr,NA18534-v12-clr,NA18939-v12-clr,NA19983-v12-clr,NA19238-consensus,HG002-consensus,HG00731-consensus,HG00733-consensus,NA19239-consensus,HG001-consensus
TRBV22/OR9-2*01/f03	P	1	ctgtgtctgtaacttcagagagactttcatcgctgccatgggcagctgtgtcctctgctatgtgaccctgtgtctcctgggagcaggtgagctcagcacacatccagttggtcaattcctatcctgggcttgccaggcccctccccggccagcacctcccttctgggcatgatctctagcctttgtctcttggacccttggatgctgacatctatcagacgccattccagctcactggggctggatgggatgtgaccctggagtagaaacaatttgagacacaatgacatgtactggtactggtactggcaggacccaaagcaaaatctgagactgatctattactcaagggttgaaaaggatattcagagaggagacctaactgaaggctacggtgtc…	HG02492-v12-clr
TRBV22/OR9-2*01/n01/f01	P	1	cctgtgtctgtaacttcagagagacttcatcgctgccatgggcagctgtgtcctctgctatgtgaccctgtgtctcctgggagcaggtgagctcagcacacatccagttggtcaattcctatcctgggcttgccaggcccctccccggccagcacctcccttctgggcatgatctctagcctttgtctcttggacccttggatgctgacatctatcagacgccattccagctcactggggctggatgggatgtgaccctggagtagaaacaatttgagacacaatgacatgtactggtactggtactggcaggaccccaaagcaaaatctgagactgatctattactcaagggttgaaaaggatattcagagagagaccctaactgaaggctacggtgt…	HG00096-v12-clr
TRBV22/OR9-2*01/n02/f01	P	1	ctgtgtctgtaacttcagagagacttcatcgctgccatgggcagctgtgtcctctgctatgtgaccctgtgtctcctgggagcaggtgagctcagcacacatccagttggtcaattcctatcctgggcttgccaggcccctccccggcccagcacctcccttctgggcatgatctctagcctttgtctcttggacccttggatgctgacatctatcagacgccattccagctcactggggctggatgggatgtgaccctggagtagaaacaatttgagacacaatgacatgtactggtactggtactggcaggacccaaagcaaaatctgagactgaatctattactcaagggttgaaaaggatattcagagaggagacctaactgaaggctacggtgt…	NA20847-v12-clr
TRBV22/OR9-2*01/n03/f01	P	1	tgtgtctgtaacttcagagagacttcatcgctgccatgggcagctgtgtcctctgctatgtgaccctgtgtctcctgggagcaggtgagctcagcacacatccagttcggtcaattcctatcctgggccttgccaggcccctccccggccagcacctcccttctgggcatgatctctagcctttgtctcttggacccttggatgctgacatctatcagacgccattccagctcactggggctggatgggatgtgaccctggagtagaaacaatttgagacacaatgacatgtactggtactggtactggccaggacccaaagcaaaatctgacgactgatctattactcaagggttgaaaaaggatattcagagaggagacctaactgaaggctacggt…	HG01114-v12-clr
TRBV22/OR9-2*01/n04/f01	P	1	cctgtgtctgtaacttcagagagatttcatcgctgccatgggcagctgtgtcctctgctatgtgaccctgtgtctcctgggagcaggtgagctcagcacacatccagttggtcaattcctatcctgggcttgccaggcccctccccggccagcacctcccttctgggcatgatctctagcctttgtctcttggacccttggatgctgacatctatcagacgccattccagctcactggggctggatgggatgtgaccctggagtagaaacaatttgagacacaatgacatgtactggtactggtactggcaggacccaaagcaaaatctgagactgatctattactcaagggttgaaaaggataatcagagaggagacctaactgaaggctacggtgtc…	HG01505-v12-clr
TRBV22/OR9-2*01/n05/f01	P	1	agcctgtgtctgtaacttcagagagacttcatcgctgccatgggcagctgtgtcctctgctatgtgaccctgtgtctcctgggagcaggtgagctcagcacacatccagttggtcaattcctatcctgggcttgccaggcccctccccggccagcacctcctctgggcatgatctctagcctttgtctcttggacccttggatgctgacatctatcagacgccattccagctcactggggctggatgggatgtgaccctggagtagaaacaatttgagacacaatgacatgtacttggtactggtacttggcaggacccaaagcaaaatctgagactgatctattactcaagggttgaaaaggatattcagagaggagacctaactgaaggctacggtg…	NA20847-v12-clr
TRBV22/OR9-2*01/n06/f01	P	1	cctgtgtctgtaacttcagagagacttcatcgctgccatgggcagctgtgtcctctgctatgtgaccctgtgtctcctgggagcaggtgagctcagcacacatccagttggtcaattcctatcctgggcttgccaggcccctccccggccagcacctcccttctgggcatgatctctagcctttgtctcttggacccttggatgctgacatctatcagacgccattccagctcactggggctggatgggatgtgaccctggagtagaaacaatttgagacacaatgacatgtactggtactggtactggcaggacccaaagcaaaatctgagactgatctattactcaagggttgaaaaggatattcagagaggagacctaactgaaggctacggtgtc…	HG02011-v12-clr
TRBV23-1*01/f01	ORF	19	ccaggctcctcggctgtgcagccctgtgtctcctggcagcagatgcgccctgagcacaaaagaaaaatccttgtcctgggcttgccaaccagcagatccaagctttgttttgttttgttttgttttgttttgttttgtttgttaagctctttcctggactctttctacagcatctgtttctttctcttacagactcttttcatgccaaagtcacacagactccaggacatttggtcaaaggaaaaggacagaaaacaaagatggattgtacccccgaaaaaggacatacttttgtttattggtatcaacagaatcagaataaagagtttatgcttttgatttcctttcagaatgaacaagttcttcaagaaacggagatgcacaagaagcgattctcat…	HG00171-v12-clr,HG00864-v12-clr,HG01596-v12-clr,HG02011-v12-clr,HG02492-v12-clr,HG02818-v12-ccs,HG03371-v12-clr,HG03683-v12-clr,HG03732-v12-clr,NA12329-v12-clr,NA18534-v12-clr,NA18939-v12-clr,NA20509-v12-clr,HG00732-consensus,HG00513-consensus,HG002-consensus,HG00514-consensus,CHM13-consensus,HG001-consensus
TRBV23-1*01/f02	ORF	13	ctcctcggctgtgcagccctgtgtctcctggcagcagatgcgccctgagcacaaaagaaaaatccttgtcctgggcttgccaaccagcagatccaagctttgttttgttttgttttgttttgttttgttttgttttgtttgttaagctctttcctggactctttctacagcatctgtttctttctcttacagactcttttcatgccaaagtcacacagactccaggacatttggtcaaaggaaaaggacagaaaacaaagatggattgtacccccgaaaaaggacatacttttgtttattggtatcaacagaatcagaataaagagtttatgcttttgatttcctttcagaatgaacaagttcttcaagaaacggagatgcacaagaagcgattctcat…	HG00096-v12-clr,HG01114-v12-clr,HG02492-v12-clr,HG02818-v12-ccs,HG03486-v12-ccs,NA12329-v12-clr,NA20509-v12-clr,NA20847-v12-clr,NA19239-consensus,HG00731-consensus,HG00733-consensus,NA19240-consensus,HG002-consensus
TRBV23-1*01/f03	ORF	9	cggctgtgcagccctgtgtctcctggcagcagatgcgccctgagcacaaaagaaaaatccttgtcctgggcttgccaaccagcagatccaagctttgttttgttttgttttgttttgttttgttttgttttgttttgtttgttaagctctttcctggactctttctacagcatctgtttctttctcttacagactcttttcatgccaaagtcacacagactccaggacatttggtcaaaggaaaaggacagaaaacaaagatggattgtacccccgaaaaaggacatacttttgtttattggtatcaacagaatcagaataaagagtttatgcttttgatttcctttcagaatgaacaagttcttcaagaaacggagatgcacaagaagcgattctcat…	HG00864-v12-clr,HG03371-v12-clr,NA18534-v12-clr,HG00732-consensus,HG00733-consensus,NA19240-consensus,HG00514-consensus,NA19238-consensus,HG00512-consensus
TRBV23-1*01/f04	ORF	3	cggctgtgcagccctgtgtctcctggcagcagatgcgccctgagcacaaaagaaaaatccttgtcctgggcttgccaaccagcagatccaagctttgttttgttttgttttgttttattttgttttgttttgttttgtttgttaagctctttcctggactctttctacagcatctgtttctttctcttacaggctcttttcatgccaaagtcacacagactccaggacatttggtcaaaggaaaaggacagaaaacaaagatggattgtacccccgaaaaaggacatacttttgtttattggtatcaacagaatcagaataaagagtttatgcttttgatttcctttcagaatgaacaagttcttcaagaaacggagatgcacaagaagcgattctcat…	HG03125-v12-ccs,NA19238-consensus,NA19239-consensus
TRBV23-1*01/f05	ORF	5	gccctgtgtctcctggcagcagatgcgccctgagcacaaaagaaaaatccttgtcctgggcttgccaaccagcagatccaagctttgttttgttttgttttgttttattttgttttgttttgttttgttttgttttgtttgttaagctctttcctggactctttctacagcatctgtttctttctcttacaggctcttttcatgccaaagtcacacagactccaggacatttggtcaaaggaaaaggacagaaaacaaagatggattgtacccccgaaaaaggacatacttttgtttattggtatcaacagaatcagaataaagagtttatgcttttgatttcctttcagaatgaacaagttcttcaagaaacggagatgcacaagaagcgattctcat…	HG02011-v12-clr,HG02587-v12-clr,HG03065-v12-clr,HG03125-v12-ccs,HG03486-v12-ccs
TRBV23-1*01/f06	ORF	1	caggctcctcggctgtgcagccctgtgtctcctggcagcagatgcgccctgagcacaaaagaaaaatccttgtcctgggcttgccaaccagcagatccaagctttgttttgttttgttttgttttgttttgtttttgtttgttaagctctttcctggactctttctacagcatctgtttctttctcttacagactcttttcatgccaaagtcacacagactccaggacatttggtcaaaggaaaaggacagaaaacaaagatggattgtacccccgaaaaaggacatacttttgtttattggtatcaacagaatcagaataaagagtttatgcttttgatttcctttcagaatgaacaagttcttcaagaaacggagatgcacaagaagcgattctcat…	HG03009-v12-clr
TRBV23-1*01/f07	ORF	1	caggctcctcggctgtgcagccctgtgtctcctggcagcagatgcgccctgagcacaaaagaaaaatccttgtcctgggcttgccaaccagcagatccaagctttgttttgttttgttttgttttgttttgttttgtttgtttaagctctttcctggactctttctacagcatctgtttctttctcttacagactcttttcatgccaaagtcacacagactccaggacatttggtcaaaggaaaaggacagaaaacaaagatggattgtacccccgaaaaaggacatacttttgtttattggtatcaacagaatcagaataaagagtttatgcttttgatttcctttcagaatgaacaagttcttcaagaaacggagatgcacaagaagcgattctcat…	HG00864-v12-clr
TRBV23-1*01/f08	ORF	1	gtgtctcctggcagcagatgcgccctgagcacaaaagaaaaatccttgtcctgggcttgccaaccagcagatccaagctttgttttgttttgttttgttttattttgttttgttttgttttgttttgttttgttttgtttgttaagctctttcctggactctttctacagcatctgtttctttctcttacaggctcttttcatgccaaagtcacacagactccaggacatttggtcaaaggaaaaggacagaaaacaaagatggattgtacccccgaaaaaggacatacttttgtttattggtatcaacagaatcagaataaagagtttatgcttttgatttcctttcagaatgaacaagttcttcaagaaacggagatgcacaagaagcgattctcat…	NA19983-v12-clr
TRBV23-1*01/f09	ORF	1	ctcctcggctgtgcagccctgtgtctcctggcagcagatgcgccctgagcacaaaagaaaaatccttgtcctgggcttgccaaccagcagatccaagctttgttttgttttgttttgttttgttttgttttgttttgtttgttaagctctttcctggactctttctacagcatctgtttctttctcttacagactcttttcatgccaaagtcacacagactccaggacatttggtcaaaggaaaaggacagaaaacaaagatggattgtacccccgaaaaaggacatacttttgtttattggtatcaacagaatcagaataaagagtttatgcttttgatttcctttcagaatgaacaagttcttcaagaaacggagatgcacaagaagcgattctcat…	HG03065-v12-clr
TRBV23-1*01/f10	ORF	1	ctcctcggctgtgcagccctgtgtctcctggcagcagatgcgccctgagcacaaaagaaaaatccttgtcttgggcttgccaaccagcagatccaagctttgttttgttttgttttgttttgttttgttttgttttgtttgttaagctctttcctggactctttctacagcatctgtttctttctcttacagactcttttcatgccaaagtcacacagactccaggacatttggtcaaaggaaaaggacagaaaacaaagatggattgtacccccgaaaaaggacatacttttgtttattggtatcaacagaatcagaataaagagtttatgcttttgatttcctttcagaatgaacaagttcttcaagaaacggagatgcacaagaagcgattctcat…	NA19983-v12-clr
[truncated: 537 more rows]

## Sheet: flanking_TRJ
allele_name/id	functioanlity	carrier_number	sequence	carrier_list
[truncated: 376 more rows]

## Sheet: TRV_RSS_info
Allele_without_RSS:1
[truncated: 1,036 more rows]

[truncated: 2 more sheets: TRJ_RSS_info, gAIRR-seq_probe_designs]
